# Supplementary material for: The person-to-person transmission landscape of the gut and oral microbiomes
Source: Nature. 2023 Jan 18;614(7946):125–35. doi: 10.1038/s41586-022-05620-1 (PMC9892008; doi:10.1038/s41586-022-05620-1)
Supplement: Supplementary file 3 — Supplementary Tables 1–35: see Supplementary Information document for full descriptions. [file 41586_2022_5620_MOESM3_ESM.xlsx]

## Sheet: Legends
Table	Description
Table S1	Summary of the 9715 samples included in the study by dataset.
Table S2	Metadata of the 9715 samples included in the study.
Table S3	PERMANOVA on same vs different individual genetic distance separation for each prevalent gut SGB.
Table S4	List of profiled SGBs in stool samples, taxonomic classification, and strain identity thresholds.
Table S5	List of profiled SGBs in saliva samples, taxonomic classification, and strain identity thresholds.
Table S6	Exclusion of samples phylogenetically close (≤0.0015 SNV rate) to MAGs of microorganisms obtained from fermented foods.
Table S7	Post-hoc Dunn two-sided tests on gut microbiome person-to-person strain sharing rates across human relationships. Multiple testing-corrected P values (Benjamini–Hochberg procedure) are reported in the Padj column.
Table S8	Kruskal-Wallis tests and Post-hoc Dunn tests on gut strain- or species-level similarities (Bray-Curtis, Aitchison, and Jaccard) within households, in non-cohabiting individuals of the same population, and in individuals from different populations.
Table S9	Gut SGB mother-infant, household, and intrapopulation transmissibility.
Table S10	Post-hoc Dunn two-sided tests on mother-offspring gut strain sharing rates across offspring age categories. Multiple testing-corrected P values (Benjamini–Hochberg procedure) are reported in the Padj column.
Table S11	Wilcoxon rank-sum two-sided tests on stool microbiome observed richness (number of SGBs detected with MetaPhlAn) in age categories of offspring from wWsternized as compared to non-Westernized populations.
Table S12	Wilcoxon rank-sum two-sided tests on mother-offspring gut strain sharing rates in age categories of offspring from Westernized as compared to non-Westernized populations.
Table S13	Wilcoxon rank-sum two-sided tests on the number of shared strains between stool samples of mothers and offspring in age categories of offspring from Westernized as compared to non-Westernized populations.
Table S14	Wilcoxon rank-sum two-sided tests on mother-offspring gut strain sharing rates in age categories of offspring delivered by C-section as compared to vaginally-delivered offspring.
Table S15	Spearman's tests on consistency of gut SGB mother-infant transmissibility across datasets (two-sided).
Table S16	Gut SGB mother-infant transmissibility (Chi2 tests, two-sided).
Table S17	Wilcoxon rank-sum two-sided tests on gut strain sharing rates by cohabiting individuals as compared to non-cohabiting individuals.
Table S18	Post-hoc Dunn two-sided tests on gut strain sharing rates among family relationships. Multiple testing-corrected P values (Benjamini–Hochberg procedure) are reported in the Padj column.
Table S19	Wilcoxon rank-sum two-sided tests on gut strain sharing rates between monozygotic twins (MZ) as compared to dizygotic twins (DZ) by 10-year age categories.
Table S20	Gut SGB household transmissibility and twin transmissibility (Chi2 tests, two-sided).
Table S21	Spearman's tests on consistency of gut SGB household transmissibility across datasets (two-sided).
Table S22	Post-hoc Dunn two-sided tests on gut strain sharing rates within household members, within villages, within populations, and interpopulations. Multiple testing-corrected P values (Benjamini–Hochberg procedure) are reported in the Padj column.
Table S23	Wilcoxon rank-sum two-sided tests on gut strain sharing rates among non-cohabiting individuals in the same village as compared to among villages.
Table S24	Gut SGB intrapopulation transmissibility (Chi2 tests, two-sided).
Table S25	Spearman's tests on consistency of gut SGB intrapopulation transmissibility across datasets (two-sided).
Table S26	Kruskal-Wallis tests and Post-hoc Dunn tests on oral strain- or species-level similarities (Bray-Curtis, Aitchison, and Jaccard) within households, in non-cohabiting individuals of the same population, and in individuals from different populations.
Table S27	Post-hoc Dunn two-sided tests on mother- and father-offspring oral strain sharing rates across age categories. Multiple testing-corrected P values (Benjamini–Hochberg procedure) are reported in the Padj column.
Table S28	Post-hoc Dunn two-sided tests on oral strain sharing rates among family relationships.
Table S29	Post-hoc Dunn two-sided tests on oral mother- as compared to father-offspring strain sharing rates by age categories. Multiple testing-corrected P values (Benjamini–Hochberg procedure) are reported in the Padj column.
Table S30	Oral SGB mother-infant, household, and intrapopulation transmissibility.
Table S31	Oral SGB mother-infant transmissibility (Chi2 tests, two-sided).
Table S32	Oral SGB household transmissibility (Chi2 tests, two-sided).
Table S33	Spearman's one-sided tests on SGB transmissibility and their median relative abundance and prevalence in metagenomes.
Table S34	SGB predicted phenotypical traits.
Table S35	Reproducibility assessment of the SGB-specific strain identity thresholds in independent FMT datasets.

## Sheet: Table S1
Dataset	PMID	Total_number_of_samples	Number_of_newly_sequenced_samples	Total_number_of_individuals	Country	non_Westernized	Dataset_classification	Sample_type	Sequencing_platform	Total_reads	Average_number_reads_sample	SD_number_reads_sample
GuineaBissau	NA	342	342	342	GNB	yes	Households	stool	IlluminaNovaSeq	16244610663	4.74989e+07	2.1662e+07
PasolliE_2019_Madagascar	30661755	111	0	111	MDG	yes	Households	stool	IlluminaHiSeq	5939184853	5.35062e+07	3.85804e+07
PehrssonE_2016_PER	27172044	72	0	48	PER	yes	Households	stool	IlluminaHiSeq	721581637	1.0022e+07	5.64685e+06
PehrssonE_2016_SLV	27172044	113	0	45	SLV	yes	Households	stool	IlluminaHiSeq	1064287915	9.41848e+06	4.01787e+06
CosteaPI_2017_KAZ	29242367	172	0	86	KAZ	yes	Longitudinal_set	stool	IlluminaHiSeq	11315759509	6.57893e+07	1.25846e+07
Lloyd-Price_2019	31142855	426	0	27	USA	no	Longitudinal_set	stool	IlluminaHiSeq	10687540085	2.50881e+07	8.7059e+06
LouisS_2016	26919743	92	0	16	DEU	no	Longitudinal_set	stool	IlluminaHiSeq	2016035618	2.19134e+07	1.27604e+07
MehtaRS_2018	29335554	915	0	307	USA	no	Longitudinal_set	stool	IlluminaHiSeq	28255283795	3.08801e+07	1.15048e+07
NielsenHB_2014_ESP	24997787	71	0	59	ESP	no	Longitudinal_set	stool	IlluminaHiSeq	4127588744	5.81351e+07	1.91614e+07
AsnicarF_2017	28144631	16	0	10	ITA	no	Mother_offspring	stool	IlluminaHiSeq	510859722	3.19287e+07	1.58568e+07
BackhedF_2015	25974306	381	0	192	SWE	no	Mother_offspring	stool	IlluminaHiSeq	15213873038	3.99314e+07	8.11073e+06
Argentina	NA	27	27	27	ARG	yes	Mother_offspring	stool	IlluminaNovaSeq	1560961683	5.78134e+07	3.82022e+07
China_1	NA	347	347	347	CHN	no	Mother_offspring	stool	IlluminaHiSeq	14805052228	4.26659e+07	4.59269e+06
China_2	NA	27	27	27	CHN	yes	Mother_offspring	stool	IlluminaNovaSeq	2159626087	7.99862e+07	8.71774e+07
Colombia	NA	24	24	24	COL	yes	Mother_offspring	stool	IlluminaNovaSeq	1252952950	5.22064e+07	3.34864e+07
Italy_1	NA	48	48	12	ITA	no	Mother_offspring	stool	IlluminaHiSeq	2254530348	4.69694e+07	1.48055e+07
Italy_2	NA	56	56	56	ITA	no	Mother_offspring	stool	IlluminaNovaSeq	3982221900	7.11111e+07	2.82495e+07
ChuDM_2017	28112736	66	0	57	USA	no	Mother_offspring	stool	IlluminaHiSeq	2296046648	3.47886e+07	1.26039e+07
FerrettiP_2018	NA;30001516	125	14	46	ITA	no	Mother_offspring	stool	IlluminaHiSeq	4683410518	3.74673e+07	3.94495e+07
ShaoY_2019	31534227	1644	0	753	GBR	no	Mother_offspring	stool	IlluminaHiSeq	31756884058	1.93168e+07	4.77915e+06
TettAJ_2019_Ethiopia	31607556	50	0	50	ETH	yes	Mother_offspring	stool	IlluminaHiSeq	2824820848	5.64964e+07	2.04774e+07
WampachL_2018	30504906	48	0	30	LUX	no	Mother_offspring	stool	IlluminaHiSeq;IlluminaNextSeq	1687548624	35157263	1.4795e+07
YassourM_2018	30001517	254	0	77	FIN	no	Mother_offspring	stool	IlluminaHiSeq	8427775393	3.31802e+07	1.06522e+07
BritoIL_2016	27409808	312	0	172	FJI	yes	Mother_offspring and Households	stool and saliva	IlluminaHiSeq	18981259006 stool; 2042033474 saliva	110356157.011628 stool; 14585953.3857143 saliva	24025768.353466 stool; 14360870.7073457 saliva
Ghana	NA;31607556	75	32	75	GHA	yes	Mother_offspring and Households	stool	IlluminaHiSeq	3693734517	4.92498e+07	1.5619e+07
Tanzania	NA;31607556	128	61	128	TZA	yes	Mother_offspring and Households	stool	IlluminaHiSeq	6197121005	4.8415e+07	1.84801e+07
CosteaPI_2017_DEU	29242367	110	0	31	DEU	no	Mother_offspring and Households	stool	IlluminaHiSeq	6746397913	6.13309e+07	2.30824e+07
USA	NA	1929	1929	1929	USA	no	Mother_offspring and Households	saliva	IlluminaNovaSeq	218608386107	1.13327e+08	9.81433e+07
AsnicarF_2021	33432175	480	0	480	GBR	no	Twins	stool	IlluminaNovaSeq	27911339733	5.81486e+07	1.47134e+07
ViscontiA_2019	31582752	1004	0	1004	GBR	no	Twins	stool	IlluminaHiSeq	40620719339	4.04589e+07	1.35674e+07
XieH_2016	27818083	250	0	250	GBR	no	Twins	stool	IlluminaHiSeq	18217498378	7.287e+07	9.11706e+06

## Sheet: Table S2
sampleID	subjectID	body_site	age_category	gender	mode_delivery	familyID	mother_subjectID	father_subjectID	partner_subjectID	sibling_subjectID	days_from_first_timepoint	zygosity	age_twins_started_to_live_apart	village	country	non_Westernized	Dataset	PMID	sequencing_platform	number_reads	number_bases	minimum_read_length	median_read_length
MV_FEI1_t1Q14	MV_FEI1	stool	<=1y	female	NA	AsnicarF_2017_MV_1	MV_FEM1	NA	NA	NA	NA	NA	NA	NA	ITA	no	AsnicarF_2017	28144631	IlluminaHiSeq	27553455	2748531713	80	100
MV_FEI2_t1Q14	MV_FEI2	stool	<=1y	male	NA	AsnicarF_2017_MV_2	MV_FEM2	NA	NA	NA	NA	NA	NA	NA	ITA	no	AsnicarF_2017	28144631	IlluminaHiSeq	32197545	3210606434	80	100
MV_FEI3_t1Q14	MV_FEI3	stool	<=1y	male	NA	AsnicarF_2017_MV_3	MV_FEM3	NA	NA	NA	NA	NA	NA	NA	ITA	no	AsnicarF_2017	28144631	IlluminaHiSeq	32310216	3222955818	80	100
MV_FEI4_t1Q14	MV_FEI4	stool	<=1y	male	NA	AsnicarF_2017_MV_4	MV_FEM4	NA	NA	NA	NA	NA	NA	NA	ITA	no	AsnicarF_2017	28144631	IlluminaHiSeq	14270590	1423299652	80	100
MV_FEI4_t2Q15	MV_FEI4	stool	<=1y	male	NA	AsnicarF_2017_MV_4	MV_FEM4	NA	NA	NA	NA	NA	NA	NA	ITA	no	AsnicarF_2017	28144631	IlluminaHiSeq	37677351	3735487055	80	100
MV_FEI5_t1Q14	MV_FEI5	stool	<=1y	male	NA	AsnicarF_2017_MV_5	MV_FEM5	NA	NA	NA	NA	NA	NA	NA	ITA	no	AsnicarF_2017	28144631	IlluminaHiSeq	22340005	2226916606	80	100
MV_FEI5_t2Q14	MV_FEI5	stool	<=1y	male	NA	AsnicarF_2017_MV_5	MV_FEM5	NA	NA	NA	NA	NA	NA	NA	ITA	no	AsnicarF_2017	28144631	IlluminaHiSeq	18508799	1846072481	80	100
MV_FEI5_t3Q15	MV_FEI5	stool	<=3y	male	NA	AsnicarF_2017_MV_5	MV_FEM5	NA	NA	NA	NA	NA	NA	NA	ITA	no	AsnicarF_2017	28144631	IlluminaHiSeq	57639595	5715190148	80	100
MV_FEM1_t1Q14	MV_FEM1	stool	NA	female	NA	AsnicarF_2017_MV_1	NA	NA	NA	NA	NA	NA	NA	NA	ITA	no	AsnicarF_2017	28144631	IlluminaHiSeq	27277064	2722301417	80	100
MV_FEM2_t1Q14	MV_FEM2	stool	NA	female	NA	AsnicarF_2017_MV_2	NA	NA	NA	NA	NA	NA	NA	NA	ITA	no	AsnicarF_2017	28144631	IlluminaHiSeq	19883080	1983449695	80	100
MV_FEM3_t1Q14	MV_FEM3	stool	NA	female	NA	AsnicarF_2017_MV_3	NA	NA	NA	NA	NA	NA	NA	NA	ITA	no	AsnicarF_2017	28144631	IlluminaHiSeq	28539448	2847418433	80	100
MV_FEM4_t1Q14	MV_FEM4	stool	NA	female	NA	AsnicarF_2017_MV_4	NA	NA	NA	NA	NA	NA	NA	NA	ITA	no	AsnicarF_2017	28144631	IlluminaHiSeq	19038206	1899312825	80	100
MV_FEM4_t2Q15	MV_FEM4	stool	NA	female	NA	AsnicarF_2017_MV_4	NA	NA	NA	NA	NA	NA	NA	NA	ITA	no	AsnicarF_2017	28144631	IlluminaHiSeq	50648184	5024125151	80	100
MV_FEM5_t1Q14	MV_FEM5	stool	NA	female	NA	AsnicarF_2017_MV_5	NA	NA	NA	NA	NA	NA	NA	NA	ITA	no	AsnicarF_2017	28144631	IlluminaHiSeq	23822026	2376720104	80	100
MV_FEM5_t2Q14	MV_FEM5	stool	NA	female	NA	AsnicarF_2017_MV_5	NA	NA	NA	NA	NA	NA	NA	NA	ITA	no	AsnicarF_2017	28144631	IlluminaHiSeq	26222979	2615539727	80	100
MV_FEM5_t3Q15	MV_FEM5	stool	NA	female	NA	AsnicarF_2017_MV_5	NA	NA	NA	NA	NA	NA	NA	NA	ITA	no	AsnicarF_2017	28144631	IlluminaHiSeq	72931179	7239824090	80	100
s10091__predict__pre__zymo__qiagen	TUK83555881	stool	<=85y	female	vaginal	TUK8355588	NA	NA	NA	NA	NA	monozygotic	24	NA	GBR	no	AsnicarF_2021	33432175	IlluminaNovaSeq	59041669	8907545670	75	151
s10092__predict__pre__zymo__qiagen	TUK83555882	stool	<=85y	female	vaginal	TUK8355588	NA	NA	NA	NA	NA	monozygotic	23	NA	GBR	no	AsnicarF_2021	33432175	IlluminaNovaSeq	54918518	8285182004	75	151
s10181__predict__pre__zymo__qiagen	TUK45522591	stool	<=85y	female	NA	TUK4552259	NA	NA	NA	NA	NA	monozygotic	NA	NA	GBR	no	AsnicarF_2021	33432175	IlluminaNovaSeq	51066861	7693569881	75	151
s10182__predict__pre__zymo__qiagen	TUK45522592	stool	<=85y	female	vaginal	TUK4552259	NA	NA	NA	NA	NA	monozygotic	20	NA	GBR	no	AsnicarF_2021	33432175	IlluminaNovaSeq	64504735	9729918388	75	151
s10691__predict__pre__zymo__qiagen	TUK55263831	stool	<=85y	female	vaginal	TUK5526383	NA	NA	NA	NA	NA	monozygotic	23	NA	GBR	no	AsnicarF_2021	33432175	IlluminaNovaSeq	56561129	8533069869	75	151
s10692__predict__pre__zymo__qiagen	TUK55263832	stool	<=85y	female	vaginal	TUK5526383	NA	NA	NA	NA	NA	monozygotic	23	NA	GBR	no	AsnicarF_2021	33432175	IlluminaNovaSeq	53508721	8073378676	75	151
s11101__predict__pre__zymo__qiagen	TUK46906581	stool	<=85y	female	NA	TUK4690658	NA	NA	NA	NA	NA	monozygotic	NA	NA	GBR	no	AsnicarF_2021	33432175	IlluminaNovaSeq	60583518	9139204044	75	151
s11102__predict__pre__zymo__qiagen	TUK46906582	stool	<=85y	female	NA	TUK4690658	NA	NA	NA	NA	NA	monozygotic	NA	NA	GBR	no	AsnicarF_2021	33432175	IlluminaNovaSeq	52577087	7930927499	75	151
s11151__predict__pre__zymo__qiagen	TUK22532211	stool	<=85y	female	NA	TUK2253221	NA	NA	NA	NA	NA	monozygotic	NA	NA	GBR	no	AsnicarF_2021	33432175	IlluminaNovaSeq	49255311	7426831813	75	151
s11152__predict__pre__zymo__qiagen	TUK22532212	stool	<=85y	female	NA	TUK2253221	NA	NA	NA	NA	NA	monozygotic	NA	NA	GBR	no	AsnicarF_2021	33432175	IlluminaNovaSeq	47159349	7112044215	75	151
s11191__predict__pre__zymo__qiagen	TUK75445411	stool	<=85y	female	vaginal	TUK7544541	NA	NA	NA	NA	NA	monozygotic	43	NA	GBR	no	AsnicarF_2021	33432175	IlluminaNovaSeq	45539848	6860708077	75	151
s11192__predict__pre__zymo__qiagen	TUK75445412	stool	<=85y	female	vaginal	TUK7544541	NA	NA	NA	NA	NA	monozygotic	43	NA	GBR	no	AsnicarF_2021	33432175	IlluminaNovaSeq	47575650	7176939292	75	151
s11261__predict__pre__zymo__qiagen	TUK20503901	stool	<=85y	female	c_section	TUK2050390	NA	NA	NA	NA	NA	monozygotic	18	NA	GBR	no	AsnicarF_2021	33432175	IlluminaNovaSeq	58803926	8873192871	75	151
s11262__predict__pre__zymo__qiagen	TUK20503902	stool	<=85y	female	c_section	TUK2050390	NA	NA	NA	NA	NA	monozygotic	18	NA	GBR	no	AsnicarF_2021	33432175	IlluminaNovaSeq	73116379	11025578852	75	151
s11611__predict__pre__zymo__bijou	TUK83093811	stool	<=85y	female	vaginal	TUK8309381	NA	NA	NA	NA	NA	monozygotic	18	NA	GBR	no	AsnicarF_2021	33432175	IlluminaNovaSeq	116511592	17578354592	75	151
s11612__predict__pre__zymo__bijou	TUK83093812	stool	<=85y	female	vaginal	TUK8309381	NA	NA	NA	NA	NA	monozygotic	18	NA	GBR	no	AsnicarF_2021	33432175	IlluminaNovaSeq	100792211	15206431015	75	151
s12111__predict__pre__zymo__qiagen	TUK66788471	stool	<=85y	male	NA	TUK6678847	NA	NA	NA	NA	NA	monozygotic	24	NA	GBR	no	AsnicarF_2021	33432175	IlluminaNovaSeq	49875013	7525605261	75	151
s12112__predict__pre__zymo__qiagen	TUK66788472	stool	<=85y	male	NA	TUK6678847	NA	NA	NA	NA	NA	monozygotic	26	NA	GBR	no	AsnicarF_2021	33432175	IlluminaNovaSeq	51454787	7762500005	75	151
s13011__predict__pre__zymo__qiagen	TUK90753661	stool	<=85y	male	NA	TUK9075366	NA	NA	NA	NA	NA	monozygotic	NA	NA	GBR	no	AsnicarF_2021	33432175	IlluminaNovaSeq	55556854	8382862497	75	151
s13012__predict__pre__zymo__qiagen	TUK90753662	stool	<=85y	male	NA	TUK9075366	NA	NA	NA	NA	NA	monozygotic	18	NA	GBR	no	AsnicarF_2021	33432175	IlluminaNovaSeq	60548389	9136110291	75	151
s13101__predict__pre__zymo__qiagen	TUK36069851	stool	<=85y	male	NA	TUK3606985	NA	NA	NA	NA	NA	monozygotic	NA	NA	GBR	no	AsnicarF_2021	33432175	IlluminaNovaSeq	55102094	8313109912	75	151
s13102__predict__pre__zymo__qiagen	TUK36069852	stool	<=85y	male	NA	TUK3606985	NA	NA	NA	NA	NA	monozygotic	NA	NA	GBR	no	AsnicarF_2021	33432175	IlluminaNovaSeq	64609374	9746352457	75	151
s13571__predict__pre__zymo__bijou	TUK92200521	stool	<=85y	male	vaginal	TUK9220052	NA	NA	NA	NA	NA	monozygotic	19	NA	GBR	no	AsnicarF_2021	33432175	IlluminaNovaSeq	65814984	9918896187	75	151
s13572__predict__pre__zymo__qiagen	TUK92200522	stool	<=85y	male	vaginal	TUK9220052	NA	NA	NA	NA	NA	monozygotic	18	NA	GBR	no	AsnicarF_2021	33432175	IlluminaNovaSeq	46571079	7025486065	75	151
s13621__predict__pre__zymo__qiagen	TUK83666791	stool	<=85y	male	vaginal	TUK8366679	NA	NA	NA	NA	NA	monozygotic	18	NA	GBR	no	AsnicarF_2021	33432175	IlluminaNovaSeq	47524551	7165897276	75	151
s13622__predict__pre__zymo__qiagen	TUK83666792	stool	<=85y	male	vaginal	TUK8366679	NA	NA	NA	NA	NA	monozygotic	18	NA	GBR	no	AsnicarF_2021	33432175	IlluminaNovaSeq	47187320	7118989820	75	151
s13721__predict__pre__zymo__qiagen	TUK92234581	stool	<=30y	female	NA	TUK9223458	NA	NA	NA	NA	NA	dizygotic	NA	NA	GBR	no	AsnicarF_2021	33432175	IlluminaNovaSeq	57670772	8701618024	75	151
s13722__predict__pre__zymo__qiagen	TUK92234582	stool	<=30y	male	NA	TUK9223458	NA	NA	NA	NA	NA	dizygotic	NA	NA	GBR	no	AsnicarF_2021	33432175	IlluminaNovaSeq	48872198	7373973877	75	151
s14251__predict__pre__zymo__qiagen	TUK79046691	stool	<=85y	female	vaginal	TUK7904669	NA	NA	NA	NA	NA	dizygotic	18	NA	GBR	no	AsnicarF_2021	33432175	IlluminaNovaSeq	50340407	7591780617	75	151
s14252__predict__pre__zymo__qiagen	TUK79046692	stool	<=85y	female	vaginal	TUK7904669	NA	NA	NA	NA	NA	dizygotic	17	NA	GBR	no	AsnicarF_2021	33432175	IlluminaNovaSeq	49439913	7458238532	75	151
s14321__predict__pre__zymo__qiagen	TUK69214221	stool	<=85y	female	vaginal	TUK6921422	NA	NA	NA	NA	NA	dizygotic	17	NA	GBR	no	AsnicarF_2021	33432175	IlluminaNovaSeq	49990907	7542433521	75	151
s14322__predict__pre__zymo__qiagen	TUK69214222	stool	<=85y	female	vaginal	TUK6921422	NA	NA	NA	NA	NA	dizygotic	19	NA	GBR	no	AsnicarF_2021	33432175	IlluminaNovaSeq	53182343	8023950592	75	151
s1441__predict__pre__zymo__qiagen	TUK52332581	stool	<=85y	female	vaginal	TUK5233258	NA	NA	NA	NA	NA	monozygotic	20	NA	GBR	no	AsnicarF_2021	33432175	IlluminaNovaSeq	49359754	7446440369	75	151
s1442__predict__pre__zymo__qiagen	TUK52332582	stool	<=85y	female	vaginal	TUK5233258	NA	NA	NA	NA	NA	monozygotic	18	NA	GBR	no	AsnicarF_2021	33432175	IlluminaNovaSeq	52426380	7909154195	75	151
s14631__predict__pre__zymo__qiagen	TUK48723501	stool	<=30y	male	NA	TUK4872350	NA	NA	NA	NA	NA	monozygotic	NA	NA	GBR	no	AsnicarF_2021	33432175	IlluminaNovaSeq	59773943	9017991852	75	151
s14632__predict__pre__zymo__qiagen	TUK48723502	stool	<=30y	male	NA	TUK4872350	NA	NA	NA	NA	NA	monozygotic	NA	NA	GBR	no	AsnicarF_2021	33432175	IlluminaNovaSeq	60620408	9144762202	75	151
s14921__predict__pre__zymo__qiagen	TUK46435071	stool	<=85y	female	NA	TUK4643507	NA	NA	NA	NA	NA	monozygotic	NA	NA	GBR	no	AsnicarF_2021	33432175	IlluminaNovaSeq	51110143	7709040304	75	151
s14922__predict__pre__zymo__qiagen	TUK46435072	stool	<=85y	female	NA	TUK4643507	NA	NA	NA	NA	NA	monozygotic	NA	NA	GBR	no	AsnicarF_2021	33432175	IlluminaNovaSeq	55424260	8360741583	75	151
s15411__predict__pre__zymo__qiagen	TUK79836551	stool	<=85y	female	vaginal	TUK7983655	NA	NA	NA	NA	NA	dizygotic	18	NA	GBR	no	AsnicarF_2021	33432175	IlluminaNovaSeq	49504100	7468995525	75	151
s15412__predict__pre__zymo__qiagen	TUK79836552	stool	<=85y	female	vaginal	TUK7983655	NA	NA	NA	NA	NA	dizygotic	18	NA	GBR	no	AsnicarF_2021	33432175	IlluminaNovaSeq	52031086	7850426255	75	151
s15681__predict__pre__zymo__bijou	TUK52110621	stool	<=85y	female	vaginal	TUK5211062	NA	NA	NA	NA	NA	monozygotic	18	NA	GBR	no	AsnicarF_2021	33432175	IlluminaNovaSeq	85104497	12831084033	75	151
s15682__predict__pre__zymo__bijou	TUK52110622	stool	<=85y	female	vaginal	TUK5211062	NA	NA	NA	NA	NA	monozygotic	19	NA	GBR	no	AsnicarF_2021	33432175	IlluminaNovaSeq	74077932	11172323254	75	151
s15911__predict__pre__zymo__qiagen	TUK68677641	stool	<=85y	female	vaginal	TUK6867764	NA	NA	NA	NA	NA	monozygotic	18	NA	GBR	no	AsnicarF_2021	33432175	IlluminaNovaSeq	53385791	8054256528	75	151
s15912__predict__pre__zymo__qiagen	TUK68677642	stool	<=85y	female	vaginal	TUK6867764	NA	NA	NA	NA	NA	monozygotic	18	NA	GBR	no	AsnicarF_2021	33432175	IlluminaNovaSeq	58077982	8761105233	75	151
s16331__predict__pre__zymo__qiagen	TUK17374711	stool	<=85y	female	vaginal	TUK1737471	NA	NA	NA	NA	NA	monozygotic	19	NA	GBR	no	AsnicarF_2021	33432175	IlluminaNovaSeq	60278057	9093493749	75	151
s16332__predict__pre__zymo__qiagen	TUK17374712	stool	<=85y	female	vaginal	TUK1737471	NA	NA	NA	NA	NA	monozygotic	19	NA	GBR	no	AsnicarF_2021	33432175	IlluminaNovaSeq	69061204	10416732065	75	151
s16981__predict__pre__zymo__qiagen	TUK30093551	stool	<=85y	female	NA	TUK3009355	NA	NA	NA	NA	NA	monozygotic	NA	NA	GBR	no	AsnicarF_2021	33432175	IlluminaNovaSeq	48230792	7273411443	75	151
s16982__predict__pre__zymo__qiagen	TUK30093552	stool	<=85y	female	NA	TUK3009355	NA	NA	NA	NA	NA	monozygotic	NA	NA	GBR	no	AsnicarF_2021	33432175	IlluminaNovaSeq	48986494	7386032665	75	151
s17091__predict__pre__zymo__qiagen	TUK53021271	stool	<=85y	male	NA	TUK5302127	NA	NA	NA	NA	NA	monozygotic	NA	NA	GBR	no	AsnicarF_2021	33432175	IlluminaNovaSeq	58010150	8752862704	75	151
s17092__predict__pre__zymo__qiagen	TUK53021272	stool	<=85y	male	NA	TUK5302127	NA	NA	NA	NA	NA	monozygotic	NA	NA	GBR	no	AsnicarF_2021	33432175	IlluminaNovaSeq	56615820	8541946154	75	151
s17641__predict__pre__zymo__qiagen	TUK22485901	stool	<=85y	male	NA	TUK2248590	NA	NA	NA	NA	NA	monozygotic	NA	NA	GBR	no	AsnicarF_2021	33432175	IlluminaNovaSeq	47223943	7118809871	75	151
s17642__predict__pre__zymo__qiagen	TUK22485902	stool	<=85y	male	NA	TUK2248590	NA	NA	NA	NA	NA	monozygotic	NA	NA	GBR	no	AsnicarF_2021	33432175	IlluminaNovaSeq	52170244	7868682670	75	151
s17911__predict__pre__zymo__qiagen	TUK82467331	stool	<=85y	female	vaginal	TUK8246733	NA	NA	NA	NA	NA	monozygotic	18	NA	GBR	no	AsnicarF_2021	33432175	IlluminaNovaSeq	58165461	8766405028	75	151
s17912__predict__pre__zymo__qiagen	TUK82467332	stool	<=85y	female	vaginal	TUK8246733	NA	NA	NA	NA	NA	monozygotic	18	NA	GBR	no	AsnicarF_2021	33432175	IlluminaNovaSeq	48453191	7301742492	75	151
s17961__predict__pre__zymo__qiagen	TUK63229801	stool	<=85y	female	NA	TUK6322980	NA	NA	NA	NA	NA	monozygotic	NA	NA	GBR	no	AsnicarF_2021	33432175	IlluminaNovaSeq	48737167	7351741436	75	151
s17962__predict__pre__zymo__qiagen	TUK63229802	stool	<=85y	female	NA	TUK6322980	NA	NA	NA	NA	NA	monozygotic	NA	NA	GBR	no	AsnicarF_2021	33432175	IlluminaNovaSeq	29478405	4438473414	75	151
s17971__predict__pre__zymo__qiagen	TUK26598231	stool	<=85y	female	NA	TUK2659823	NA	NA	NA	NA	NA	monozygotic	NA	NA	GBR	no	AsnicarF_2021	33432175	IlluminaNovaSeq	50549514	7625237969	75	151
s17972__predict__pre__zymo__qiagen	TUK26598232	stool	<=85y	female	NA	TUK2659823	NA	NA	NA	NA	NA	monozygotic	NA	NA	GBR	no	AsnicarF_2021	33432175	IlluminaNovaSeq	74427702	11226834319	75	151
s18081__predict__pre__zymo__qiagen	TUK71582661	stool	<=85y	male	NA	TUK7158266	NA	NA	NA	NA	NA	monozygotic	NA	NA	GBR	no	AsnicarF_2021	33432175	IlluminaNovaSeq	60853842	9174886425	75	151
s18082__predict__pre__zymo__qiagen	TUK71582662	stool	<=85y	male	NA	TUK7158266	NA	NA	NA	NA	NA	monozygotic	NA	NA	GBR	no	AsnicarF_2021	33432175	IlluminaNovaSeq	49338799	7439797854	75	151
s18811__predict__pre__zymo__qiagen	TUK93302471	stool	<=85y	female	vaginal	TUK9330247	NA	NA	NA	NA	NA	monozygotic	21	NA	GBR	no	AsnicarF_2021	33432175	IlluminaNovaSeq	50294548	7584495601	75	151
s18812__predict__pre__zymo__qiagen	TUK93302472	stool	<=85y	female	vaginal	TUK9330247	NA	NA	NA	NA	NA	monozygotic	21	NA	GBR	no	AsnicarF_2021	33432175	IlluminaNovaSeq	48362753	7293686351	75	151
s18991__predict__pre__zymo__qiagen	TUK18389451	stool	<=85y	female	NA	TUK1838945	NA	NA	NA	NA	NA	monozygotic	NA	NA	GBR	no	AsnicarF_2021	33432175	IlluminaNovaSeq	49711618	7499524226	75	151
s18992__predict__pre__zymo__qiagen	TUK18389452	stool	<=85y	female	NA	TUK1838945	NA	NA	NA	NA	NA	monozygotic	NA	NA	GBR	no	AsnicarF_2021	33432175	IlluminaNovaSeq	66337909	10007402528	75	151
s19251__predict__pre__zymo__qiagen	TUK24632541	stool	<=85y	female	vaginal	TUK2463254	NA	NA	NA	NA	NA	monozygotic	20	NA	GBR	no	AsnicarF_2021	33432175	IlluminaNovaSeq	51187458	7722622407	75	151
s19252__predict__pre__zymo__qiagen	TUK24632542	stool	<=85y	female	vaginal	TUK2463254	NA	NA	NA	NA	NA	monozygotic	19	NA	GBR	no	AsnicarF_2021	33432175	IlluminaNovaSeq	71499788	10785735586	75	151
s19611__predict__pre__zymo__qiagen	TUK71358561	stool	<=85y	female	NA	TUK7135856	NA	NA	NA	NA	NA	monozygotic	NA	NA	GBR	no	AsnicarF_2021	33432175	IlluminaNovaSeq	60248526	9089288099	75	151
s19612__predict__pre__zymo__qiagen	TUK71358562	stool	<=85y	female	NA	TUK7135856	NA	NA	NA	NA	NA	monozygotic	NA	NA	GBR	no	AsnicarF_2021	33432175	IlluminaNovaSeq	54815239	8267515020	75	151
s19641__predict__pre__zymo__bijou	TUK12138251	stool	<=85y	female	vaginal	TUK1213825	NA	NA	NA	NA	NA	monozygotic	27	NA	GBR	no	AsnicarF_2021	33432175	IlluminaNovaSeq	51977798	7843177925	75	151
s19642__predict__pre__zymo__bijou	TUK12138252	stool	<=85y	female	vaginal	TUK1213825	NA	NA	NA	NA	NA	monozygotic	27	NA	GBR	no	AsnicarF_2021	33432175	IlluminaNovaSeq	49515723	7469820670	75	151
s19671__predict__pre__zymo__bijou	TUK33411151	stool	<=85y	female	vaginal	TUK3341115	NA	NA	NA	NA	NA	monozygotic	23	NA	GBR	no	AsnicarF_2021	33432175	IlluminaNovaSeq	71741468	10821142185	75	151
s19672__predict__pre__zymo__bijou	TUK33411152	stool	<=85y	female	vaginal	TUK3341115	NA	NA	NA	NA	NA	monozygotic	20	NA	GBR	no	AsnicarF_2021	33432175	IlluminaNovaSeq	73386227	11066122954	75	151
s20261__predict__pre__zymo__bijou	TUK59201311	stool	<=85y	female	vaginal	TUK5920131	NA	NA	NA	NA	NA	monozygotic	18	NA	GBR	no	AsnicarF_2021	33432175	IlluminaNovaSeq	51882067	7826896856	75	151
s20262__predict__pre__zymo__bijou	TUK59201312	stool	<=85y	female	vaginal	TUK5920131	NA	NA	NA	NA	NA	monozygotic	18	NA	GBR	no	AsnicarF_2021	33432175	IlluminaNovaSeq	62473102	9422796464	75	151
s20361__predict__pre__zymo__qiagen	TUK60607211	stool	<=85y	female	vaginal	TUK6060721	NA	NA	NA	NA	NA	dizygotic	20	NA	GBR	no	AsnicarF_2021	33432175	IlluminaNovaSeq	50563475	7628210945	75	151
s20362__predict__pre__zymo__qiagen	TUK60607212	stool	<=85y	female	vaginal	TUK6060721	NA	NA	NA	NA	NA	dizygotic	NA	NA	GBR	no	AsnicarF_2021	33432175	IlluminaNovaSeq	37177610	5606872968	75	151
s20561__predict__pre__zymo__qiagen	TUK57182011	stool	<=85y	female	vaginal	TUK5718201	NA	NA	NA	NA	NA	dizygotic	18	NA	GBR	no	AsnicarF_2021	33432175	IlluminaNovaSeq	71296976	10756277139	75	151
s20562__predict__pre__zymo__qiagen	TUK57182012	stool	<=85y	female	vaginal	TUK5718201	NA	NA	NA	NA	NA	dizygotic	18	NA	GBR	no	AsnicarF_2021	33432175	IlluminaNovaSeq	80210352	12101307422	75	151
s20821__predict__pre__zymo__qiagen	TUK64124201	stool	<=85y	female	vaginal	TUK6412420	NA	NA	NA	NA	NA	dizygotic	23	NA	GBR	no	AsnicarF_2021	33432175	IlluminaNovaSeq	57795150	8718209089	75	151
s20822__predict__pre__zymo__qiagen	TUK64124202	stool	<=85y	female	vaginal	TUK6412420	NA	NA	NA	NA	NA	dizygotic	23	NA	GBR	no	AsnicarF_2021	33432175	IlluminaNovaSeq	57815849	8715594554	75	151
s21021__predict__pre__zymo__qiagen	TUK19506711	stool	<=85y	female	vaginal	TUK1950671	NA	NA	NA	NA	NA	dizygotic	19	NA	GBR	no	AsnicarF_2021	33432175	IlluminaNovaSeq	68237899	10289667343	75	151
s21022__predict__pre__zymo__qiagen	TUK19506712	stool	<=85y	female	vaginal	TUK1950671	NA	NA	NA	NA	NA	dizygotic	17	NA	GBR	no	AsnicarF_2021	33432175	IlluminaNovaSeq	52362086	7897809999	75	151
s21041__predict__pre__zymo__qiagen	TUK24696071	stool	<=85y	female	vaginal	TUK2469607	NA	NA	NA	NA	NA	monozygotic	26	NA	GBR	no	AsnicarF_2021	33432175	IlluminaNovaSeq	77790472	11737117094	75	151
s21042__predict__pre__zymo__qiagen	TUK24696072	stool	<=85y	female	vaginal	TUK2469607	NA	NA	NA	NA	NA	monozygotic	29	NA	GBR	no	AsnicarF_2021	33432175	IlluminaNovaSeq	75123981	11332084110	75	151
s21391__predict__pre__zymo__qiagen	TUK73420411	stool	<=85y	female	vaginal	TUK7342041	NA	NA	NA	NA	NA	dizygotic	17	NA	GBR	no	AsnicarF_2021	33432175	IlluminaNovaSeq	48592391	7328851864	75	151
s21392__predict__pre__zymo__qiagen	TUK73420412	stool	<=85y	female	vaginal	TUK7342041	NA	NA	NA	NA	NA	dizygotic	16	NA	GBR	no	AsnicarF_2021	33432175	IlluminaNovaSeq	53513448	8070885910	75	151
s22261__predict__pre__zymo__bijou	TUK14867561	stool	<=85y	female	vaginal	TUK1486756	NA	NA	NA	NA	NA	monozygotic	19	NA	GBR	no	AsnicarF_2021	33432175	IlluminaNovaSeq	73869286	11140433262	75	151
s22262__predict__pre__zymo__bijou	TUK14867562	stool	<=85y	female	vaginal	TUK1486756	NA	NA	NA	NA	NA	monozygotic	19	NA	GBR	no	AsnicarF_2021	33432175	IlluminaNovaSeq	74557461	11242008218	75	151
s22451__predict__pre__zymo__qiagen	TUK65267311	stool	<=85y	female	vaginal	TUK6526731	NA	NA	NA	NA	NA	monozygotic	19	NA	GBR	no	AsnicarF_2021	33432175	IlluminaNovaSeq	47738499	7201689294	75	151
s22452__predict__pre__zymo__qiagen	TUK65267312	stool	<=85y	female	vaginal	TUK6526731	NA	NA	NA	NA	NA	monozygotic	25	NA	GBR	no	AsnicarF_2021	33432175	IlluminaNovaSeq	67660376	10206047295	75	151
s23041__predict__pre__zymo__qiagen	TUK43400031	stool	<=85y	female	vaginal	TUK4340003	NA	NA	NA	NA	NA	monozygotic	18	NA	GBR	no	AsnicarF_2021	33432175	IlluminaNovaSeq	52056948	7853771726	75	151
s23042__predict__pre__zymo__qiagen	TUK43400032	stool	<=85y	female	vaginal	TUK4340003	NA	NA	NA	NA	NA	monozygotic	18	NA	GBR	no	AsnicarF_2021	33432175	IlluminaNovaSeq	53194793	8024857623	75	151
s23541__predict__pre__zymo__qiagen	TUK91290681	stool	<=85y	female	vaginal	TUK9129068	NA	NA	NA	NA	NA	monozygotic	18	NA	GBR	no	AsnicarF_2021	33432175	IlluminaNovaSeq	47966867	7235478463	75	151
s23542__predict__pre__zymo__qiagen	TUK91290682	stool	<=85y	female	vaginal	TUK9129068	NA	NA	NA	NA	NA	monozygotic	18	NA	GBR	no	AsnicarF_2021	33432175	IlluminaNovaSeq	47138580	7108322822	75	151
s23671__predict__pre__zymo__qiagen	TUK72589061	stool	<=85y	female	NA	TUK7258906	NA	NA	NA	NA	NA	monozygotic	NA	NA	GBR	no	AsnicarF_2021	33432175	IlluminaNovaSeq	50474303	7612942374	75	151
s23672__predict__pre__zymo__qiagen	TUK72589062	stool	<=85y	female	NA	TUK7258906	NA	NA	NA	NA	NA	monozygotic	NA	NA	GBR	no	AsnicarF_2021	33432175	IlluminaNovaSeq	56411557	8501015213	75	151
s24331__predict__pre__zymo__qiagen	TUK88195841	stool	<=85y	male	NA	TUK8819584	NA	NA	NA	NA	NA	monozygotic	NA	NA	GBR	no	AsnicarF_2021	33432175	IlluminaNovaSeq	56938795	8583009433	75	151
s24332__predict__pre__zymo__qiagen	TUK88195842	stool	<=85y	male	NA	TUK8819584	NA	NA	NA	NA	NA	monozygotic	NA	NA	GBR	no	AsnicarF_2021	33432175	IlluminaNovaSeq	50854226	7665059119	75	151
s24341__predict__pre__zymo__qiagen	TUK59419821	stool	<=30y	male	NA	TUK5941982	NA	NA	NA	NA	NA	monozygotic	NA	NA	GBR	no	AsnicarF_2021	33432175	IlluminaNovaSeq	67232104	10130635321	75	151
s24342__predict__pre__zymo__qiagen	TUK59419822	stool	<=30y	male	NA	TUK5941982	NA	NA	NA	NA	NA	monozygotic	NA	NA	GBR	no	AsnicarF_2021	33432175	IlluminaNovaSeq	55891088	8421366558	75	151
s24751__predict__pre__zymo__bijou	TUK43251381	stool	<=85y	female	vaginal	TUK4325138	NA	NA	NA	NA	NA	monozygotic	45	NA	GBR	no	AsnicarF_2021	33432175	IlluminaNovaSeq	57270487	8639483451	75	151
s24752__predict__pre__zymo__bijou	TUK43251382	stool	<=85y	female	vaginal	TUK4325138	NA	NA	NA	NA	NA	monozygotic	44	NA	GBR	no	AsnicarF_2021	33432175	IlluminaNovaSeq	58067139	8755707950	75	151
s26351__predict__pre__zymo__qiagen	TUK92110831	stool	<=85y	male	vaginal	TUK9211083	NA	NA	NA	NA	NA	monozygotic	18	NA	GBR	no	AsnicarF_2021	33432175	IlluminaNovaSeq	59983368	9050336013	75	151
s26352__predict__pre__zymo__qiagen	TUK92110832	stool	<=85y	male	vaginal	TUK9211083	NA	NA	NA	NA	NA	monozygotic	17	NA	GBR	no	AsnicarF_2021	33432175	IlluminaNovaSeq	50786716	7662798171	75	151
s26901__predict__pre__zymo__qiagen	TUK15770921	stool	<=85y	female	vaginal	TUK1577092	NA	NA	NA	NA	NA	dizygotic	24	NA	GBR	no	AsnicarF_2021	33432175	IlluminaNovaSeq	50083608	7554641705	75	151
s26902__predict__pre__zymo__qiagen	TUK15770922	stool	<=85y	female	vaginal	TUK1577092	NA	NA	NA	NA	NA	dizygotic	21	NA	GBR	no	AsnicarF_2021	33432175	IlluminaNovaSeq	53363216	8049724444	75	151
s26911__predict__pre__zymo__qiagen	TUK70598911	stool	<=85y	female	vaginal	TUK7059891	NA	NA	NA	NA	NA	monozygotic	24	NA	GBR	no	AsnicarF_2021	33432175	IlluminaNovaSeq	51081475	7707785886	75	151
s26912__predict__pre__zymo__qiagen	TUK70598912	stool	<=85y	female	vaginal	TUK7059891	NA	NA	NA	NA	NA	monozygotic	24	NA	GBR	no	AsnicarF_2021	33432175	IlluminaNovaSeq	50008329	7545547754	75	151
s26941__predict__pre__zymo__qiagen	TUK55769221	stool	<=85y	female	vaginal	TUK5576922	NA	NA	NA	NA	NA	dizygotic	18	NA	GBR	no	AsnicarF_2021	33432175	IlluminaNovaSeq	45862253	6915436619	75	151
s26942__predict__pre__zymo__qiagen	TUK55769222	stool	<=85y	female	vaginal	TUK5576922	NA	NA	NA	NA	NA	dizygotic	18	NA	GBR	no	AsnicarF_2021	33432175	IlluminaNovaSeq	62619333	9444750136	75	151
s2771__predict__pre__zymo__qiagen	TUK86514961	stool	<=85y	female	vaginal	TUK8651496	NA	NA	NA	NA	NA	monozygotic	18	NA	GBR	no	AsnicarF_2021	33432175	IlluminaNovaSeq	55227453	8331582721	75	151
s2772__predict__pre__zymo__qiagen	TUK86514962	stool	<=85y	female	vaginal	TUK8651496	NA	NA	NA	NA	NA	monozygotic	20	NA	GBR	no	AsnicarF_2021	33432175	IlluminaNovaSeq	52966366	7991918723	75	151
s2891__predict__pre__zymo__qiagen	TUK23043341	stool	<=85y	female	NA	TUK2304334	NA	NA	NA	NA	NA	dizygotic	3	NA	GBR	no	AsnicarF_2021	33432175	IlluminaNovaSeq	47688132	7193765746	75	151
s2892__predict__pre__zymo__qiagen	TUK23043342	stool	<=85y	female	NA	TUK2304334	NA	NA	NA	NA	NA	dizygotic	3	NA	GBR	no	AsnicarF_2021	33432175	IlluminaNovaSeq	49231237	7426058498	75	151
s2971__predict__pre__zymo__qiagen	TUK78860221	stool	<=85y	female	vaginal	TUK7886022	NA	NA	NA	NA	NA	dizygotic	17	NA	GBR	no	AsnicarF_2021	33432175	IlluminaNovaSeq	47846963	7218838384	75	151
s2972__predict__pre__zymo__qiagen	TUK78860222	stool	<=85y	female	vaginal	TUK7886022	NA	NA	NA	NA	NA	dizygotic	17	NA	GBR	no	AsnicarF_2021	33432175	IlluminaNovaSeq	50706951	7649873074	75	151
s30211__predict__pre__zymo__qiagen	TUK54643111	stool	<=85y	female	NA	TUK5464311	NA	NA	NA	NA	NA	monozygotic	24	NA	GBR	no	AsnicarF_2021	33432175	IlluminaNovaSeq	48423393	7305507226	75	151
s30212__predict__pre__zymo__qiagen	TUK54643112	stool	<=85y	female	NA	TUK5464311	NA	NA	NA	NA	NA	monozygotic	23	NA	GBR	no	AsnicarF_2021	33432175	IlluminaNovaSeq	47109506	7104130315	75	151
s32141__predict__pre__zymo__qiagen	TUK98034321	stool	<=85y	female	vaginal	TUK9803432	NA	NA	NA	NA	NA	monozygotic	47	NA	GBR	no	AsnicarF_2021	33432175	IlluminaNovaSeq	52230273	7880889775	75	151
s32142__predict__pre__zymo__qiagen	TUK98034322	stool	<=85y	female	vaginal	TUK9803432	NA	NA	NA	NA	NA	monozygotic	47	NA	GBR	no	AsnicarF_2021	33432175	IlluminaNovaSeq	47076912	7101243819	75	151
s32951__predict__pre__zymo__qiagen	TUK40323431	stool	<=85y	female	vaginal	TUK4032343	NA	NA	NA	NA	NA	monozygotic	18	NA	GBR	no	AsnicarF_2021	33432175	IlluminaNovaSeq	47126575	7108794616	75	151
s32952__predict__pre__zymo__qiagen	TUK40323432	stool	<=85y	female	vaginal	TUK4032343	NA	NA	NA	NA	NA	monozygotic	18	NA	GBR	no	AsnicarF_2021	33432175	IlluminaNovaSeq	49722573	7499625444	75	151
s33211__predict__pre__zymo__qiagen	TUK79914541	stool	<=85y	female	vaginal	TUK7991454	NA	NA	NA	NA	NA	monozygotic	18	NA	GBR	no	AsnicarF_2021	33432175	IlluminaNovaSeq	54384187	8205868546	75	151
s33212__predict__pre__zymo__qiagen	TUK79914542	stool	<=85y	female	vaginal	TUK7991454	NA	NA	NA	NA	NA	monozygotic	18	NA	GBR	no	AsnicarF_2021	33432175	IlluminaNovaSeq	48474327	7313528944	75	151
s3331__predict__pre__zymo__qiagen	TUK16715101	stool	<=85y	male	NA	TUK1671510	NA	NA	NA	NA	NA	dizygotic	20	NA	GBR	no	AsnicarF_2021	33432175	IlluminaNovaSeq	63304553	9550252839	75	151
s3332__predict__pre__zymo__qiagen	TUK16715102	stool	<=85y	male	NA	TUK1671510	NA	NA	NA	NA	NA	dizygotic	20	NA	GBR	no	AsnicarF_2021	33432175	IlluminaNovaSeq	56609557	8541078658	75	151
s3431__predict__pre__zymo__qiagen	TUK39151051	stool	<=85y	female	NA	TUK3915105	NA	NA	NA	NA	NA	dizygotic	17	NA	GBR	no	AsnicarF_2021	33432175	IlluminaNovaSeq	41941744	6325888585	75	151
s3432__predict__pre__zymo__qiagen	TUK39151052	stool	<=85y	female	NA	TUK3915105	NA	NA	NA	NA	NA	dizygotic	17	NA	GBR	no	AsnicarF_2021	33432175	IlluminaNovaSeq	47029067	7092965039	75	151
s34651__predict__pre__zymo__qiagen	TUK78636291	stool	<=85y	female	c_section	TUK7863629	NA	NA	NA	NA	NA	dizygotic	18	NA	GBR	no	AsnicarF_2021	33432175	IlluminaNovaSeq	62975662	9499527061	75	151
s34652__predict__pre__zymo__qiagen	TUK78636292	stool	<=85y	female	c_section	TUK7863629	NA	NA	NA	NA	NA	dizygotic	18	NA	GBR	no	AsnicarF_2021	33432175	IlluminaNovaSeq	60663744	9149890286	75	151
s3731__predict__pre__zymo__qiagen	TUK46681391	stool	<=85y	male	vaginal	TUK4668139	NA	NA	NA	NA	NA	monozygotic	25	NA	GBR	no	AsnicarF_2021	33432175	IlluminaNovaSeq	58270825	8791587531	75	151
s3732__predict__pre__zymo__qiagen	TUK46681392	stool	<=85y	male	vaginal	TUK4668139	NA	NA	NA	NA	NA	monozygotic	28	NA	GBR	no	AsnicarF_2021	33432175	IlluminaNovaSeq	46329451	6988852938	75	151
s3961__predict__pre__zymo__qiagen	TUK40057971	stool	<=85y	male	NA	TUK4005797	NA	NA	NA	NA	NA	dizygotic	21	NA	GBR	no	AsnicarF_2021	33432175	IlluminaNovaSeq	65122015	9816529939	75	151
s3962__predict__pre__zymo__qiagen	TUK40057972	stool	<=85y	male	NA	TUK4005797	NA	NA	NA	NA	NA	dizygotic	18	NA	GBR	no	AsnicarF_2021	33432175	IlluminaNovaSeq	58070080	8756002185	75	151
s4061__predict__pre__zymo__qiagen	TUK40766181	stool	<=85y	male	NA	TUK4076618	NA	NA	NA	NA	NA	dizygotic	17	NA	GBR	no	AsnicarF_2021	33432175	IlluminaNovaSeq	50889304	7677757207	75	151
s4062__predict__pre__zymo__qiagen	TUK40766182	stool	<=85y	male	NA	TUK4076618	NA	NA	NA	NA	NA	dizygotic	16	NA	GBR	no	AsnicarF_2021	33432175	IlluminaNovaSeq	48362154	7296712658	75	151
s4631__predict__pre__zymo__qiagen	TUK19922741	stool	<=85y	female	vaginal	TUK1992274	NA	NA	NA	NA	NA	monozygotic	18	NA	GBR	no	AsnicarF_2021	33432175	IlluminaNovaSeq	47752963	7203460589	75	151
s4632__predict__pre__zymo__qiagen	TUK19922742	stool	<=85y	female	vaginal	TUK1992274	NA	NA	NA	NA	NA	monozygotic	18	NA	GBR	no	AsnicarF_2021	33432175	IlluminaNovaSeq	48584169	7326293758	75	151
s4791__predict__pre__zymo__qiagen	TUK27909751	stool	<=85y	female	NA	TUK2790975	NA	NA	NA	NA	NA	dizygotic	17	NA	GBR	no	AsnicarF_2021	33432175	IlluminaNovaSeq	51703411	7801058727	75	151
s4792__predict__pre__zymo__qiagen	TUK27909752	stool	<=85y	female	NA	TUK2790975	NA	NA	NA	NA	NA	dizygotic	17	NA	GBR	no	AsnicarF_2021	33432175	IlluminaNovaSeq	60502179	9127284873	75	151
s51441__predict__pre__zymo__qiagen	TUK19966011	stool	<=85y	female	vaginal	TUK1996601	NA	NA	NA	NA	NA	monozygotic	46	NA	GBR	no	AsnicarF_2021	33432175	IlluminaNovaSeq	48452490	7285156683	75	151
s51442__predict__pre__zymo__qiagen	TUK19966012	stool	<=85y	female	vaginal	TUK1996601	NA	NA	NA	NA	NA	monozygotic	45	NA	GBR	no	AsnicarF_2021	33432175	IlluminaNovaSeq	60567379	9125744783	75	151
s52241__predict__pre__zymo__qiagen	TUK93957721	stool	<=85y	female	vaginal	TUK9395772	NA	NA	NA	NA	NA	dizygotic	18	NA	GBR	no	AsnicarF_2021	33432175	IlluminaNovaSeq	47518588	7165194877	75	151
s52242__predict__pre__zymo__qiagen	TUK93957722	stool	<=85y	female	vaginal	TUK9395772	NA	NA	NA	NA	NA	dizygotic	18	NA	GBR	no	AsnicarF_2021	33432175	IlluminaNovaSeq	48130215	7258788502	75	151
s52431__predict__pre__zymo__qiagen	TUK30291441	stool	<=85y	female	vaginal	TUK3029144	NA	NA	NA	NA	NA	dizygotic	21	NA	GBR	no	AsnicarF_2021	33432175	IlluminaNovaSeq	51365253	7750533787	75	151
s52432__predict__pre__zymo__qiagen	TUK30291442	stool	<=85y	female	vaginal	TUK3029144	NA	NA	NA	NA	NA	dizygotic	21	NA	GBR	no	AsnicarF_2021	33432175	IlluminaNovaSeq	63214005	9536848852	75	151
s53431__predict__pre__zymo__qiagen	TUK92850231	stool	<=85y	female	vaginal	TUK9285023	NA	NA	NA	NA	NA	dizygotic	23	NA	GBR	no	AsnicarF_2021	33432175	IlluminaNovaSeq	68519353	10338309153	75	151
s53432__predict__pre__zymo__qiagen	TUK92850232	stool	<=85y	female	vaginal	TUK9285023	NA	NA	NA	NA	NA	dizygotic	23	NA	GBR	no	AsnicarF_2021	33432175	IlluminaNovaSeq	52463296	7914085618	75	151
s54071__predict__pre__zymo__qiagen	TUK86356651	stool	<=85y	female	NA	TUK8635665	NA	NA	NA	NA	NA	dizygotic	19	NA	GBR	no	AsnicarF_2021	33432175	IlluminaNovaSeq	53880451	8130022944	75	151
s54072__predict__pre__zymo__qiagen	TUK86356652	stool	<=85y	female	NA	TUK8635665	NA	NA	NA	NA	NA	dizygotic	20	NA	GBR	no	AsnicarF_2021	33432175	IlluminaNovaSeq	59556183	8985615566	75	151
s54081__predict__pre__zymo__qiagen	TUK32022831	stool	<=85y	female	vaginal	TUK3202283	NA	NA	NA	NA	NA	monozygotic	21	NA	GBR	no	AsnicarF_2021	33432175	IlluminaNovaSeq	60795640	9172565636	75	151
s54082__predict__pre__zymo__qiagen	TUK32022832	stool	<=85y	female	vaginal	TUK3202283	NA	NA	NA	NA	NA	monozygotic	16	NA	GBR	no	AsnicarF_2021	33432175	IlluminaNovaSeq	57236481	8635683974	75	151
s55951__predict__pre__zymo__qiagen	TUK87335801	stool	<=85y	female	vaginal	TUK8733580	NA	NA	NA	NA	NA	dizygotic	18	NA	GBR	no	AsnicarF_2021	33432175	IlluminaNovaSeq	65584038	9875125039	75	151
s55952__predict__pre__zymo__qiagen	TUK87335802	stool	<=85y	female	vaginal	TUK8733580	NA	NA	NA	NA	NA	dizygotic	18	NA	GBR	no	AsnicarF_2021	33432175	IlluminaNovaSeq	67360535	10137434147	75	151
s56421__predict__pre__zymo__qiagen	TUK19004701	stool	<=85y	male	NA	TUK1900470	NA	NA	NA	NA	NA	monozygotic	NA	NA	GBR	no	AsnicarF_2021	33432175	IlluminaNovaSeq	51914955	7830555716	75	151
s56422__predict__pre__zymo__qiagen	TUK19004702	stool	<=85y	male	NA	TUK1900470	NA	NA	NA	NA	NA	monozygotic	NA	NA	GBR	no	AsnicarF_2021	33432175	IlluminaNovaSeq	48209677	7271332866	75	151
s5761__predict__pre__zymo__qiagen	TUK80685991	stool	<=85y	female	vaginal	TUK8068599	NA	NA	NA	NA	NA	monozygotic	18	NA	GBR	no	AsnicarF_2021	33432175	IlluminaNovaSeq	60487186	9125252572	75	151
s5762__predict__pre__zymo__bijou	TUK80685992	stool	<=85y	female	NA	TUK8068599	NA	NA	NA	NA	NA	monozygotic	NA	NA	GBR	no	AsnicarF_2021	33432175	IlluminaNovaSeq	72021543	10861226406	75	151
s58371__predict__pre__zymo__qiagen	TUK60482431	stool	<=85y	female	vaginal	TUK6048243	NA	NA	NA	NA	NA	monozygotic	19	NA	GBR	no	AsnicarF_2021	33432175	IlluminaNovaSeq	90567980	13663022950	75	151
s58372__predict__pre__zymo__qiagen	TUK60482432	stool	<=85y	female	vaginal	TUK6048243	NA	NA	NA	NA	NA	monozygotic	20	NA	GBR	no	AsnicarF_2021	33432175	IlluminaNovaSeq	51602817	7784955115	75	151
s58991__predict__pre__zymo__qiagen	TUK49060371	stool	<=85y	female	vaginal	TUK4906037	NA	NA	NA	NA	NA	dizygotic	25	NA	GBR	no	AsnicarF_2021	33432175	IlluminaNovaSeq	47861103	7218545492	75	151
s58992__predict__pre__zymo__qiagen	TUK49060372	stool	<=85y	female	vaginal	TUK4906037	NA	NA	NA	NA	NA	dizygotic	25	NA	GBR	no	AsnicarF_2021	33432175	IlluminaNovaSeq	46944440	7080469382	75	151
s6281__predict__pre__zymo__qiagen	TUK54595621	stool	<=85y	female	vaginal	TUK5459562	NA	NA	NA	NA	NA	monozygotic	21	NA	GBR	no	AsnicarF_2021	33432175	IlluminaNovaSeq	64192524	9686202767	75	151
s6282__predict__pre__zymo__qiagen	TUK54595622	stool	<=85y	female	vaginal	TUK5459562	NA	NA	NA	NA	NA	monozygotic	21	NA	GBR	no	AsnicarF_2021	33432175	IlluminaNovaSeq	87351711	13180301159	75	151
s63821__predict__pre__zymo__qiagen	TUK28678671	stool	<=85y	female	vaginal	TUK2867867	NA	NA	NA	NA	NA	monozygotic	18	NA	GBR	no	AsnicarF_2021	33432175	IlluminaNovaSeq	53154816	8019489648	75	151
s63822__predict__pre__zymo__qiagen	TUK28678672	stool	<=85y	female	vaginal	TUK2867867	NA	NA	NA	NA	NA	monozygotic	18	NA	GBR	no	AsnicarF_2021	33432175	IlluminaNovaSeq	49351877	7441960211	75	151
s64141__predict__pre__zymo__bijou	TUK39417451	stool	<=85y	female	vaginal	TUK3941745	NA	NA	NA	NA	NA	monozygotic	22	NA	GBR	no	AsnicarF_2021	33432175	IlluminaNovaSeq	74251258	11195844119	75	151
s64142__predict__pre__zymo__bijou	TUK39417452	stool	<=85y	female	vaginal	TUK3941745	NA	NA	NA	NA	NA	monozygotic	NA	NA	GBR	no	AsnicarF_2021	33432175	IlluminaNovaSeq	74674554	11263495036	75	151
s64161__predict__pre__zymo__qiagen	TUK91850361	stool	<=85y	female	vaginal	TUK9185036	NA	NA	NA	NA	NA	monozygotic	28	NA	GBR	no	AsnicarF_2021	33432175	IlluminaNovaSeq	55055935	8305772391	75	151
s64162__predict__pre__zymo__qiagen	TUK91850362	stool	<=85y	female	vaginal	TUK9185036	NA	NA	NA	NA	NA	monozygotic	27	NA	GBR	no	AsnicarF_2021	33432175	IlluminaNovaSeq	47178565	7113068393	75	151
s64191__predict__pre__zymo__bijou	TUK31610491	stool	<=85y	female	NA	TUK3161049	NA	NA	NA	NA	NA	monozygotic	NA	NA	GBR	no	AsnicarF_2021	33432175	IlluminaNovaSeq	62146907	9374183681	75	151
s64192__predict__pre__zymo__bijou	TUK31610492	stool	<=85y	female	NA	TUK3161049	NA	NA	NA	NA	NA	monozygotic	NA	NA	GBR	no	AsnicarF_2021	33432175	IlluminaNovaSeq	86902359	13100916719	75	151
s65051__predict__pre__zymo__qiagen	TUK23015961	stool	<=85y	male	NA	TUK2301596	NA	NA	NA	NA	NA	monozygotic	NA	NA	GBR	no	AsnicarF_2021	33432175	IlluminaNovaSeq	50047237	7551465632	75	151
s65052__predict__pre__zymo__qiagen	TUK23015962	stool	<=85y	male	vaginal	TUK2301596	NA	NA	NA	NA	NA	monozygotic	22	NA	GBR	no	AsnicarF_2021	33432175	IlluminaNovaSeq	51709283	7801977433	75	151
s65651__predict__pre__zymo__qiagen	TUK57968041	stool	<=85y	female	vaginal	TUK5796804	NA	NA	NA	NA	NA	monozygotic	24	NA	GBR	no	AsnicarF_2021	33432175	IlluminaNovaSeq	51694293	7798683897	75	151
s65652__predict__pre__zymo__qiagen	TUK57968042	stool	<=85y	female	vaginal	TUK5796804	NA	NA	NA	NA	NA	monozygotic	30	NA	GBR	no	AsnicarF_2021	33432175	IlluminaNovaSeq	51604486	7780691024	75	151
s6571__predict__pre__zymo__qiagen	TUK57742831	stool	<=85y	female	vaginal	TUK5774283	NA	NA	NA	NA	NA	monozygotic	19	NA	GBR	no	AsnicarF_2021	33432175	IlluminaNovaSeq	51613816	7785069751	75	151
s6572__predict__pre__zymo__qiagen	TUK57742832	stool	<=85y	female	vaginal	TUK5774283	NA	NA	NA	NA	NA	monozygotic	18	NA	GBR	no	AsnicarF_2021	33432175	IlluminaNovaSeq	46296957	6983240270	75	151
s65901__predict__pre__zymo__bijou	TUK56611661	stool	<=85y	female	NA	TUK5661166	NA	NA	NA	NA	NA	dizygotic	20	NA	GBR	no	AsnicarF_2021	33432175	IlluminaNovaSeq	73238062	11046343438	75	151
s65902__predict__pre__zymo__qiagen	TUK56611662	stool	<=85y	female	NA	TUK5661166	NA	NA	NA	NA	NA	dizygotic	NA	NA	GBR	no	AsnicarF_2021	33432175	IlluminaNovaSeq	47912640	7226184352	75	151
s66281__predict__pre__zymo__qiagen	TUK94058631	stool	<=85y	female	vaginal	TUK9405863	NA	NA	NA	NA	NA	monozygotic	19	NA	GBR	no	AsnicarF_2021	33432175	IlluminaNovaSeq	47508108	7160170859	75	151
s66282__predict__pre__zymo__bijou	TUK94058632	stool	<=85y	female	vaginal	TUK9405863	NA	NA	NA	NA	NA	monozygotic	19	NA	GBR	no	AsnicarF_2021	33432175	IlluminaNovaSeq	65976855	9954138658	75	151
s66661__predict__pre__zymo__qiagen	TUK86982271	stool	<=85y	female	vaginal	TUK8698227	NA	NA	NA	NA	NA	monozygotic	18	NA	GBR	no	AsnicarF_2021	33432175	IlluminaNovaSeq	52017714	7848902503	75	151
s66662__predict__pre__zymo__qiagen	TUK86982272	stool	<=85y	female	vaginal	TUK8698227	NA	NA	NA	NA	NA	monozygotic	19	NA	GBR	no	AsnicarF_2021	33432175	IlluminaNovaSeq	52842030	7973097935	75	151
s66681__predict__pre__zymo__qiagen	TUK83607971	stool	<=85y	male	NA	TUK8360797	NA	NA	NA	NA	NA	dizygotic	16	NA	GBR	no	AsnicarF_2021	33432175	IlluminaNovaSeq	48448965	7309746737	75	151
s66682__predict__pre__zymo__qiagen	TUK83607972	stool	<=85y	male	NA	TUK8360797	NA	NA	NA	NA	NA	dizygotic	16	NA	GBR	no	AsnicarF_2021	33432175	IlluminaNovaSeq	49836217	7516530394	75	151
s66691__predict__pre__zymo__qiagen	TUK65422701	stool	<=85y	female	NA	TUK6542270	NA	NA	NA	NA	NA	dizygotic	18	NA	GBR	no	AsnicarF_2021	33432175	IlluminaNovaSeq	59711685	9006342709	75	151
s66692__predict__pre__zymo__qiagen	TUK65422702	stool	<=85y	female	vaginal	TUK6542270	NA	NA	NA	NA	NA	dizygotic	18	NA	GBR	no	AsnicarF_2021	33432175	IlluminaNovaSeq	59893644	9035332806	75	151
s6671__predict__pre__zymo__bijou	TUK58739161	stool	<=85y	female	vaginal	TUK5873916	NA	NA	NA	NA	NA	monozygotic	24	NA	GBR	no	AsnicarF_2021	33432175	IlluminaNovaSeq	90943867	13712386717	75	151
s6672__predict__pre__zymo__bijou	TUK58739162	stool	<=85y	female	vaginal	TUK5873916	NA	NA	NA	NA	NA	monozygotic	22	NA	GBR	no	AsnicarF_2021	33432175	IlluminaNovaSeq	64765371	9773100745	75	151
s66831__predict__pre__zymo__qiagen	TUK39409271	stool	<=85y	female	NA	TUK3940927	NA	NA	NA	NA	NA	monozygotic	NA	NA	GBR	no	AsnicarF_2021	33432175	IlluminaNovaSeq	49410220	7451179543	75	151
s66832__predict__pre__zymo__qiagen	TUK39409272	stool	<=85y	female	vaginal	TUK3940927	NA	NA	NA	NA	NA	monozygotic	19	NA	GBR	no	AsnicarF_2021	33432175	IlluminaNovaSeq	54314081	8192559209	75	151
s67131__predict__pre__zymo__bijou	TUK78771311	stool	<=85y	female	vaginal	TUK7877131	NA	NA	NA	NA	NA	monozygotic	23	NA	GBR	no	AsnicarF_2021	33432175	IlluminaNovaSeq	73823178	11131428347	75	151
s67132__predict__pre__zymo__bijou	TUK78771312	stool	<=85y	female	vaginal	TUK7877131	NA	NA	NA	NA	NA	monozygotic	22	NA	GBR	no	AsnicarF_2021	33432175	IlluminaNovaSeq	73530973	11087354337	75	151
s67771__predict__pre__zymo__qiagen	TUK29021021	stool	<=85y	female	NA	TUK2902102	NA	NA	NA	NA	NA	monozygotic	NA	NA	GBR	no	AsnicarF_2021	33432175	IlluminaNovaSeq	74752396	11267628232	75	151
s67772__predict__pre__zymo__qiagen	TUK29021022	stool	<=85y	female	NA	TUK2902102	NA	NA	NA	NA	NA	monozygotic	NA	NA	GBR	no	AsnicarF_2021	33432175	IlluminaNovaSeq	52584028	7932148203	75	151
s68111__predict__pre__zymo__qiagen	TUK43624101	stool	<=85y	female	vaginal	TUK4362410	NA	NA	NA	NA	NA	monozygotic	18	NA	GBR	no	AsnicarF_2021	33432175	IlluminaNovaSeq	52242738	7880622692	75	151
s68112__predict__pre__zymo__qiagen	TUK43624102	stool	<=85y	female	vaginal	TUK4362410	NA	NA	NA	NA	NA	monozygotic	18	NA	GBR	no	AsnicarF_2021	33432175	IlluminaNovaSeq	48863390	7370996808	75	151
s6851__predict__pre__zymo__qiagen	TUK50289741	stool	<=85y	female	c_section	TUK5028974	NA	NA	NA	NA	NA	dizygotic	21	NA	GBR	no	AsnicarF_2021	33432175	IlluminaNovaSeq	61271332	9243359911	75	151
s6852__predict__pre__zymo__qiagen	TUK50289742	stool	<=85y	female	c_section	TUK5028974	NA	NA	NA	NA	NA	dizygotic	21	NA	GBR	no	AsnicarF_2021	33432175	IlluminaNovaSeq	56436538	8515332803	75	151
s68851__predict__pre__zymo__qiagen	TUK13898641	stool	<=85y	male	vaginal	TUK1389864	NA	NA	NA	NA	NA	monozygotic	25	NA	GBR	no	AsnicarF_2021	33432175	IlluminaNovaSeq	50877797	7675607941	75	151
s68852__predict__pre__zymo__qiagen	TUK13898642	stool	<=85y	male	vaginal	TUK1389864	NA	NA	NA	NA	NA	monozygotic	22	NA	GBR	no	AsnicarF_2021	33432175	IlluminaNovaSeq	50588041	7632144808	75	151
s69031__predict__pre__zymo__bijou	TUK45915211	stool	<=85y	female	vaginal	TUK4591521	NA	NA	NA	NA	NA	monozygotic	18	NA	GBR	no	AsnicarF_2021	33432175	IlluminaNovaSeq	69185578	10438121607	75	151
s69032__predict__pre__zymo__qiagen	TUK45915212	stool	<=85y	female	vaginal	TUK4591521	NA	NA	NA	NA	NA	monozygotic	18	NA	GBR	no	AsnicarF_2021	33432175	IlluminaNovaSeq	52685867	7949742991	75	151
s69131__predict__pre__zymo__qiagen	TUK31157541	stool	<=85y	female	vaginal	TUK3115754	NA	NA	NA	NA	NA	monozygotic	18	NA	GBR	no	AsnicarF_2021	33432175	IlluminaNovaSeq	47539450	7169684887	75	151
s69132__predict__pre__zymo__qiagen	TUK31157542	stool	<=85y	female	vaginal	TUK3115754	NA	NA	NA	NA	NA	monozygotic	18	NA	GBR	no	AsnicarF_2021	33432175	IlluminaNovaSeq	74007614	11161621396	75	151
s69261__predict__pre__zymo__qiagen	TUK31935621	stool	<=85y	female	vaginal	TUK3193562	NA	NA	NA	NA	NA	monozygotic	23	NA	GBR	no	AsnicarF_2021	33432175	IlluminaNovaSeq	47053216	7098590004	75	151
s69262__predict__pre__zymo__qiagen	TUK31935622	stool	<=85y	female	vaginal	TUK3193562	NA	NA	NA	NA	NA	monozygotic	23	NA	GBR	no	AsnicarF_2021	33432175	IlluminaNovaSeq	48194599	7269568046	75	151
s69401__predict__pre__zymo__qiagen	TUK26717821	stool	<=85y	male	vaginal	TUK2671782	NA	NA	NA	NA	NA	monozygotic	20	NA	GBR	no	AsnicarF_2021	33432175	IlluminaNovaSeq	87455823	13193826986	75	151
s69402__predict__pre__zymo__qiagen	TUK26717822	stool	<=85y	male	vaginal	TUK2671782	NA	NA	NA	NA	NA	monozygotic	20	NA	GBR	no	AsnicarF_2021	33432175	IlluminaNovaSeq	49687482	7496386261	75	151
s69731__predict__pre__zymo__bijou	TUK91075521	stool	<=85y	female	c_section	TUK9107552	NA	NA	NA	NA	NA	dizygotic	34	NA	GBR	no	AsnicarF_2021	33432175	IlluminaNovaSeq	65422475	9866245374	75	151
s69732__predict__pre__zymo__bijou	TUK91075522	stool	<=85y	female	NA	TUK9107552	NA	NA	NA	NA	NA	dizygotic	NA	NA	GBR	no	AsnicarF_2021	33432175	IlluminaNovaSeq	60120471	9063526865	75	151
s70151__predict__pre__zymo__qiagen	TUK56019761	stool	<=85y	female	vaginal	TUK5601976	NA	NA	NA	NA	NA	monozygotic	27	NA	GBR	no	AsnicarF_2021	33432175	IlluminaNovaSeq	91672031	13827069645	75	151
s70152__predict__pre__zymo__qiagen	TUK56019762	stool	<=85y	female	vaginal	TUK5601976	NA	NA	NA	NA	NA	monozygotic	27	NA	GBR	no	AsnicarF_2021	33432175	IlluminaNovaSeq	63220212	9537664150	75	151
s70221__predict__pre__zymo__qiagen	TUK61270711	stool	<=85y	female	vaginal	TUK6127071	NA	NA	NA	NA	NA	monozygotic	18	NA	GBR	no	AsnicarF_2021	33432175	IlluminaNovaSeq	74511793	11243306829	75	151
s70222__predict__pre__zymo__qiagen	TUK61270712	stool	<=85y	female	vaginal	TUK6127071	NA	NA	NA	NA	NA	monozygotic	18	NA	GBR	no	AsnicarF_2021	33432175	IlluminaNovaSeq	46975428	7084963659	75	151
s70381__predict__pre__zymo__qiagen	TUK61578971	stool	<=85y	female	NA	TUK6157897	NA	NA	NA	NA	NA	monozygotic	22	NA	GBR	no	AsnicarF_2021	33432175	IlluminaNovaSeq	53762468	8097264363	75	151
s70382__predict__pre__zymo__qiagen	TUK61578972	stool	<=85y	female	vaginal	TUK6157897	NA	NA	NA	NA	NA	monozygotic	23	NA	GBR	no	AsnicarF_2021	33432175	IlluminaNovaSeq	60535708	9126194720	75	151
s70641__predict__pre__zymo__qiagen	TUK10395221	stool	<=85y	female	vaginal	TUK1039522	NA	NA	NA	NA	NA	monozygotic	18	NA	GBR	no	AsnicarF_2021	33432175	IlluminaNovaSeq	48375245	7295390601	75	151
s70642__predict__pre__zymo__qiagen	TUK10395222	stool	<=85y	female	vaginal	TUK1039522	NA	NA	NA	NA	NA	monozygotic	19	NA	GBR	no	AsnicarF_2021	33432175	IlluminaNovaSeq	57899686	8729729972	75	151
s71211__predict__pre__zymo__qiagen	TUK47566521	stool	<=85y	female	vaginal	TUK4756652	NA	NA	NA	NA	NA	monozygotic	29	NA	GBR	no	AsnicarF_2021	33432175	IlluminaNovaSeq	53779706	8114842056	75	151
s71212__predict__pre__zymo__qiagen	TUK47566522	stool	<=85y	female	vaginal	TUK4756652	NA	NA	NA	NA	NA	monozygotic	29	NA	GBR	no	AsnicarF_2021	33432175	IlluminaNovaSeq	62390518	9413322144	75	151
s72291__predict__pre__zymo__bijou	TUK91653041	stool	<=85y	male	c_section	TUK9165304	NA	NA	NA	NA	NA	monozygotic	18	NA	GBR	no	AsnicarF_2021	33432175	IlluminaNovaSeq	78308452	11808814993	75	151
s72292__predict__pre__zymo__bijou	TUK91653042	stool	<=85y	male	NA	TUK9165304	NA	NA	NA	NA	NA	monozygotic	NA	NA	GBR	no	AsnicarF_2021	33432175	IlluminaNovaSeq	85956111	12956935441	75	151
s7241__predict__pre__zymo__qiagen	TUK62440891	stool	<=85y	male	vaginal	TUK6244089	NA	NA	NA	NA	NA	monozygotic	22	NA	GBR	no	AsnicarF_2021	33432175	IlluminaNovaSeq	48526017	7318238746	75	151
s7242__predict__pre__zymo__qiagen	TUK62440892	stool	<=85y	male	NA	TUK6244089	NA	NA	NA	NA	NA	monozygotic	NA	NA	GBR	no	AsnicarF_2021	33432175	IlluminaNovaSeq	56577056	8536338929	75	151
s72421__predict__pre__zymo__qiagen	TUK42265151	stool	<=85y	female	vaginal	TUK4226515	NA	NA	NA	NA	NA	monozygotic	20	NA	GBR	no	AsnicarF_2021	33432175	IlluminaNovaSeq	49777584	7507819527	75	151
s72422__predict__pre__zymo__qiagen	TUK42265152	stool	<=85y	female	vaginal	TUK4226515	NA	NA	NA	NA	NA	monozygotic	20	NA	GBR	no	AsnicarF_2021	33432175	IlluminaNovaSeq	46473996	7009774692	75	151
s72511__predict__pre__zymo__qiagen	TUK90521721	stool	<=85y	female	vaginal	TUK9052172	NA	NA	NA	NA	NA	monozygotic	18	NA	GBR	no	AsnicarF_2021	33432175	IlluminaNovaSeq	46686350	7042385401	75	151
s72512__predict__pre__zymo__qiagen	TUK90521722	stool	<=85y	female	vaginal	TUK9052172	NA	NA	NA	NA	NA	monozygotic	18	NA	GBR	no	AsnicarF_2021	33432175	IlluminaNovaSeq	46896904	7072053761	75	151
s72891__predict__pre__zymo__qiagen	TUK21893631	stool	<=85y	female	vaginal	TUK2189363	NA	NA	NA	NA	NA	monozygotic	23	NA	GBR	no	AsnicarF_2021	33432175	IlluminaNovaSeq	49182232	7420092091	75	151
s72892__predict__pre__zymo__qiagen	TUK21893632	stool	<=85y	female	vaginal	TUK2189363	NA	NA	NA	NA	NA	monozygotic	23	NA	GBR	no	AsnicarF_2021	33432175	IlluminaNovaSeq	69244128	10448326427	75	151
s73451__predict__pre__zymo__qiagen	TUK65273071	stool	<=85y	female	NA	TUK6527307	NA	NA	NA	NA	NA	monozygotic	NA	NA	GBR	no	AsnicarF_2021	33432175	IlluminaNovaSeq	53234006	8031636993	75	151
s73452__predict__pre__zymo__qiagen	TUK65273072	stool	<=85y	female	NA	TUK6527307	NA	NA	NA	NA	NA	monozygotic	NA	NA	GBR	no	AsnicarF_2021	33432175	IlluminaNovaSeq	55888114	8431254853	75	151
s74051__predict__pre__zymo__bijou	TUK23470381	stool	<=85y	female	NA	TUK2347038	NA	NA	NA	NA	NA	monozygotic	NA	NA	GBR	no	AsnicarF_2021	33432175	IlluminaNovaSeq	56679718	8549126037	75	151
s74052__predict__pre__zymo__bijou	TUK23470382	stool	<=85y	female	NA	TUK2347038	NA	NA	NA	NA	NA	monozygotic	NA	NA	GBR	no	AsnicarF_2021	33432175	IlluminaNovaSeq	51799136	7815328116	75	151
s75251__predict__pre__zymo__qiagen	TUK95499991	stool	<=85y	female	vaginal	TUK9549999	NA	NA	NA	NA	NA	monozygotic	19	NA	GBR	no	AsnicarF_2021	33432175	IlluminaNovaSeq	47020721	7091098371	75	151
s75252__predict__pre__zymo__qiagen	TUK95499992	stool	<=85y	female	vaginal	TUK9549999	NA	NA	NA	NA	NA	monozygotic	19	NA	GBR	no	AsnicarF_2021	33432175	IlluminaNovaSeq	49060028	7397813278	75	151
s75371__predict__pre__zymo__qiagen	TUK89332711	stool	<=85y	female	vaginal	TUK8933271	NA	NA	NA	NA	NA	dizygotic	18	NA	GBR	no	AsnicarF_2021	33432175	IlluminaNovaSeq	49224750	7416467043	75	151
s75372__predict__pre__zymo__qiagen	TUK89332712	stool	<=85y	female	vaginal	TUK8933271	NA	NA	NA	NA	NA	dizygotic	NA	NA	GBR	no	AsnicarF_2021	33432175	IlluminaNovaSeq	48451714	7308386344	75	151
s75511__predict__pre__zymo__qiagen	TUK94499971	stool	<=85y	female	vaginal	TUK9449997	NA	NA	NA	NA	NA	monozygotic	19	NA	GBR	no	AsnicarF_2021	33432175	IlluminaNovaSeq	49036863	7393496811	75	151
s75512__predict__pre__zymo__qiagen	TUK94499972	stool	<=85y	female	vaginal	TUK9449997	NA	NA	NA	NA	NA	monozygotic	19	NA	GBR	no	AsnicarF_2021	33432175	IlluminaNovaSeq	61037442	9205388449	75	151
s75521__predict__pre__zymo__qiagen	TUK70810491	stool	<=85y	female	vaginal	TUK7081049	NA	NA	NA	NA	NA	monozygotic	19	NA	GBR	no	AsnicarF_2021	33432175	IlluminaNovaSeq	46618456	7030664351	75	151
s75522__predict__pre__zymo__qiagen	TUK70810492	stool	<=85y	female	vaginal	TUK7081049	NA	NA	NA	NA	NA	monozygotic	2	NA	GBR	no	AsnicarF_2021	33432175	IlluminaNovaSeq	46686435	7040482295	75	151
s75541__predict__pre__zymo__qiagen	TUK70578611	stool	<=85y	female	vaginal	TUK7057861	NA	NA	NA	NA	NA	monozygotic	18	NA	GBR	no	AsnicarF_2021	33432175	IlluminaNovaSeq	46721968	7047608452	75	151
s75542__predict__pre__zymo__qiagen	TUK70578612	stool	<=85y	female	vaginal	TUK7057861	NA	NA	NA	NA	NA	monozygotic	20	NA	GBR	no	AsnicarF_2021	33432175	IlluminaNovaSeq	48791730	7359476230	75	151
s76161__predict__pre__zymo__qiagen	TUK78169011	stool	<=85y	female	c_section	TUK7816901	NA	NA	NA	NA	NA	monozygotic	27	NA	GBR	no	AsnicarF_2021	33432175	IlluminaNovaSeq	49547805	7468856413	75	151
s76162__predict__pre__zymo__qiagen	TUK78169012	stool	<=85y	female	c_section	TUK7816901	NA	NA	NA	NA	NA	monozygotic	25	NA	GBR	no	AsnicarF_2021	33432175	IlluminaNovaSeq	53234095	8028477367	75	151
s76291__predict__pre__zymo__qiagen	TUK43756891	stool	<=85y	male	vaginal	TUK4375689	NA	NA	NA	NA	NA	monozygotic	21	NA	GBR	no	AsnicarF_2021	33432175	IlluminaNovaSeq	47525445	7168900333	75	151
s76292__predict__pre__zymo__qiagen	TUK43756892	stool	<=85y	male	vaginal	TUK4375689	NA	NA	NA	NA	NA	monozygotic	20	NA	GBR	no	AsnicarF_2021	33432175	IlluminaNovaSeq	48448824	7304408951	75	151
s76411__predict__pre__zymo__qiagen	TUK71742701	stool	<=85y	female	c_section	TUK7174270	NA	NA	NA	NA	NA	dizygotic	18	NA	GBR	no	AsnicarF_2021	33432175	IlluminaNovaSeq	49893660	7516911998	75	151
s76412__predict__pre__zymo__qiagen	TUK71742702	stool	<=85y	female	c_section	TUK7174270	NA	NA	NA	NA	NA	dizygotic	18	NA	GBR	no	AsnicarF_2021	33432175	IlluminaNovaSeq	83039744	12514646122	75	151
s76421__predict__pre__zymo__qiagen	TUK30976511	stool	<=85y	female	NA	TUK3097651	NA	NA	NA	NA	NA	monozygotic	NA	NA	GBR	no	AsnicarF_2021	33432175	IlluminaNovaSeq	58272214	8786760081	75	151
s76422__predict__pre__zymo__qiagen	TUK30976512	stool	<=85y	female	vaginal	TUK3097651	NA	NA	NA	NA	NA	monozygotic	17	NA	GBR	no	AsnicarF_2021	33432175	IlluminaNovaSeq	50691484	7648632357	75	151
s76511__predict__pre__zymo__qiagen	TUK17167991	stool	<=85y	female	vaginal	TUK1716799	NA	NA	NA	NA	NA	monozygotic	23	NA	GBR	no	AsnicarF_2021	33432175	IlluminaNovaSeq	48935919	7379929665	75	151
s76512__predict__pre__zymo__qiagen	TUK17167992	stool	<=85y	female	vaginal	TUK1716799	NA	NA	NA	NA	NA	monozygotic	22	NA	GBR	no	AsnicarF_2021	33432175	IlluminaNovaSeq	47225461	7121689947	75	151
s77041__predict__pre__zymo__bijou	TUK35228131	stool	<=85y	female	c_section	TUK3522813	NA	NA	NA	NA	NA	monozygotic	16	NA	GBR	no	AsnicarF_2021	33432175	IlluminaNovaSeq	50725820	7649191298	75	151
s77042__predict__pre__zymo__bijou	TUK35228132	stool	<=85y	female	vaginal	TUK3522813	NA	NA	NA	NA	NA	monozygotic	16	NA	GBR	no	AsnicarF_2021	33432175	IlluminaNovaSeq	78667409	11863837300	75	151
s77711__predict__pre__zymo__qiagen	TUK21860991	stool	<=85y	female	vaginal	TUK2186099	NA	NA	NA	NA	NA	monozygotic	23	NA	GBR	no	AsnicarF_2021	33432175	IlluminaNovaSeq	52575651	7932863707	75	151
s77712__predict__pre__zymo__qiagen	TUK21860992	stool	<=85y	female	vaginal	TUK2186099	NA	NA	NA	NA	NA	monozygotic	20	NA	GBR	no	AsnicarF_2021	33432175	IlluminaNovaSeq	51119340	7713641157	75	151
s77831__predict__pre__zymo__qiagen	TUK14415681	stool	<=30y	female	vaginal	TUK1441568	NA	NA	NA	NA	NA	monozygotic	20	NA	GBR	no	AsnicarF_2021	33432175	IlluminaNovaSeq	51650494	7792618906	75	151
s77832__predict__pre__zymo__qiagen	TUK14415682	stool	<=30y	female	c_section	TUK1441568	NA	NA	NA	NA	NA	monozygotic	18	NA	GBR	no	AsnicarF_2021	33432175	IlluminaNovaSeq	77622772	11708897495	75	151
s78101__predict__pre__zymo__qiagen	TUK16571141	stool	<=85y	female	c_section	TUK1657114	NA	NA	NA	NA	NA	monozygotic	22	NA	GBR	no	AsnicarF_2021	33432175	IlluminaNovaSeq	49686278	7494445664	75	151
s78102__predict__pre__zymo__qiagen	TUK16571142	stool	<=85y	female	c_section	TUK1657114	NA	NA	NA	NA	NA	monozygotic	21	NA	GBR	no	AsnicarF_2021	33432175	IlluminaNovaSeq	47813548	7212329534	75	151
s78331__predict__pre__zymo__qiagen	TUK39127531	stool	<=85y	female	vaginal	TUK3912753	NA	NA	NA	NA	NA	monozygotic	18	NA	GBR	no	AsnicarF_2021	33432175	IlluminaNovaSeq	47948495	7232085573	75	151
s78332__predict__pre__zymo__qiagen	TUK39127532	stool	<=85y	female	vaginal	TUK3912753	NA	NA	NA	NA	NA	monozygotic	NA	NA	GBR	no	AsnicarF_2021	33432175	IlluminaNovaSeq	48941553	7380612205	75	151
s78391__predict__pre__zymo__qiagen	TUK55735781	stool	<=85y	female	vaginal	TUK5573578	NA	NA	NA	NA	NA	monozygotic	20	NA	GBR	no	AsnicarF_2021	33432175	IlluminaNovaSeq	48319097	7286986560	75	151
s78392__predict__pre__zymo__qiagen	TUK55735782	stool	<=85y	female	vaginal	TUK5573578	NA	NA	NA	NA	NA	monozygotic	22	NA	GBR	no	AsnicarF_2021	33432175	IlluminaNovaSeq	49705896	7497764597	75	151
s78461__predict__pre__zymo__qiagen	TUK78283281	stool	<=30y	female	c_section	TUK7828328	NA	NA	NA	NA	NA	monozygotic	19	NA	GBR	no	AsnicarF_2021	33432175	IlluminaNovaSeq	56278820	8487693045	75	151
s78462__predict__pre__zymo__qiagen	TUK78283282	stool	<=30y	female	c_section	TUK7828328	NA	NA	NA	NA	NA	monozygotic	18	NA	GBR	no	AsnicarF_2021	33432175	IlluminaNovaSeq	49163891	7414371390	75	151
s78661__predict__pre__zymo__bijou	TUK16542581	stool	<=85y	female	vaginal	TUK1654258	NA	NA	NA	NA	NA	monozygotic	18	NA	GBR	no	AsnicarF_2021	33432175	IlluminaNovaSeq	91521285	13808142690	75	151
s78662__predict__pre__zymo__bijou	TUK16542582	stool	<=85y	female	vaginal	TUK1654258	NA	NA	NA	NA	NA	monozygotic	21	NA	GBR	no	AsnicarF_2021	33432175	IlluminaNovaSeq	68273849	10299456132	75	151
s78681__predict__pre__zymo__qiagen	TUK59047291	stool	<=85y	female	vaginal	TUK5904729	NA	NA	NA	NA	NA	monozygotic	52	NA	GBR	no	AsnicarF_2021	33432175	IlluminaNovaSeq	51708672	7800043702	75	151
s78682__predict__pre__zymo__qiagen	TUK59047292	stool	<=85y	female	vaginal	TUK5904729	NA	NA	NA	NA	NA	monozygotic	52	NA	GBR	no	AsnicarF_2021	33432175	IlluminaNovaSeq	47935544	7231227855	75	151
s78881__predict__pre__zymo__qiagen	TUK61135551	stool	<=85y	female	c_section	TUK6113555	NA	NA	NA	NA	NA	monozygotic	27	NA	GBR	no	AsnicarF_2021	33432175	IlluminaNovaSeq	53965946	8130028139	75	151
s78882__predict__pre__zymo__qiagen	TUK61135552	stool	<=85y	female	c_section	TUK6113555	NA	NA	NA	NA	NA	monozygotic	25	NA	GBR	no	AsnicarF_2021	33432175	IlluminaNovaSeq	49352935	7431874340	75	151
s78941__predict__pre__zymo__qiagen	TUK86364441	stool	<=85y	male	vaginal	TUK8636444	NA	NA	NA	NA	NA	dizygotic	21	NA	GBR	no	AsnicarF_2021	33432175	IlluminaNovaSeq	47406094	7152300881	75	151
s78942__predict__pre__zymo__qiagen	TUK86364442	stool	<=85y	male	vaginal	TUK8636444	NA	NA	NA	NA	NA	dizygotic	21	NA	GBR	no	AsnicarF_2021	33432175	IlluminaNovaSeq	48398197	7300342958	75	151
s78991__predict__pre__zymo__bijou	TUK28040571	stool	<=85y	female	vaginal	TUK2804057	NA	NA	NA	NA	NA	monozygotic	25	NA	GBR	no	AsnicarF_2021	33432175	IlluminaNovaSeq	66125870	9974109121	75	151
s78992__predict__pre__zymo__bijou	TUK28040572	stool	<=85y	female	vaginal	TUK2804057	NA	NA	NA	NA	NA	monozygotic	22	NA	GBR	no	AsnicarF_2021	33432175	IlluminaNovaSeq	75078859	11316574019	75	151
s79281__predict__pre__zymo__qiagen	TUK82085661	stool	<=85y	female	vaginal	TUK8208566	NA	NA	NA	NA	NA	monozygotic	18	NA	GBR	no	AsnicarF_2021	33432175	IlluminaNovaSeq	50629018	7636205554	75	151
s79282__predict__pre__zymo__qiagen	TUK82085662	stool	<=85y	female	vaginal	TUK8208566	NA	NA	NA	NA	NA	monozygotic	18	NA	GBR	no	AsnicarF_2021	33432175	IlluminaNovaSeq	49550258	7473368146	75	151
s79391__predict__pre__zymo__qiagen	TUK62501311	stool	<=85y	male	vaginal	TUK6250131	NA	NA	NA	NA	NA	monozygotic	25	NA	GBR	no	AsnicarF_2021	33432175	IlluminaNovaSeq	51571675	7781918896	75	151
s79392__predict__pre__zymo__qiagen	TUK62501312	stool	<=85y	male	vaginal	TUK6250131	NA	NA	NA	NA	NA	monozygotic	25	NA	GBR	no	AsnicarF_2021	33432175	IlluminaNovaSeq	52519184	7925345628	75	151
s79401__predict__pre__zymo__qiagen	TUK99605771	stool	<=85y	female	vaginal	TUK9960577	NA	NA	NA	NA	NA	monozygotic	54	NA	GBR	no	AsnicarF_2021	33432175	IlluminaNovaSeq	57068289	8609409365	75	151
s79402__predict__pre__zymo__qiagen	TUK99605772	stool	<=85y	female	vaginal	TUK9960577	NA	NA	NA	NA	NA	monozygotic	1	NA	GBR	no	AsnicarF_2021	33432175	IlluminaNovaSeq	51837378	7821927514	75	151
s79571__predict__pre__zymo__qiagen	TUK44129021	stool	<=85y	female	NA	TUK4412902	NA	NA	NA	NA	NA	monozygotic	NA	NA	GBR	no	AsnicarF_2021	33432175	IlluminaNovaSeq	51072146	7706567681	75	151
s79572__predict__pre__zymo__qiagen	TUK44129022	stool	<=85y	female	c_section	TUK4412902	NA	NA	NA	NA	NA	monozygotic	18	NA	GBR	no	AsnicarF_2021	33432175	IlluminaNovaSeq	54576956	8234784301	75	151
s79741__predict__pre__zymo__qiagen	TUK72501391	stool	<=30y	female	vaginal	TUK7250139	NA	NA	NA	NA	NA	monozygotic	24	NA	GBR	no	AsnicarF_2021	33432175	IlluminaNovaSeq	73863867	11145163487	75	151
s79742__predict__pre__zymo__qiagen	TUK72501392	stool	<=30y	female	vaginal	TUK7250139	NA	NA	NA	NA	NA	monozygotic	24	NA	GBR	no	AsnicarF_2021	33432175	IlluminaNovaSeq	56961168	8594267202	75	151
s79941__predict__pre__zymo__qiagen	TUK90489031	stool	<=85y	female	vaginal	TUK9048903	NA	NA	NA	NA	NA	monozygotic	25	NA	GBR	no	AsnicarF_2021	33432175	IlluminaNovaSeq	59384414	8957557854	75	151
s79942__predict__pre__zymo__qiagen	TUK90489032	stool	<=85y	female	vaginal	TUK9048903	NA	NA	NA	NA	NA	monozygotic	25	NA	GBR	no	AsnicarF_2021	33432175	IlluminaNovaSeq	54927028	8285631384	75	151
s80111__predict__pre__zymo__bijou	TUK57953681	stool	<=85y	female	vaginal	TUK5795368	NA	NA	NA	NA	NA	monozygotic	20	NA	GBR	no	AsnicarF_2021	33432175	IlluminaNovaSeq	99372465	14992971474	75	151
s80112__predict__pre__zymo__bijou	TUK57953682	stool	<=85y	female	vaginal	TUK5795368	NA	NA	NA	NA	NA	monozygotic	20	NA	GBR	no	AsnicarF_2021	33432175	IlluminaNovaSeq	96388571	14537368272	75	151
s8231__predict__pre__zymo__qiagen	TUK84380341	stool	<=85y	female	NA	TUK8438034	NA	NA	NA	NA	NA	monozygotic	NA	NA	GBR	no	AsnicarF_2021	33432175	IlluminaNovaSeq	46103568	6953191281	75	151
s8232__predict__pre__zymo__qiagen	TUK84380342	stool	<=85y	female	vaginal	TUK8438034	NA	NA	NA	NA	NA	monozygotic	18	NA	GBR	no	AsnicarF_2021	33432175	IlluminaNovaSeq	45988538	6936171016	75	151
s82721__predict__pre__zymo__qiagen	TUK12187601	stool	<=85y	female	NA	TUK1218760	NA	NA	NA	NA	NA	monozygotic	NA	NA	GBR	no	AsnicarF_2021	33432175	IlluminaNovaSeq	57456093	8656398652	75	151
s82722__predict__pre__zymo__qiagen	TUK12187602	stool	<=85y	female	vaginal	TUK1218760	NA	NA	NA	NA	NA	monozygotic	20	NA	GBR	no	AsnicarF_2021	33432175	IlluminaNovaSeq	47029923	7091226078	75	151
s83311__predict__pre__zymo__qiagen	TUK92393621	stool	<=85y	female	c_section	TUK9239362	NA	NA	NA	NA	NA	monozygotic	37	NA	GBR	no	AsnicarF_2021	33432175	IlluminaNovaSeq	49223108	7417757685	75	151
s83312__predict__pre__zymo__qiagen	TUK92393622	stool	<=85y	female	NA	TUK9239362	NA	NA	NA	NA	NA	monozygotic	NA	NA	GBR	no	AsnicarF_2021	33432175	IlluminaNovaSeq	59346758	8944390385	75	151
s83371__predict__pre__zymo__qiagen	TUK34002491	stool	<=85y	female	vaginal	TUK3400249	NA	NA	NA	NA	NA	monozygotic	19	NA	GBR	no	AsnicarF_2021	33432175	IlluminaNovaSeq	59499160	8977830300	75	151
s83372__predict__pre__zymo__qiagen	TUK34002492	stool	<=85y	female	vaginal	TUK3400249	NA	NA	NA	NA	NA	monozygotic	19	NA	GBR	no	AsnicarF_2021	33432175	IlluminaNovaSeq	65599836	9897620588	75	151
s83381__predict__pre__zymo__bijou	TUK88320121	stool	<=85y	female	vaginal	TUK8832012	NA	NA	NA	NA	NA	monozygotic	32	NA	GBR	no	AsnicarF_2021	33432175	IlluminaNovaSeq	54635518	8243171025	75	151
s83382__predict__pre__zymo__bijou	TUK88320122	stool	<=85y	female	vaginal	TUK8832012	NA	NA	NA	NA	NA	monozygotic	31	NA	GBR	no	AsnicarF_2021	33432175	IlluminaNovaSeq	59380494	8958182818	75	151
s83501__predict__pre__zymo__qiagen	TUK10406431	stool	<=30y	female	c_section	TUK1040643	NA	NA	NA	NA	NA	dizygotic	18	NA	GBR	no	AsnicarF_2021	33432175	IlluminaNovaSeq	52875035	7977923450	75	151
s83502__predict__pre__zymo__qiagen	TUK10406432	stool	<=30y	female	c_section	TUK1040643	NA	NA	NA	NA	NA	dizygotic	18	NA	GBR	no	AsnicarF_2021	33432175	IlluminaNovaSeq	63268749	9546400051	75	151
s83531__predict__pre__zymo__qiagen	TUK17165441	stool	<=30y	male	vaginal	TUK1716544	NA	NA	NA	NA	NA	monozygotic	20	NA	GBR	no	AsnicarF_2021	33432175	IlluminaNovaSeq	48141583	7260716231	75	151
s83532__predict__pre__zymo__qiagen	TUK17165442	stool	<=30y	male	vaginal	TUK1716544	NA	NA	NA	NA	NA	monozygotic	21	NA	GBR	no	AsnicarF_2021	33432175	IlluminaNovaSeq	51283448	7735095178	75	151
s83731__predict__pre__zymo__bijou	TUK28661631	stool	<=30y	female	c_section	TUK2866163	NA	NA	NA	NA	NA	monozygotic	18	NA	GBR	no	AsnicarF_2021	33432175	IlluminaNovaSeq	79566434	11996422368	75	151
s83732__predict__pre__zymo__bijou	TUK28661632	stool	<=30y	female	c_section	TUK2866163	NA	NA	NA	NA	NA	monozygotic	18	NA	GBR	no	AsnicarF_2021	33432175	IlluminaNovaSeq	71081442	10719575483	75	151
s83761__predict__pre__zymo__qiagen	TUK31004891	stool	<=85y	female	vaginal	TUK3100489	NA	NA	NA	NA	NA	monozygotic	18	NA	GBR	no	AsnicarF_2021	33432175	IlluminaNovaSeq	51542030	7776620754	75	151
s83762__predict__pre__zymo__qiagen	TUK31004892	stool	<=85y	female	vaginal	TUK3100489	NA	NA	NA	NA	NA	monozygotic	18	NA	GBR	no	AsnicarF_2021	33432175	IlluminaNovaSeq	92603661	13973056152	75	151
s84051__predict__pre__zymo__qiagen	TUK65219201	stool	<=85y	female	c_section	TUK6521920	NA	NA	NA	NA	NA	monozygotic	18	NA	GBR	no	AsnicarF_2021	33432175	IlluminaNovaSeq	48467884	7310879998	75	151
s84052__predict__pre__zymo__qiagen	TUK65219202	stool	<=85y	female	c_section	TUK6521920	NA	NA	NA	NA	NA	monozygotic	18	NA	GBR	no	AsnicarF_2021	33432175	IlluminaNovaSeq	45964684	6934270465	75	151
s84171__predict__pre__zymo__qiagen	TUK84410561	stool	<=30y	male	vaginal	TUK8441056	NA	NA	NA	NA	NA	monozygotic	21	NA	GBR	no	AsnicarF_2021	33432175	IlluminaNovaSeq	49908100	7530428688	75	151
s84172__predict__pre__zymo__qiagen	TUK84410562	stool	<=30y	male	vaginal	TUK8441056	NA	NA	NA	NA	NA	monozygotic	18	NA	GBR	no	AsnicarF_2021	33432175	IlluminaNovaSeq	55673978	8399401189	75	151
s84231__predict__pre__zymo__bijou	TUK18140681	stool	<=85y	female	c_section	TUK1814068	NA	NA	NA	NA	NA	monozygotic	18	NA	GBR	no	AsnicarF_2021	33432175	IlluminaNovaSeq	112438658	16962713093	75	151
s84232__predict__pre__zymo__bijou	TUK18140682	stool	<=85y	female	c_section	TUK1814068	NA	NA	NA	NA	NA	monozygotic	16	NA	GBR	no	AsnicarF_2021	33432175	IlluminaNovaSeq	75317722	11356796230	75	151
s8431__predict__pre__zymo__qiagen	TUK87698891	stool	<=85y	female	vaginal	TUK8769889	NA	NA	NA	NA	NA	dizygotic	16	NA	GBR	no	AsnicarF_2021	33432175	IlluminaNovaSeq	43361847	6538039016	75	151
s8432__predict__pre__zymo__qiagen	TUK87698892	stool	<=85y	female	vaginal	TUK8769889	NA	NA	NA	NA	NA	dizygotic	17	NA	GBR	no	AsnicarF_2021	33432175	IlluminaNovaSeq	47363943	7143970486	75	151
s84951__predict__pre__zymo__qiagen	TUK56770561	stool	<=85y	female	vaginal	TUK5677056	NA	NA	NA	NA	NA	monozygotic	35	NA	GBR	no	AsnicarF_2021	33432175	IlluminaNovaSeq	62365418	9408504108	75	151
s84952__predict__pre__zymo__bijou	TUK56770562	stool	<=85y	female	vaginal	TUK5677056	NA	NA	NA	NA	NA	monozygotic	30	NA	GBR	no	AsnicarF_2021	33432175	IlluminaNovaSeq	78976234	11910719369	75	151
s85051__predict__pre__zymo__qiagen	TUK63256491	stool	<=85y	female	NA	TUK6325649	NA	NA	NA	NA	NA	monozygotic	NA	NA	GBR	no	AsnicarF_2021	33432175	IlluminaNovaSeq	46620381	7030350661	75	151
s85052__predict__pre__zymo__qiagen	TUK63256492	stool	<=85y	female	NA	TUK6325649	NA	NA	NA	NA	NA	monozygotic	NA	NA	GBR	no	AsnicarF_2021	33432175	IlluminaNovaSeq	48742564	7352774814	75	151
s85151__predict__pre__zymo__bijou	TUK23816751	stool	<=85y	female	vaginal	TUK2381675	NA	NA	NA	NA	NA	monozygotic	26	NA	GBR	no	AsnicarF_2021	33432175	IlluminaNovaSeq	70139771	10579384642	75	151
s85152__predict__pre__zymo__bijou	TUK23816752	stool	<=85y	female	vaginal	TUK2381675	NA	NA	NA	NA	NA	monozygotic	26	NA	GBR	no	AsnicarF_2021	33432175	IlluminaNovaSeq	58838363	8873495459	75	151
s85391__predict__pre__zymo__qiagen	TUK50792321	stool	<=85y	male	vaginal	TUK5079232	NA	NA	NA	NA	NA	monozygotic	18	NA	GBR	no	AsnicarF_2021	33432175	IlluminaNovaSeq	59796101	9022194805	75	151
s85392__predict__pre__zymo__qiagen	TUK50792322	stool	<=85y	male	vaginal	TUK5079232	NA	NA	NA	NA	NA	monozygotic	18	NA	GBR	no	AsnicarF_2021	33432175	IlluminaNovaSeq	63044523	9510427746	75	151
s85431__predict__pre__zymo__bijou	TUK84730281	stool	<=85y	female	vaginal	TUK8473028	NA	NA	NA	NA	NA	monozygotic	19	NA	GBR	no	AsnicarF_2021	33432175	IlluminaNovaSeq	51208633	7726780211	75	151
s85432__predict__pre__zymo__bijou	TUK84730282	stool	<=85y	female	vaginal	TUK8473028	NA	NA	NA	NA	NA	monozygotic	19	NA	GBR	no	AsnicarF_2021	33432175	IlluminaNovaSeq	94579936	14270185131	75	151
s85521__predict__pre__zymo__qiagen	TUK77849231	stool	<=85y	female	vaginal	TUK7784923	NA	NA	NA	NA	NA	monozygotic	19	NA	GBR	no	AsnicarF_2021	33432175	IlluminaNovaSeq	53886895	8119908743	75	151
s85522__predict__pre__zymo__qiagen	TUK77849232	stool	<=85y	female	vaginal	TUK7784923	NA	NA	NA	NA	NA	monozygotic	18	NA	GBR	no	AsnicarF_2021	33432175	IlluminaNovaSeq	64416727	9710882481	75	151
s85731__predict__pre__zymo__qiagen	TUK88760471	stool	<=30y	male	vaginal	TUK8876047	NA	NA	NA	NA	NA	monozygotic	18	NA	GBR	no	AsnicarF_2021	33432175	IlluminaNovaSeq	53741223	8109117369	75	151
s85732__predict__pre__zymo__qiagen	TUK88760472	stool	<=30y	male	vaginal	TUK8876047	NA	NA	NA	NA	NA	monozygotic	18	NA	GBR	no	AsnicarF_2021	33432175	IlluminaNovaSeq	51826481	7820064745	75	151
s85781__predict__pre__zymo__bijou	TUK60454051	stool	<=30y	male	vaginal	TUK6045405	NA	NA	NA	NA	NA	monozygotic	18	NA	GBR	no	AsnicarF_2021	33432175	IlluminaNovaSeq	54435651	8211519182	75	151
s85782__predict__pre__zymo__bijou	TUK60454052	stool	<=30y	male	NA	TUK6045405	NA	NA	NA	NA	NA	monozygotic	26	NA	GBR	no	AsnicarF_2021	33432175	IlluminaNovaSeq	62830093	9476579735	75	151
s86071__predict__pre__zymo__qiagen	TUK63737071	stool	<=85y	male	vaginal	TUK6373707	NA	NA	NA	NA	NA	monozygotic	24	NA	GBR	no	AsnicarF_2021	33432175	IlluminaNovaSeq	54204805	8176513033	75	151
s86072__predict__pre__zymo__qiagen	TUK63737072	stool	<=85y	male	vaginal	TUK6373707	NA	NA	NA	NA	NA	monozygotic	NA	NA	GBR	no	AsnicarF_2021	33432175	IlluminaNovaSeq	51714281	7801001721	75	151
s86161__predict__pre__zymo__qiagen	TUK57227981	stool	<=85y	male	vaginal	TUK5722798	NA	NA	NA	NA	NA	monozygotic	26	NA	GBR	no	AsnicarF_2021	33432175	IlluminaNovaSeq	47011817	7092682137	75	151
s86162__predict__pre__zymo__qiagen	TUK57227982	stool	<=85y	male	vaginal	TUK5722798	NA	NA	NA	NA	NA	monozygotic	29	NA	GBR	no	AsnicarF_2021	33432175	IlluminaNovaSeq	51874305	7825907377	75	151
s86571__predict__pre__zymo__qiagen	TUK87987621	stool	<=85y	female	c_section	TUK8798762	NA	NA	NA	NA	NA	monozygotic	21	NA	GBR	no	AsnicarF_2021	33432175	IlluminaNovaSeq	80455039	12139176040	75	151
s86572__predict__pre__zymo__qiagen	TUK87987622	stool	<=85y	female	NA	TUK8798762	NA	NA	NA	NA	NA	monozygotic	NA	NA	GBR	no	AsnicarF_2021	33432175	IlluminaNovaSeq	87198867	13155815047	75	151
s86621__predict__pre__zymo__bijou	TUK61971541	stool	<=85y	female	vaginal	TUK6197154	NA	NA	NA	NA	NA	dizygotic	20	NA	GBR	no	AsnicarF_2021	33432175	IlluminaNovaSeq	52719808	7955221631	75	151
s86622__predict__pre__zymo__bijou	TUK61971542	stool	<=85y	female	vaginal	TUK6197154	NA	NA	NA	NA	NA	dizygotic	19	NA	GBR	no	AsnicarF_2021	33432175	IlluminaNovaSeq	80151742	12093581305	75	151
s86671__predict__pre__zymo__qiagen	TUK22530601	stool	<=85y	female	vaginal	TUK2253060	NA	NA	NA	NA	NA	monozygotic	18	NA	GBR	no	AsnicarF_2021	33432175	IlluminaNovaSeq	46151406	6960898558	75	151
s86672__predict__pre__zymo__bijou	TUK22530602	stool	<=85y	female	vaginal	TUK2253060	NA	NA	NA	NA	NA	monozygotic	18	NA	GBR	no	AsnicarF_2021	33432175	IlluminaNovaSeq	76763352	11576713005	75	151
s86801__predict__pre__zymo__qiagen	TUK19805231	stool	<=30y	female	vaginal	TUK1980523	NA	NA	NA	NA	NA	monozygotic	18	NA	GBR	no	AsnicarF_2021	33432175	IlluminaNovaSeq	42161633	6349628811	75	151
s86802__predict__pre__zymo__qiagen	TUK19805232	stool	<=30y	female	vaginal	TUK1980523	NA	NA	NA	NA	NA	monozygotic	19	NA	GBR	no	AsnicarF_2021	33432175	IlluminaNovaSeq	54370040	8203731743	75	151
s86971__predict__pre__zymo__bijou	TUK99452141	stool	<=30y	female	vaginal	TUK9945214	NA	NA	NA	NA	NA	monozygotic	24	NA	GBR	no	AsnicarF_2021	33432175	IlluminaNovaSeq	69392508	10463433888	75	151
s86972__predict__pre__zymo__bijou	TUK99452142	stool	<=30y	female	NA	TUK9945214	NA	NA	NA	NA	NA	monozygotic	21	NA	GBR	no	AsnicarF_2021	33432175	IlluminaNovaSeq	58611333	8840048616	75	151
s87011__predict__pre__zymo__qiagen	TUK18588401	stool	<=85y	female	vaginal	TUK1858840	NA	NA	NA	NA	NA	monozygotic	18	NA	GBR	no	AsnicarF_2021	33432175	IlluminaNovaSeq	47121898	7107405505	75	151
s87012__predict__pre__zymo__qiagen	TUK18588402	stool	<=85y	female	vaginal	TUK1858840	NA	NA	NA	NA	NA	monozygotic	18	NA	GBR	no	AsnicarF_2021	33432175	IlluminaNovaSeq	46877513	7070467204	75	151
s87101__predict__pre__zymo__bijou	TUK60567231	stool	<=85y	female	vaginal	TUK6056723	NA	NA	NA	NA	NA	monozygotic	25	NA	GBR	no	AsnicarF_2021	33432175	IlluminaNovaSeq	52946905	7988558756	75	151
s87102__predict__pre__zymo__qiagen	TUK60567232	stool	<=85y	female	vaginal	TUK6056723	NA	NA	NA	NA	NA	monozygotic	23	NA	GBR	no	AsnicarF_2021	33432175	IlluminaNovaSeq	49924403	7530479366	75	151
s87231__predict__pre__zymo__bijou	TUK17169661	stool	<=85y	female	vaginal	TUK1716966	NA	NA	NA	NA	NA	monozygotic	20	NA	GBR	no	AsnicarF_2021	33432175	IlluminaNovaSeq	46207985	6972473677	75	151
s87232__predict__pre__zymo__bijou	TUK17169662	stool	<=85y	female	vaginal	TUK1716966	NA	NA	NA	NA	NA	monozygotic	20	NA	GBR	no	AsnicarF_2021	33432175	IlluminaNovaSeq	134271016	20252870954	75	151
s87241__predict__pre__zymo__qiagen	TUK30159421	stool	<=85y	female	c_section	TUK3015942	NA	NA	NA	NA	NA	monozygotic	20	NA	GBR	no	AsnicarF_2021	33432175	IlluminaNovaSeq	48850834	7369289706	75	151
s87242__predict__pre__zymo__qiagen	TUK30159422	stool	<=85y	female	c_section	TUK3015942	NA	NA	NA	NA	NA	monozygotic	20	NA	GBR	no	AsnicarF_2021	33432175	IlluminaNovaSeq	51250843	7729324782	75	151
s87321__predict__pre__zymo__qiagen	TUK77046601	stool	<=85y	female	vaginal	TUK7704660	NA	NA	NA	NA	NA	dizygotic	21	NA	GBR	no	AsnicarF_2021	33432175	IlluminaNovaSeq	63394764	9562801884	75	151
s87322__predict__pre__zymo__qiagen	TUK77046602	stool	<=85y	female	vaginal	TUK7704660	NA	NA	NA	NA	NA	dizygotic	21	NA	GBR	no	AsnicarF_2021	33432175	IlluminaNovaSeq	66197125	9982877446	75	151
s87351__predict__pre__zymo__qiagen	TUK52018851	stool	<=85y	female	vaginal	TUK5201885	NA	NA	NA	NA	NA	dizygotic	17	NA	GBR	no	AsnicarF_2021	33432175	IlluminaNovaSeq	62005870	9356488052	75	151
s87352__predict__pre__zymo__qiagen	TUK52018852	stool	<=85y	female	vaginal	TUK5201885	NA	NA	NA	NA	NA	dizygotic	17	NA	GBR	no	AsnicarF_2021	33432175	IlluminaNovaSeq	65571735	9894253134	75	151
s87601__predict__pre__zymo__qiagen	TUK23133061	stool	<=85y	female	vaginal	TUK2313306	NA	NA	NA	NA	NA	monozygotic	20	NA	GBR	no	AsnicarF_2021	33432175	IlluminaNovaSeq	45778845	6901685161	75	151
s87602__predict__pre__zymo__qiagen	TUK23133062	stool	<=85y	female	vaginal	TUK2313306	NA	NA	NA	NA	NA	monozygotic	20	NA	GBR	no	AsnicarF_2021	33432175	IlluminaNovaSeq	45972956	6933671006	75	151
s88021__predict__pre__zymo__qiagen	TUK83948581	stool	<=30y	female	vaginal	TUK8394858	NA	NA	NA	NA	NA	monozygotic	20	NA	GBR	no	AsnicarF_2021	33432175	IlluminaNovaSeq	53776756	8113394655	75	151
s88022__predict__pre__zymo__qiagen	TUK83948582	stool	<=30y	female	vaginal	TUK8394858	NA	NA	NA	NA	NA	monozygotic	20	NA	GBR	no	AsnicarF_2021	33432175	IlluminaNovaSeq	54493064	8221212557	75	151
s88061__predict__pre__zymo__qiagen	TUK61500481	stool	<=30y	female	vaginal	TUK6150048	NA	NA	NA	NA	NA	monozygotic	18	NA	GBR	no	AsnicarF_2021	33432175	IlluminaNovaSeq	48854321	7369246289	75	151
s88062__predict__pre__zymo__qiagen	TUK61500482	stool	<=30y	female	vaginal	TUK6150048	NA	NA	NA	NA	NA	monozygotic	18	NA	GBR	no	AsnicarF_2021	33432175	IlluminaNovaSeq	50625570	7635502823	75	151
s88181__predict__pre__zymo__bijou	TUK32006761	stool	<=85y	female	vaginal	TUK3200676	NA	NA	NA	NA	NA	monozygotic	22	NA	GBR	no	AsnicarF_2021	33432175	IlluminaNovaSeq	52857660	7975657124	75	151
s88182__predict__pre__zymo__bijou	TUK32006762	stool	<=85y	female	vaginal	TUK3200676	NA	NA	NA	NA	NA	monozygotic	22	NA	GBR	no	AsnicarF_2021	33432175	IlluminaNovaSeq	103823645	15667082835	75	151
s88191__predict__pre__zymo__qiagen	TUK72017241	stool	<=85y	female	vaginal	TUK7201724	NA	NA	NA	NA	NA	monozygotic	18	NA	GBR	no	AsnicarF_2021	33432175	IlluminaNovaSeq	41574664	6272149153	75	151
s88192__predict__pre__zymo__qiagen	TUK72017242	stool	<=85y	female	vaginal	TUK7201724	NA	NA	NA	NA	NA	monozygotic	18	NA	GBR	no	AsnicarF_2021	33432175	IlluminaNovaSeq	68212056	10291295677	75	151
s88251__predict__pre__zymo__qiagen	TUK73581361	stool	<=30y	male	vaginal	TUK7358136	NA	NA	NA	NA	NA	monozygotic	19	NA	GBR	no	AsnicarF_2021	33432175	IlluminaNovaSeq	51901571	7831068089	75	151
s88252__predict__pre__zymo__qiagen	TUK73581362	stool	<=30y	male	vaginal	TUK7358136	NA	NA	NA	NA	NA	monozygotic	4	NA	GBR	no	AsnicarF_2021	33432175	IlluminaNovaSeq	51055832	7703556464	75	151
s88481__predict__pre__zymo__qiagen	TUK60050921	stool	<=30y	female	c_section	TUK6005092	NA	NA	NA	NA	NA	monozygotic	18	NA	GBR	no	AsnicarF_2021	33432175	IlluminaNovaSeq	59305064	8946641640	75	151
s88482__predict__pre__zymo__qiagen	TUK60050922	stool	<=30y	female	c_section	TUK6005092	NA	NA	NA	NA	NA	monozygotic	18	NA	GBR	no	AsnicarF_2021	33432175	IlluminaNovaSeq	44232639	6671474119	75	151
s88721__predict__pre__zymo__qiagen	TUK58533041	stool	<=85y	male	vaginal	TUK5853304	NA	NA	NA	NA	NA	monozygotic	18	NA	GBR	no	AsnicarF_2021	33432175	IlluminaNovaSeq	50151224	7563582682	75	151
s88722__predict__pre__zymo__qiagen	TUK58533042	stool	<=85y	male	vaginal	TUK5853304	NA	NA	NA	NA	NA	monozygotic	18	NA	GBR	no	AsnicarF_2021	33432175	IlluminaNovaSeq	49984555	7538911715	75	151
s88761__predict__pre__zymo__qiagen	TUK15673111	stool	<=30y	female	vaginal	TUK1567311	NA	NA	NA	NA	NA	monozygotic	22	NA	GBR	no	AsnicarF_2021	33432175	IlluminaNovaSeq	46780098	7057096151	75	151
s88762__predict__pre__zymo__qiagen	TUK15673112	stool	<=30y	female	vaginal	TUK1567311	NA	NA	NA	NA	NA	monozygotic	22	NA	GBR	no	AsnicarF_2021	33432175	IlluminaNovaSeq	47273742	7130959814	75	151
s88811__predict__pre__zymo__qiagen	TUK67737541	stool	<=30y	male	c_section	TUK6773754	NA	NA	NA	NA	NA	dizygotic	19	NA	GBR	no	AsnicarF_2021	33432175	IlluminaNovaSeq	56015298	8451648259	75	151
s88812__predict__pre__zymo__qiagen	TUK67737542	stool	<=30y	male	c_section	TUK6773754	NA	NA	NA	NA	NA	dizygotic	19	NA	GBR	no	AsnicarF_2021	33432175	IlluminaNovaSeq	70038057	10567384622	75	151
s88891__predict__pre__zymo__bijou	TUK93164941	stool	<=30y	female	c_section	TUK9316494	NA	NA	NA	NA	NA	dizygotic	22	NA	GBR	no	AsnicarF_2021	33432175	IlluminaNovaSeq	61441780	9268079413	75	151
s88892__predict__pre__zymo__bijou	TUK93164942	stool	<=30y	female	c_section	TUK9316494	NA	NA	NA	NA	NA	dizygotic	22	NA	GBR	no	AsnicarF_2021	33432175	IlluminaNovaSeq	71101588	10721577659	75	151
s88941__predict__pre__zymo__bijou	TUK43245011	stool	<=30y	female	vaginal	TUK4324501	NA	NA	NA	NA	NA	dizygotic	18	NA	GBR	no	AsnicarF_2021	33432175	IlluminaNovaSeq	126393478	19068588398	75	151
s88942__predict__pre__zymo__bijou	TUK43245012	stool	<=30y	female	vaginal	TUK4324501	NA	NA	NA	NA	NA	dizygotic	18	NA	GBR	no	AsnicarF_2021	33432175	IlluminaNovaSeq	57275928	8640892447	75	151
s88971__predict__pre__zymo__bijou	TUK95138921	stool	<=85y	female	vaginal	TUK9513892	NA	NA	NA	NA	NA	monozygotic	21	NA	GBR	no	AsnicarF_2021	33432175	IlluminaNovaSeq	63982256	9652367123	75	151
s88972__predict__pre__zymo__bijou	TUK95138922	stool	<=85y	female	vaginal	TUK9513892	NA	NA	NA	NA	NA	monozygotic	21	NA	GBR	no	AsnicarF_2021	33432175	IlluminaNovaSeq	50551978	7621810733	75	151
s89161__predict__pre__zymo__qiagen	TUK92100961	stool	<=85y	male	vaginal	TUK9210096	NA	NA	NA	NA	NA	monozygotic	19	NA	GBR	no	AsnicarF_2021	33432175	IlluminaNovaSeq	45618006	6878274176	75	151
s89162__predict__pre__zymo__qiagen	TUK92100962	stool	<=85y	male	vaginal	TUK9210096	NA	NA	NA	NA	NA	monozygotic	20	NA	GBR	no	AsnicarF_2021	33432175	IlluminaNovaSeq	42125742	6353367993	75	151
s89211__predict__pre__zymo__qiagen	TUK60390401	stool	<=30y	female	vaginal	TUK6039040	NA	NA	NA	NA	NA	dizygotic	18	NA	GBR	no	AsnicarF_2021	33432175	IlluminaNovaSeq	47200348	7119536434	75	151
s89212__predict__pre__zymo__qiagen	TUK60390402	stool	<=30y	female	vaginal	TUK6039040	NA	NA	NA	NA	NA	dizygotic	20	NA	GBR	no	AsnicarF_2021	33432175	IlluminaNovaSeq	45640705	6884765764	75	151
s89271__predict__pre__zymo__bijou	TUK89892861	stool	<=30y	female	vaginal	TUK8989286	NA	NA	NA	NA	NA	monozygotic	18	NA	GBR	no	AsnicarF_2021	33432175	IlluminaNovaSeq	106643336	16089197352	75	151
s89272__predict__pre__zymo__bijou	TUK89892862	stool	<=30y	female	vaginal	TUK8989286	NA	NA	NA	NA	NA	monozygotic	18	NA	GBR	no	AsnicarF_2021	33432175	IlluminaNovaSeq	89789596	13547821886	75	151
s89311__predict__pre__zymo__bijou	TUK15943891	stool	<=30y	male	vaginal	TUK1594389	NA	NA	NA	NA	NA	monozygotic	18	NA	GBR	no	AsnicarF_2021	33432175	IlluminaNovaSeq	183385038	27661461277	75	151
s89312__predict__pre__zymo__bijou	TUK15943892	stool	<=30y	male	vaginal	TUK1594389	NA	NA	NA	NA	NA	monozygotic	18	NA	GBR	no	AsnicarF_2021	33432175	IlluminaNovaSeq	107194833	16171750363	75	151
s89321__predict__pre__zymo__qiagen	TUK18913471	stool	<=85y	female	vaginal	TUK1891347	NA	NA	NA	NA	NA	dizygotic	18	NA	GBR	no	AsnicarF_2021	33432175	IlluminaNovaSeq	78142328	11787262839	75	151
s89322__predict__pre__zymo__qiagen	TUK18913472	stool	<=85y	female	vaginal	TUK1891347	NA	NA	NA	NA	NA	dizygotic	11	NA	GBR	no	AsnicarF_2021	33432175	IlluminaNovaSeq	52396449	7897945953	75	151
s89451__predict__pre__zymo__qiagen	TUK16049201	stool	<=85y	female	vaginal	TUK1604920	NA	NA	NA	NA	NA	monozygotic	29	NA	GBR	no	AsnicarF_2021	33432175	IlluminaNovaSeq	66148162	9981285733	75	151
s89452__predict__pre__zymo__qiagen	TUK16049202	stool	<=85y	female	vaginal	TUK1604920	NA	NA	NA	NA	NA	monozygotic	29	NA	GBR	no	AsnicarF_2021	33432175	IlluminaNovaSeq	71154529	10736102978	75	151
s89521__predict__pre__zymo__qiagen	TUK12163101	stool	<=85y	female	c_section	TUK1216310	NA	NA	NA	NA	NA	monozygotic	18	NA	GBR	no	AsnicarF_2021	33432175	IlluminaNovaSeq	48106266	7256527118	75	151
s89522__predict__pre__zymo__qiagen	TUK12163102	stool	<=85y	female	c_section	TUK1216310	NA	NA	NA	NA	NA	monozygotic	18	NA	GBR	no	AsnicarF_2021	33432175	IlluminaNovaSeq	49192249	7418837780	75	151
s89531__predict__pre__zymo__qiagen	TUK36184421	stool	<=85y	female	vaginal	TUK3618442	NA	NA	NA	NA	NA	monozygotic	26	NA	GBR	no	AsnicarF_2021	33432175	IlluminaNovaSeq	50763550	7658440037	75	151
s89532__predict__pre__zymo__qiagen	TUK36184422	stool	<=85y	female	vaginal	TUK3618442	NA	NA	NA	NA	NA	monozygotic	26	NA	GBR	no	AsnicarF_2021	33432175	IlluminaNovaSeq	51266643	7734027988	75	151
s89591__predict__pre__zymo__bijou	TUK70900281	stool	<=30y	female	c_section	TUK7090028	NA	NA	NA	NA	NA	monozygotic	18	NA	GBR	no	AsnicarF_2021	33432175	IlluminaNovaSeq	90899212	13713875573	75	151
s89592__predict__pre__zymo__bijou	TUK70900282	stool	<=30y	female	c_section	TUK7090028	NA	NA	NA	NA	NA	monozygotic	18	NA	GBR	no	AsnicarF_2021	33432175	IlluminaNovaSeq	53696873	8098936597	75	151
s89771__predict__pre__zymo__bijou	TUK61002021	stool	<=85y	female	vaginal	TUK6100202	NA	NA	NA	NA	NA	monozygotic	23	NA	GBR	no	AsnicarF_2021	33432175	IlluminaNovaSeq	68417896	10309147504	75	151
s89772__predict__pre__zymo__bijou	TUK61002022	stool	<=85y	female	vaginal	TUK6100202	NA	NA	NA	NA	NA	monozygotic	23	NA	GBR	no	AsnicarF_2021	33432175	IlluminaNovaSeq	77994359	11761856353	75	151
s89841__predict__pre__zymo__qiagen	TUK78669211	stool	<=85y	female	vaginal	TUK7866921	NA	NA	NA	NA	NA	monozygotic	18	NA	GBR	no	AsnicarF_2021	33432175	IlluminaNovaSeq	54135543	8167499507	75	151
s89842__predict__pre__zymo__qiagen	TUK78669212	stool	<=85y	female	vaginal	TUK7866921	NA	NA	NA	NA	NA	monozygotic	18	NA	GBR	no	AsnicarF_2021	33432175	IlluminaNovaSeq	51031898	7700255139	75	151
s89971__predict__pre__zymo__bijou	TUK55108111	stool	<=85y	male	vaginal	TUK5510811	NA	NA	NA	NA	NA	monozygotic	26	NA	GBR	no	AsnicarF_2021	33432175	IlluminaNovaSeq	89221034	13459881075	75	151
s89972__predict__pre__zymo__bijou	TUK55108112	stool	<=85y	male	vaginal	TUK5510811	NA	NA	NA	NA	NA	monozygotic	24	NA	GBR	no	AsnicarF_2021	33432175	IlluminaNovaSeq	114878603	17330444390	75	151
s90711__predict__pre__zymo__bijou	TUK67082341	stool	<=30y	male	vaginal	TUK6708234	NA	NA	NA	NA	NA	monozygotic	19	NA	GBR	no	AsnicarF_2021	33432175	IlluminaNovaSeq	72117080	10874675914	75	151
s90712__predict__pre__zymo__qiagen	TUK67082342	stool	<=30y	male	vaginal	TUK6708234	NA	NA	NA	NA	NA	monozygotic	18	NA	GBR	no	AsnicarF_2021	33432175	IlluminaNovaSeq	54080150	8156098710	75	151
s90741__predict__pre__zymo__qiagen	TUK65631251	stool	<=85y	female	vaginal	TUK6563125	NA	NA	NA	NA	NA	dizygotic	23	NA	GBR	no	AsnicarF_2021	33432175	IlluminaNovaSeq	53237680	8031677378	75	151
s90742__predict__pre__zymo__qiagen	TUK65631252	stool	<=85y	female	vaginal	TUK6563125	NA	NA	NA	NA	NA	dizygotic	22	NA	GBR	no	AsnicarF_2021	33432175	IlluminaNovaSeq	56147189	8470549193	75	151
s91101__predict__pre__zymo__qiagen	TUK70922151	stool	<=85y	female	NA	TUK7092215	NA	NA	NA	NA	NA	monozygotic	NA	NA	GBR	no	AsnicarF_2021	33432175	IlluminaNovaSeq	46292474	6982386897	75	151
s91102__predict__pre__zymo__qiagen	TUK70922152	stool	<=85y	female	vaginal	TUK7092215	NA	NA	NA	NA	NA	monozygotic	17	NA	GBR	no	AsnicarF_2021	33432175	IlluminaNovaSeq	51316557	7739928695	75	151
s92851__predict__pre__zymo__qiagen	TUK11154321	stool	<=85y	male	c_section	TUK1115432	NA	NA	NA	NA	NA	monozygotic	18	NA	GBR	no	AsnicarF_2021	33432175	IlluminaNovaSeq	70358161	10616557087	75	151
s92852__predict__pre__zymo__qiagen	TUK11154322	stool	<=85y	male	c_section	TUK1115432	NA	NA	NA	NA	NA	monozygotic	18	NA	GBR	no	AsnicarF_2021	33432175	IlluminaNovaSeq	49497234	7468724400	75	151
s92881__predict__pre__zymo__qiagen	TUK36208371	stool	<=30y	female	vaginal	TUK3620837	NA	NA	NA	NA	NA	monozygotic	18	NA	GBR	no	AsnicarF_2021	33432175	IlluminaNovaSeq	51454047	7763741448	75	151
s92882__predict__pre__zymo__qiagen	TUK36208372	stool	<=30y	female	vaginal	TUK3620837	NA	NA	NA	NA	NA	monozygotic	18	NA	GBR	no	AsnicarF_2021	33432175	IlluminaNovaSeq	53662845	8096762803	75	151
s92931__predict__pre__zymo__qiagen	TUK95181231	stool	<=30y	female	vaginal	TUK9518123	NA	NA	NA	NA	NA	monozygotic	20	NA	GBR	no	AsnicarF_2021	33432175	IlluminaNovaSeq	53881050	8129644351	75	151
s92932__predict__pre__zymo__qiagen	TUK95181232	stool	<=30y	female	vaginal	TUK9518123	NA	NA	NA	NA	NA	monozygotic	18	NA	GBR	no	AsnicarF_2021	33432175	IlluminaNovaSeq	75130468	11335723055	75	151
s9311__predict__pre__zymo__qiagen	TUK96915361	stool	<=85y	female	vaginal	TUK9691536	NA	NA	NA	NA	NA	monozygotic	24	NA	GBR	no	AsnicarF_2021	33432175	IlluminaNovaSeq	47252077	7120199000	75	151
s9312__predict__pre__zymo__qiagen	TUK96915362	stool	<=85y	female	vaginal	TUK9691536	NA	NA	NA	NA	NA	monozygotic	20	NA	GBR	no	AsnicarF_2021	33432175	IlluminaNovaSeq	52026259	7847105340	75	151
s93141__predict__pre__zymo__qiagen	TUK34590911	stool	<=85y	female	vaginal	TUK3459091	NA	NA	NA	NA	NA	dizygotic	19	NA	GBR	no	AsnicarF_2021	33432175	IlluminaNovaSeq	48813281	7362609113	75	151
s93142__predict__pre__zymo__qiagen	TUK34590912	stool	<=85y	female	vaginal	TUK3459091	NA	NA	NA	NA	NA	dizygotic	19	NA	GBR	no	AsnicarF_2021	33432175	IlluminaNovaSeq	49172769	7417480807	75	151
s93481__predict__pre__zymo__qiagen	TUK10083431	stool	<=30y	female	NA	TUK1008343	NA	NA	NA	NA	NA	dizygotic	NA	NA	GBR	no	AsnicarF_2021	33432175	IlluminaNovaSeq	46115635	6956480363	75	151
s93482__predict__pre__zymo__qiagen	TUK10083432	stool	<=30y	female	NA	TUK1008343	NA	NA	NA	NA	NA	dizygotic	NA	NA	GBR	no	AsnicarF_2021	33432175	IlluminaNovaSeq	46140467	6959826828	75	151
s93491__predict__pre__zymo__qiagen	TUK81215461	stool	<=85y	female	vaginal	TUK8121546	NA	NA	NA	NA	NA	monozygotic	19	NA	GBR	no	AsnicarF_2021	33432175	IlluminaNovaSeq	49966021	7536612534	75	151
s93492__predict__pre__zymo__qiagen	TUK81215462	stool	<=85y	female	vaginal	TUK8121546	NA	NA	NA	NA	NA	monozygotic	19	NA	GBR	no	AsnicarF_2021	33432175	IlluminaNovaSeq	57215609	8629501061	75	151
s93561__predict__pre__zymo__qiagen	TUK79507841	stool	<=85y	female	vaginal	TUK7950784	NA	NA	NA	NA	NA	monozygotic	21	NA	GBR	no	AsnicarF_2021	33432175	IlluminaNovaSeq	50541484	7624255054	75	151
s93562__predict__pre__zymo__qiagen	TUK79507842	stool	<=85y	female	vaginal	TUK7950784	NA	NA	NA	NA	NA	monozygotic	21	NA	GBR	no	AsnicarF_2021	33432175	IlluminaNovaSeq	46810909	7059844040	75	151
s9411__predict__pre__zymo__bijou	TUK10670041	stool	<=85y	female	NA	TUK1067004	NA	NA	NA	NA	NA	monozygotic	NA	NA	GBR	no	AsnicarF_2021	33432175	IlluminaNovaSeq	57124049	8616353969	75	151
s9412__predict__pre__zymo__bijou	TUK10670042	stool	<=85y	female	NA	TUK1067004	NA	NA	NA	NA	NA	monozygotic	NA	NA	GBR	no	AsnicarF_2021	33432175	IlluminaNovaSeq	91191688	13750223456	75	151
s94161__predict__pre__zymo__qiagen	TUK10590881	stool	<=85y	female	NA	TUK1059088	NA	NA	NA	NA	NA	dizygotic	17	NA	GBR	no	AsnicarF_2021	33432175	IlluminaNovaSeq	64054087	9663601285	75	151
s94162__predict__pre__zymo__qiagen	TUK10590882	stool	<=85y	female	NA	TUK1059088	NA	NA	NA	NA	NA	dizygotic	17	NA	GBR	no	AsnicarF_2021	33432175	IlluminaNovaSeq	67227817	10143328123	75	151
s94271__predict__pre__zymo__qiagen	TUK92151231	stool	<=85y	female	vaginal	TUK9215123	NA	NA	NA	NA	NA	monozygotic	23	NA	GBR	no	AsnicarF_2021	33432175	IlluminaNovaSeq	51973053	7841605074	75	151
s94272__predict__pre__zymo__qiagen	TUK92151232	stool	<=85y	female	vaginal	TUK9215123	NA	NA	NA	NA	NA	monozygotic	18	NA	GBR	no	AsnicarF_2021	33432175	IlluminaNovaSeq	56762132	8561722337	75	151
s94441__predict__pre__zymo__qiagen	TUK58941281	stool	<=85y	female	vaginal	TUK5894128	NA	NA	NA	NA	NA	monozygotic	23	NA	GBR	no	AsnicarF_2021	33432175	IlluminaNovaSeq	51349606	7748068018	75	151
s94442__predict__pre__zymo__qiagen	TUK58941282	stool	<=85y	female	vaginal	TUK5894128	NA	NA	NA	NA	NA	monozygotic	23	NA	GBR	no	AsnicarF_2021	33432175	IlluminaNovaSeq	64952162	9799913100	75	151
s94771__predict__pre__zymo__qiagen	TUK12846691	stool	<=30y	female	c_section	TUK1284669	NA	NA	NA	NA	NA	monozygotic	NA	NA	GBR	no	AsnicarF_2021	33432175	IlluminaNovaSeq	72950211	11007150440	75	151
s94772__predict__pre__zymo__qiagen	TUK12846692	stool	<=30y	female	c_section	TUK1284669	NA	NA	NA	NA	NA	monozygotic	NA	NA	GBR	no	AsnicarF_2021	33432175	IlluminaNovaSeq	51383428	7753153286	75	151
s94841__predict__pre__zymo__qiagen	TUK85391771	stool	<=85y	female	NA	TUK8539177	NA	NA	NA	NA	NA	monozygotic	NA	NA	GBR	no	AsnicarF_2021	33432175	IlluminaNovaSeq	49590432	7479850925	75	151
s94842__predict__pre__zymo__qiagen	TUK85391772	stool	<=85y	female	NA	TUK8539177	NA	NA	NA	NA	NA	monozygotic	NA	NA	GBR	no	AsnicarF_2021	33432175	IlluminaNovaSeq	48925438	7379273086	75	151
s95351__predict__pre__zymo__qiagen	TUK84648061	stool	<=85y	female	vaginal	TUK8464806	NA	NA	NA	NA	NA	dizygotic	22	NA	GBR	no	AsnicarF_2021	33432175	IlluminaNovaSeq	54195116	8174363296	75	151
s95352__predict__pre__zymo__qiagen	TUK84648062	stool	<=85y	female	vaginal	TUK8464806	NA	NA	NA	NA	NA	dizygotic	27	NA	GBR	no	AsnicarF_2021	33432175	IlluminaNovaSeq	48321174	7287830019	75	151
s95501__predict__pre__zymo__qiagen	TUK17155211	stool	<=85y	female	vaginal	TUK1715521	NA	NA	NA	NA	NA	monozygotic	23	NA	GBR	no	AsnicarF_2021	33432175	IlluminaNovaSeq	50263503	7579870081	75	151
s95502__predict__pre__zymo__qiagen	TUK17155212	stool	<=85y	female	vaginal	TUK1715521	NA	NA	NA	NA	NA	monozygotic	23	NA	GBR	no	AsnicarF_2021	33432175	IlluminaNovaSeq	48275767	7279640692	75	151
s9591__predict__pre__zymo__qiagen	TUK17688561	stool	<=85y	female	NA	TUK1768856	NA	NA	NA	NA	NA	monozygotic	NA	NA	GBR	no	AsnicarF_2021	33432175	IlluminaNovaSeq	46088366	6952207403	75	151
s9592__predict__pre__zymo__qiagen	TUK17688562	stool	<=85y	female	vaginal	TUK1768856	NA	NA	NA	NA	NA	monozygotic	18	NA	GBR	no	AsnicarF_2021	33432175	IlluminaNovaSeq	48443950	7307511517	75	151
s96921__predict__pre__zymo__qiagen	TUK77238211	stool	<=85y	female	vaginal	TUK7723821	NA	NA	NA	NA	NA	monozygotic	21	NA	GBR	no	AsnicarF_2021	33432175	IlluminaNovaSeq	49678660	7491829525	75	151
s96922__predict__pre__zymo__qiagen	TUK77238212	stool	<=85y	female	vaginal	TUK7723821	NA	NA	NA	NA	NA	monozygotic	21	NA	GBR	no	AsnicarF_2021	33432175	IlluminaNovaSeq	65790180	9923262630	75	151
s9711__predict__pre__zymo__qiagen	TUK67758191	stool	<=85y	female	c_section	TUK6775819	NA	NA	NA	NA	NA	monozygotic	19	NA	GBR	no	AsnicarF_2021	33432175	IlluminaNovaSeq	47170429	7115841341	75	151
s9712__predict__pre__zymo__qiagen	TUK67758192	stool	<=85y	female	c_section	TUK6775819	NA	NA	NA	NA	NA	monozygotic	19	NA	GBR	no	AsnicarF_2021	33432175	IlluminaNovaSeq	46604187	7030594582	75	151
s97351__predict__pre__zymo__qiagen	TUK52003691	stool	<=30y	female	NA	TUK5200369	NA	NA	NA	NA	NA	monozygotic	NA	NA	GBR	no	AsnicarF_2021	33432175	IlluminaNovaSeq	50309508	7590935984	75	151
s97352__predict__pre__zymo__qiagen	TUK52003692	stool	<=30y	female	NA	TUK5200369	NA	NA	NA	NA	NA	monozygotic	NA	NA	GBR	no	AsnicarF_2021	33432175	IlluminaNovaSeq	49849956	7521565222	75	151
s97361__predict__pre__zymo__qiagen	TUK10567121	stool	<=85y	male	vaginal	TUK1056712	NA	NA	NA	NA	NA	dizygotic	26	NA	GBR	no	AsnicarF_2021	33432175	IlluminaNovaSeq	67043338	10114094650	75	151
s97362__predict__pre__zymo__qiagen	TUK10567122	stool	<=85y	male	vaginal	TUK1056712	NA	NA	NA	NA	NA	dizygotic	20	NA	GBR	no	AsnicarF_2021	33432175	IlluminaNovaSeq	66955887	10100585993	75	151
s97421__predict__pre__zymo__qiagen	TUK90583471	stool	<=85y	female	c_section	TUK9058347	NA	NA	NA	NA	NA	monozygotic	26	NA	GBR	no	AsnicarF_2021	33432175	IlluminaNovaSeq	48321813	7289472734	75	151
s97422__predict__pre__zymo__qiagen	TUK90583472	stool	<=85y	female	c_section	TUK9058347	NA	NA	NA	NA	NA	monozygotic	25	NA	GBR	no	AsnicarF_2021	33432175	IlluminaNovaSeq	48201995	7266669636	75	151
s97431__predict__pre__zymo__qiagen	TUK79404851	stool	<=85y	female	NA	TUK7940485	NA	NA	NA	NA	NA	monozygotic	NA	NA	GBR	no	AsnicarF_2021	33432175	IlluminaNovaSeq	85529026	12897772420	75	151
s97432__predict__pre__zymo__qiagen	TUK79404852	stool	<=85y	female	NA	TUK7940485	NA	NA	NA	NA	NA	monozygotic	NA	NA	GBR	no	AsnicarF_2021	33432175	IlluminaNovaSeq	54286581	8186455628	75	151
s97441__predict__pre__zymo__qiagen	TUK99419851	stool	<=85y	female	vaginal	TUK9941985	NA	NA	NA	NA	NA	monozygotic	26	NA	GBR	no	AsnicarF_2021	33432175	IlluminaNovaSeq	67646252	10206105606	75	151
s97442__predict__pre__zymo__qiagen	TUK99419852	stool	<=85y	female	vaginal	TUK9941985	NA	NA	NA	NA	NA	monozygotic	26	NA	GBR	no	AsnicarF_2021	33432175	IlluminaNovaSeq	55760409	8409088173	75	151
s9751__predict__pre__zymo__qiagen	TUK62883151	stool	<=85y	female	vaginal	TUK6288315	NA	NA	NA	NA	NA	monozygotic	18	NA	GBR	no	AsnicarF_2021	33432175	IlluminaNovaSeq	48075050	7252529296	75	151
s9752__predict__pre__zymo__qiagen	TUK62883152	stool	<=85y	female	vaginal	TUK6288315	NA	NA	NA	NA	NA	monozygotic	18	NA	GBR	no	AsnicarF_2021	33432175	IlluminaNovaSeq	46332094	6986106886	75	151
s97551__predict__pre__zymo__qiagen	TUK29302461	stool	<=30y	female	vaginal	TUK2930246	NA	NA	NA	NA	NA	dizygotic	19	NA	GBR	no	AsnicarF_2021	33432175	IlluminaNovaSeq	48073826	7252682229	75	151
s97552__predict__pre__zymo__qiagen	TUK29302462	stool	<=30y	female	vaginal	TUK2930246	NA	NA	NA	NA	NA	dizygotic	19	NA	GBR	no	AsnicarF_2021	33432175	IlluminaNovaSeq	52663174	7946031617	75	151
s97751__predict__pre__zymo__qiagen	TUK81621771	stool	<=30y	female	NA	TUK8162177	NA	NA	NA	NA	NA	monozygotic	NA	NA	GBR	no	AsnicarF_2021	33432175	IlluminaNovaSeq	68303264	10292681770	75	151
s97752__predict__pre__zymo__qiagen	TUK81621772	stool	<=30y	female	NA	TUK8162177	NA	NA	NA	NA	NA	monozygotic	NA	NA	GBR	no	AsnicarF_2021	33432175	IlluminaNovaSeq	67118232	10125361839	75	151
s97891__predict__pre__zymo__qiagen	TUK14081741	stool	<=85y	female	vaginal	TUK1408174	NA	NA	NA	NA	NA	monozygotic	31	NA	GBR	no	AsnicarF_2021	33432175	IlluminaNovaSeq	50376379	7598429065	75	151
s97892__predict__pre__zymo__qiagen	TUK14081742	stool	<=85y	female	vaginal	TUK1408174	NA	NA	NA	NA	NA	monozygotic	26	NA	GBR	no	AsnicarF_2021	33432175	IlluminaNovaSeq	47017681	7092183531	75	151
s98911__predict__pre__zymo__bijou	TUK24227061	stool	<=85y	female	vaginal	TUK2422706	NA	NA	NA	NA	NA	monozygotic	18	NA	GBR	no	AsnicarF_2021	33432175	IlluminaNovaSeq	59020951	8903613112	75	151
s98912__predict__pre__zymo__bijou	TUK24227062	stool	<=85y	female	vaginal	TUK2422706	NA	NA	NA	NA	NA	monozygotic	17	NA	GBR	no	AsnicarF_2021	33432175	IlluminaNovaSeq	60890465	9183280597	75	151
s9971__predict__pre__zymo__bijou	TUK87705161	stool	<=85y	female	vaginal	TUK8770516	NA	NA	NA	NA	NA	monozygotic	NA	NA	GBR	no	AsnicarF_2021	33432175	IlluminaNovaSeq	58295897	8795663724	75	151
s9972__predict__pre__zymo__bijou	TUK87705162	stool	<=85y	female	vaginal	TUK8770516	NA	NA	NA	NA	NA	monozygotic	20	NA	GBR	no	AsnicarF_2021	33432175	IlluminaNovaSeq	82009225	12373468024	75	151
s99721__predict__pre__zymo__qiagen	TUK33741361	stool	<=85y	female	vaginal	TUK3374136	NA	NA	NA	NA	NA	monozygotic	18	NA	GBR	no	AsnicarF_2021	33432175	IlluminaNovaSeq	48646197	7339566148	75	151
s99722__predict__pre__zymo__qiagen	TUK33741362	stool	<=85y	female	vaginal	TUK3374136	NA	NA	NA	NA	NA	monozygotic	18	NA	GBR	no	AsnicarF_2021	33432175	IlluminaNovaSeq	52363098	7899862204	75	151
SID157_B	SID157	stool	<=1d	female	vaginal	BackhedF_2015_SID157	SID157_mo	NA	NA	NA	0	NA	NA	NA	SWE	no	BackhedF_2015	25974306	IlluminaHiSeq	32767370	3265899040	80	100
SID274_B	SID274	stool	<=1d	female	vaginal	BackhedF_2015_SID274	SID274_mo	NA	NA	NA	0	NA	NA	NA	SWE	no	BackhedF_2015	25974306	IlluminaHiSeq	31584496	3151689100	80	100
SID527_B	SID527	stool	<=1d	female	vaginal	BackhedF_2015_SID527	SID527_mo	NA	NA	NA	0	NA	NA	NA	SWE	no	BackhedF_2015	25974306	IlluminaHiSeq	34393572	3427022730	80	100
SID10_B	SID10	stool	<=1d	male	vaginal	BackhedF_2015_SID10	SID10_mo	NA	NA	NA	0	NA	NA	NA	SWE	no	BackhedF_2015	25974306	IlluminaHiSeq	33292394	3323261040	80	100
SID128_B	SID128	stool	<=1d	male	vaginal	BackhedF_2015_SID128	SID128_mo	NA	NA	NA	0	NA	NA	NA	SWE	no	BackhedF_2015	25974306	IlluminaHiSeq	34938956	3481711740	80	100
SID130_B	SID130	stool	<=1d	female	vaginal	BackhedF_2015_SID130	SID130_mo	NA	NA	NA	0	NA	NA	NA	SWE	no	BackhedF_2015	25974306	IlluminaHiSeq	44446232	4425925190	80	100
SID137_B	SID137	stool	<=1d	male	vaginal	BackhedF_2015_SID137	SID137_mo	NA	NA	NA	0	NA	NA	NA	SWE	no	BackhedF_2015	25974306	IlluminaHiSeq	38277746	3819951970	80	100
SID150_B	SID150	stool	<=1d	female	vaginal	BackhedF_2015_SID150	SID150_mo	NA	NA	NA	0	NA	NA	NA	SWE	no	BackhedF_2015	25974306	IlluminaHiSeq	46976418	4688717910	80	100
SID240_B	SID240	stool	<=1d	female	vaginal	BackhedF_2015_SID240	SID240_mo	NA	NA	NA	0	NA	NA	NA	SWE	no	BackhedF_2015	25974306	IlluminaHiSeq	18190934	1809957640	80	100
SID258_B	SID258	stool	<=1d	male	vaginal	BackhedF_2015_SID258	SID258_mo	NA	NA	NA	0	NA	NA	NA	SWE	no	BackhedF_2015	25974306	IlluminaHiSeq	29701504	2954070890	80	100
SID275_B	SID275	stool	<=1d	male	vaginal	BackhedF_2015_SID275	SID275_mo	NA	NA	NA	0	NA	NA	NA	SWE	no	BackhedF_2015	25974306	IlluminaHiSeq	34800606	3472549400	80	100
SID521_B	SID521	stool	<=1d	female	vaginal	BackhedF_2015_SID521	SID521_mo	NA	NA	NA	0	NA	NA	NA	SWE	no	BackhedF_2015	25974306	IlluminaHiSeq	44904208	4478554940	80	100
SID567_B	SID567	stool	<=1d	female	vaginal	BackhedF_2015_SID567	SID567_mo	NA	NA	NA	0	NA	NA	NA	SWE	no	BackhedF_2015	25974306	IlluminaHiSeq	44772302	4470493620	80	100
SID622_B	SID622	stool	<=1d	female	vaginal	BackhedF_2015_SID622	SID622_mo	NA	NA	NA	0	NA	NA	NA	SWE	no	BackhedF_2015	25974306	IlluminaHiSeq	24750606	2469891290	80	100
SID12_B	SID12	stool	<=1w	female	vaginal	BackhedF_2015_SID12	SID12_mo	NA	NA	NA	0	NA	NA	NA	SWE	no	BackhedF_2015	25974306	IlluminaHiSeq	28066862	2800841910	80	100
SID179_B	SID179	stool	<=1w	female	vaginal	BackhedF_2015_SID179	SID179_mo	NA	NA	NA	0	NA	NA	NA	SWE	no	BackhedF_2015	25974306	IlluminaHiSeq	41148086	4105067680	80	100
SID195_B	SID195	stool	<=1w	male	vaginal	BackhedF_2015_SID195	SID195_mo	NA	NA	NA	0	NA	NA	NA	SWE	no	BackhedF_2015	25974306	IlluminaHiSeq	41402208	4128084620	80	100
SID244_B	SID244	stool	<=1w	male	vaginal	BackhedF_2015_SID244	SID244_mo	NA	NA	NA	0	NA	NA	NA	SWE	no	BackhedF_2015	25974306	IlluminaHiSeq	32993598	3285253130	80	100
SID272_B	SID272	stool	<=1w	female	vaginal	BackhedF_2015_SID272	SID272_mo	NA	NA	NA	0	NA	NA	NA	SWE	no	BackhedF_2015	25974306	IlluminaHiSeq	30876626	3083342960	80	100
SID335_B	SID335	stool	<=1w	female	vaginal	BackhedF_2015_SID335	SID335_mo	NA	NA	NA	0	NA	NA	NA	SWE	no	BackhedF_2015	25974306	IlluminaHiSeq	36841912	3679609540	80	100
SID338_B	SID338	stool	<=1w	female	vaginal	BackhedF_2015_SID338	SID338_mo	NA	NA	NA	0	NA	NA	NA	SWE	no	BackhedF_2015	25974306	IlluminaHiSeq	35614488	3555173690	80	100
SID345_B	SID345	stool	<=1w	female	vaginal	BackhedF_2015_SID345	SID345_mo	NA	NA	NA	0	NA	NA	NA	SWE	no	BackhedF_2015	25974306	IlluminaHiSeq	33494216	3335424320	80	100
SID367_B	SID367	stool	<=1w	female	vaginal	BackhedF_2015_SID367	SID367_mo	NA	NA	NA	0	NA	NA	NA	SWE	no	BackhedF_2015	25974306	IlluminaHiSeq	32727538	3264384820	80	100
SID38_B	SID38	stool	<=1w	female	vaginal	BackhedF_2015_SID38	SID38_mo	NA	NA	NA	0	NA	NA	NA	SWE	no	BackhedF_2015	25974306	IlluminaHiSeq	45857952	4576404890	80	100
SID383_B	SID383	stool	<=1w	female	vaginal	BackhedF_2015_SID383	SID383_mo	NA	NA	NA	0	NA	NA	NA	SWE	no	BackhedF_2015	25974306	IlluminaHiSeq	37235662	3709473660	80	100
SID387_B	SID387	stool	<=1w	female	vaginal	BackhedF_2015_SID387	SID387_mo	NA	NA	NA	0	NA	NA	NA	SWE	no	BackhedF_2015	25974306	IlluminaHiSeq	47949436	4782474990	80	100
SID45_B	SID45	stool	<=1w	male	vaginal	BackhedF_2015_SID45	SID45_mo	NA	NA	NA	0	NA	NA	NA	SWE	no	BackhedF_2015	25974306	IlluminaHiSeq	36337796	3628453400	80	100
SID536_B	SID536	stool	<=1w	male	vaginal	BackhedF_2015_SID536	SID536_mo	NA	NA	NA	0	NA	NA	NA	SWE	no	BackhedF_2015	25974306	IlluminaHiSeq	34576240	3453631490	80	100
SID549_B	SID549	stool	<=1w	female	vaginal	BackhedF_2015_SID549	SID549_mo	NA	NA	NA	0	NA	NA	NA	SWE	no	BackhedF_2015	25974306	IlluminaHiSeq	31575710	3150406550	80	100
SID570_B	SID570	stool	<=1w	female	vaginal	BackhedF_2015_SID570	SID570_mo	NA	NA	NA	0	NA	NA	NA	SWE	no	BackhedF_2015	25974306	IlluminaHiSeq	44702256	4460024090	80	100
SID582_B	SID582	stool	<=1w	female	vaginal	BackhedF_2015_SID582	SID582_mo	NA	NA	NA	0	NA	NA	NA	SWE	no	BackhedF_2015	25974306	IlluminaHiSeq	32377010	3232583530	80	100
SID598_B	SID598	stool	<=1w	female	c_section	BackhedF_2015_SID598	SID598_mo	NA	NA	NA	0	NA	NA	NA	SWE	no	BackhedF_2015	25974306	IlluminaHiSeq	10082492	1006811400	80	100
SID626_B	SID626	stool	<=1w	female	vaginal	BackhedF_2015_SID626	SID626_mo	NA	NA	NA	0	NA	NA	NA	SWE	no	BackhedF_2015	25974306	IlluminaHiSeq	30651906	3061300190	80	100
SID7_B	SID7	stool	<=1w	female	vaginal	BackhedF_2015_SID7	SID7_mo	NA	NA	NA	0	NA	NA	NA	SWE	no	BackhedF_2015	25974306	IlluminaHiSeq	32494830	3237050750	80	100
SID70_B	SID70	stool	<=1w	male	vaginal	BackhedF_2015_SID70	SID70_mo	NA	NA	NA	0	NA	NA	NA	SWE	no	BackhedF_2015	25974306	IlluminaHiSeq	56218302	5608724010	80	100
SID9_B	SID9	stool	<=1w	male	vaginal	BackhedF_2015_SID9	SID9_mo	NA	NA	NA	0	NA	NA	NA	SWE	no	BackhedF_2015	25974306	IlluminaHiSeq	55277092	5513918410	80	100
SID103_B	SID103	stool	<=1w	female	c_section	BackhedF_2015_SID103	SID103_mo	NA	NA	NA	0	NA	NA	NA	SWE	no	BackhedF_2015	25974306	IlluminaHiSeq	40464870	4032528800	80	100
SID172_B	SID172	stool	<=1w	male	vaginal	BackhedF_2015_SID172	SID172_mo	NA	NA	NA	0	NA	NA	NA	SWE	no	BackhedF_2015	25974306	IlluminaHiSeq	37329852	3724807000	80	100
SID181_B	SID181	stool	<=1w	female	vaginal	BackhedF_2015_SID181	SID181_mo	NA	NA	NA	0	NA	NA	NA	SWE	no	BackhedF_2015	25974306	IlluminaHiSeq	35592816	3549865520	80	100
SID184_B	SID184	stool	<=1w	female	vaginal	BackhedF_2015_SID184	SID184_mo	NA	NA	NA	0	NA	NA	NA	SWE	no	BackhedF_2015	25974306	IlluminaHiSeq	40594850	4043633290	80	100
SID203_B	SID203	stool	<=1w	female	vaginal	BackhedF_2015_SID203	SID203_mo	NA	NA	NA	0	NA	NA	NA	SWE	no	BackhedF_2015	25974306	IlluminaHiSeq	39178396	3910188840	80	100
SID241_B	SID241	stool	<=1w	female	vaginal	BackhedF_2015_SID241	SID241_mo	NA	NA	NA	0	NA	NA	NA	SWE	no	BackhedF_2015	25974306	IlluminaHiSeq	32360152	3222706070	80	100
SID256_B	SID256	stool	<=1w	male	vaginal	BackhedF_2015_SID256	SID256_mo	NA	NA	NA	0	NA	NA	NA	SWE	no	BackhedF_2015	25974306	IlluminaHiSeq	29771200	2956702040	80	100
SID268_B	SID268	stool	<=1w	male	vaginal	BackhedF_2015_SID268	SID268_mo	NA	NA	NA	0	NA	NA	NA	SWE	no	BackhedF_2015	25974306	IlluminaHiSeq	39949038	3976802370	80	100
SID282_B	SID282	stool	<=1w	male	vaginal	BackhedF_2015_SID282	SID282_mo	NA	NA	NA	0	NA	NA	NA	SWE	no	BackhedF_2015	25974306	IlluminaHiSeq	29107980	2905632570	80	100
SID377_B	SID377	stool	<=1w	female	vaginal	BackhedF_2015_SID377	SID377_mo	NA	NA	NA	0	NA	NA	NA	SWE	no	BackhedF_2015	25974306	IlluminaHiSeq	30271262	3015354220	80	100
SID385_B	SID385	stool	<=1w	female	vaginal	BackhedF_2015_SID385	SID385_mo	NA	NA	NA	0	NA	NA	NA	SWE	no	BackhedF_2015	25974306	IlluminaHiSeq	45377520	4531751450	80	100
SID42_B	SID42	stool	<=1w	male	vaginal	BackhedF_2015_SID42	SID42_mo	NA	NA	NA	0	NA	NA	NA	SWE	no	BackhedF_2015	25974306	IlluminaHiSeq	43487982	4331800760	80	100
SID503_B	SID503	stool	<=1w	male	vaginal	BackhedF_2015_SID503	SID503_mo	NA	NA	NA	0	NA	NA	NA	SWE	no	BackhedF_2015	25974306	IlluminaHiSeq	16190006	1614533850	80	100
SID51_B	SID51	stool	<=1w	female	vaginal	BackhedF_2015_SID51	SID51_mo	NA	NA	NA	0	NA	NA	NA	SWE	no	BackhedF_2015	25974306	IlluminaHiSeq	35015284	3490017490	80	100
SID546_B	SID546	stool	<=1w	male	c_section	BackhedF_2015_SID546	SID546_mo	NA	NA	NA	0	NA	NA	NA	SWE	no	BackhedF_2015	25974306	IlluminaHiSeq	38067468	3789394230	80	100
SID565_B	SID565	stool	<=1w	male	vaginal	BackhedF_2015_SID565	SID565_mo	NA	NA	NA	0	NA	NA	NA	SWE	no	BackhedF_2015	25974306	IlluminaHiSeq	36697796	3657729090	80	100
SID587_B	SID587	stool	<=1w	male	vaginal	BackhedF_2015_SID587	SID587_mo	NA	NA	NA	0	NA	NA	NA	SWE	no	BackhedF_2015	25974306	IlluminaHiSeq	42920688	4285211930	80	100
SID599_B	SID599	stool	<=1w	male	vaginal	BackhedF_2015_SID599	SID599_mo	NA	NA	NA	0	NA	NA	NA	SWE	no	BackhedF_2015	25974306	IlluminaHiSeq	30951146	3081839760	80	100
SID1_B	SID1	stool	<=1w	male	vaginal	BackhedF_2015_SID1	SID1_mo	NA	NA	NA	0	NA	NA	NA	SWE	no	BackhedF_2015	25974306	IlluminaHiSeq	40734612	4062651190	80	100
SID18_B	SID18	stool	<=1w	male	vaginal	BackhedF_2015_SID18	SID18_mo	NA	NA	NA	0	NA	NA	NA	SWE	no	BackhedF_2015	25974306	IlluminaHiSeq	33940104	3381286220	80	100
SID276_B	SID276	stool	<=1w	male	vaginal	BackhedF_2015_SID276	SID276_mo	NA	NA	NA	0	NA	NA	NA	SWE	no	BackhedF_2015	25974306	IlluminaHiSeq	34312574	3425023470	80	100
SID341_B	SID341	stool	<=1w	male	vaginal	BackhedF_2015_SID341	SID341_mo	NA	NA	NA	0	NA	NA	NA	SWE	no	BackhedF_2015	25974306	IlluminaHiSeq	33100632	3299976620	80	100
SID504_B	SID504	stool	<=1w	male	c_section	BackhedF_2015_SID504	SID504_mo	NA	NA	NA	0	NA	NA	NA	SWE	no	BackhedF_2015	25974306	IlluminaHiSeq	38457534	3835201850	80	100
SID511_B	SID511	stool	<=1w	female	vaginal	BackhedF_2015_SID511	SID511_mo	NA	NA	NA	0	NA	NA	NA	SWE	no	BackhedF_2015	25974306	IlluminaHiSeq	50971764	5088095840	80	100
SID560_B	SID560	stool	<=1w	female	c_section	BackhedF_2015_SID560	SID560_mo	NA	NA	NA	0	NA	NA	NA	SWE	no	BackhedF_2015	25974306	IlluminaHiSeq	53378800	5329560490	80	100
SID590_B	SID590	stool	<=1w	female	vaginal	BackhedF_2015_SID590	SID590_mo	NA	NA	NA	0	NA	NA	NA	SWE	no	BackhedF_2015	25974306	IlluminaHiSeq	35965186	3591269940	80	100
SID615_B	SID615	stool	<=1w	female	c_section	BackhedF_2015_SID615	SID615_mo	NA	NA	NA	0	NA	NA	NA	SWE	no	BackhedF_2015	25974306	IlluminaHiSeq	24396598	2436927600	80	100
SID640_B	SID640	stool	<=1w	male	c_section	BackhedF_2015_SID640	SID640_mo	NA	NA	NA	0	NA	NA	NA	SWE	no	BackhedF_2015	25974306	IlluminaHiSeq	23031278	2285878440	80	100
SID105_B	SID105	stool	<=1w	male	vaginal	BackhedF_2015_SID105	SID105_mo	NA	NA	NA	0	NA	NA	NA	SWE	no	BackhedF_2015	25974306	IlluminaHiSeq	32359134	3214923320	80	100
SID238_B	SID238	stool	<=1w	male	vaginal	BackhedF_2015_SID238	SID238_mo	NA	NA	NA	0	NA	NA	NA	SWE	no	BackhedF_2015	25974306	IlluminaHiSeq	32139690	3205360030	80	100
SID26_B	SID26	stool	<=1w	male	c_section	BackhedF_2015_SID26	SID26_mo	NA	NA	NA	0	NA	NA	NA	SWE	no	BackhedF_2015	25974306	IlluminaHiSeq	45864554	4581975480	80	100
SID53_B	SID53	stool	<=1w	male	vaginal	BackhedF_2015_SID53	SID53_mo	NA	NA	NA	0	NA	NA	NA	SWE	no	BackhedF_2015	25974306	IlluminaHiSeq	26735026	2665203880	80	100
SID532_B	SID532	stool	<=1w	male	c_section	BackhedF_2015_SID532	SID532_mo	NA	NA	NA	0	NA	NA	NA	SWE	no	BackhedF_2015	25974306	IlluminaHiSeq	40250438	4011314520	80	100
SID572_B	SID572	stool	<=1w	female	vaginal	BackhedF_2015_SID572	SID572_mo	NA	NA	NA	0	NA	NA	NA	SWE	no	BackhedF_2015	25974306	IlluminaHiSeq	31392336	3123576880	80	100
SID87_B	SID87	stool	<=1w	female	vaginal	BackhedF_2015_SID87	SID87_mo	NA	NA	NA	0	NA	NA	NA	SWE	no	BackhedF_2015	25974306	IlluminaHiSeq	38355560	3829485210	80	100
SID526_B	SID526	stool	<=1w	female	c_section	BackhedF_2015_SID526	SID526_mo	NA	NA	NA	0	NA	NA	NA	SWE	no	BackhedF_2015	25974306	IlluminaHiSeq	59022986	5897176030	80	100
SID585_B	SID585	stool	<=1w	male	c_section	BackhedF_2015_SID585	SID585_mo	NA	NA	NA	0	NA	NA	NA	SWE	no	BackhedF_2015	25974306	IlluminaHiSeq	34675462	3465194730	80	100
SID589_B	SID589	stool	<=1w	male	vaginal	BackhedF_2015_SID589	SID589_mo	NA	NA	NA	0	NA	NA	NA	SWE	no	BackhedF_2015	25974306	IlluminaHiSeq	29986450	2987910670	80	100
SID82_B	SID82	stool	<=1w	female	vaginal	BackhedF_2015_SID82	SID82_mo	NA	NA	NA	0	NA	NA	NA	SWE	no	BackhedF_2015	25974306	IlluminaHiSeq	32997962	3294141700	80	100
SID180_B	SID180	stool	<=1w	female	vaginal	BackhedF_2015_SID180	SID180_mo	NA	NA	NA	0	NA	NA	NA	SWE	no	BackhedF_2015	25974306	IlluminaHiSeq	32288582	3222314080	80	100
SID281_B	SID281	stool	<=1w	female	vaginal	BackhedF_2015_SID281	SID281_mo	NA	NA	NA	0	NA	NA	NA	SWE	no	BackhedF_2015	25974306	IlluminaHiSeq	27438298	2738365380	80	100
SID39_B	SID39	stool	<=1w	male	vaginal	BackhedF_2015_SID39	SID39_mo	NA	NA	NA	0	NA	NA	NA	SWE	no	BackhedF_2015	25974306	IlluminaHiSeq	32837964	3268018410	80	100
SID577_B	SID577	stool	<=1w	female	c_section	BackhedF_2015_SID577	SID577_mo	NA	NA	NA	0	NA	NA	NA	SWE	no	BackhedF_2015	25974306	IlluminaHiSeq	32265320	3207281700	80	100
SID78_B	SID78	stool	<=1w	male	vaginal	BackhedF_2015_SID78	SID78_mo	NA	NA	NA	0	NA	NA	NA	SWE	no	BackhedF_2015	25974306	IlluminaHiSeq	30334178	3011180780	80	100
SID201_B	SID201	stool	<=1y	female	vaginal	BackhedF_2015_SID201	SID201_mo	NA	NA	NA	0	NA	NA	NA	SWE	no	BackhedF_2015	25974306	IlluminaHiSeq	33427424	3330091180	80	100
SID224_B	SID224	stool	<=1y	male	vaginal	BackhedF_2015_SID224	SID224_mo	NA	NA	NA	0	NA	NA	NA	SWE	no	BackhedF_2015	25974306	IlluminaHiSeq	42123394	4193758310	80	100
SID507_B	SID507	stool	<=1y	male	c_section	BackhedF_2015_SID507	SID507_mo	NA	NA	NA	0	NA	NA	NA	SWE	no	BackhedF_2015	25974306	IlluminaHiSeq	39397746	3924928770	80	100
SID608_B	SID608	stool	<=1y	female	c_section	BackhedF_2015_SID608	SID608_mo	NA	NA	NA	0	NA	NA	NA	SWE	no	BackhedF_2015	25974306	IlluminaHiSeq	24389770	2431373470	80	100
SID263_B	SID263	stool	<=1y	male	vaginal	BackhedF_2015_SID263	SID263_mo	NA	NA	NA	0	NA	NA	NA	SWE	no	BackhedF_2015	25974306	IlluminaHiSeq	33724818	3358982300	80	100
SID343_B	SID343	stool	<=1y	female	vaginal	BackhedF_2015_SID343	SID343_mo	NA	NA	NA	0	NA	NA	NA	SWE	no	BackhedF_2015	25974306	IlluminaHiSeq	31770544	3159530770	80	100
SID591_B	SID591	stool	<=1y	male	vaginal	BackhedF_2015_SID591	SID591_mo	NA	NA	NA	0	NA	NA	NA	SWE	no	BackhedF_2015	25974306	IlluminaHiSeq	28325826	2818107510	80	100
SID397_B	SID397	stool	<=1y	female	vaginal	BackhedF_2015_SID397	SID397_mo	NA	NA	NA	0	NA	NA	NA	SWE	no	BackhedF_2015	25974306	IlluminaHiSeq	38383790	3822157210	80	100
SID133_B	SID133	stool	<=1y	male	vaginal	BackhedF_2015_SID133	SID133_mo	NA	NA	NA	0	NA	NA	NA	SWE	no	BackhedF_2015	25974306	IlluminaHiSeq	43133190	4298672550	80	100
SID265_B	SID265	stool	<=1y	female	vaginal	BackhedF_2015_SID265	SID265_mo	NA	NA	NA	0	NA	NA	NA	SWE	no	BackhedF_2015	25974306	IlluminaHiSeq	35120446	3506288970	80	100
SID332_B	SID332	stool	<=1y	female	vaginal	BackhedF_2015_SID332	SID332_mo	NA	NA	NA	0	NA	NA	NA	SWE	no	BackhedF_2015	25974306	IlluminaHiSeq	35331064	3526254740	80	100
SID10_4M	SID10	stool	<=1y	male	vaginal	BackhedF_2015_SID10	SID10_mo	NA	NA	NA	109	NA	NA	NA	SWE	no	BackhedF_2015	25974306	IlluminaHiSeq	42937478	4283388200	80	100
SID385_4M	SID385	stool	<=1y	female	vaginal	BackhedF_2015_SID385	SID385_mo	NA	NA	NA	107	NA	NA	NA	SWE	no	BackhedF_2015	25974306	IlluminaHiSeq	30637606	3040850570	80	100
SID12_4M	SID12	stool	<=1y	female	vaginal	BackhedF_2015_SID12	SID12_mo	NA	NA	NA	109	NA	NA	NA	SWE	no	BackhedF_2015	25974306	IlluminaHiSeq	33830458	3374780540	80	100
SID203_4M	SID203	stool	<=1y	female	vaginal	BackhedF_2015_SID203	SID203_mo	NA	NA	NA	109	NA	NA	NA	SWE	no	BackhedF_2015	25974306	IlluminaHiSeq	26649702	2646099580	80	100
SID1_4M	SID1	stool	<=1y	male	vaginal	BackhedF_2015_SID1	SID1_mo	NA	NA	NA	110	NA	NA	NA	SWE	no	BackhedF_2015	25974306	IlluminaHiSeq	49816686	4962578870	80	100
SID195_4M	SID195	stool	<=1y	male	vaginal	BackhedF_2015_SID195	SID195_mo	NA	NA	NA	112	NA	NA	NA	SWE	no	BackhedF_2015	25974306	IlluminaHiSeq	33556378	3335396790	80	100
SID511_4M	SID511	stool	<=1y	female	vaginal	BackhedF_2015_SID511	SID511_mo	NA	NA	NA	110	NA	NA	NA	SWE	no	BackhedF_2015	25974306	IlluminaHiSeq	50987964	5089216530	80	100
SID544_4M	SID544	stool	<=1y	female	c_section	BackhedF_2015_SID544	SID544_mo	NA	NA	NA	NA	NA	NA	NA	SWE	no	BackhedF_2015	25974306	IlluminaHiSeq	48471626	4834367340	80	100
SID258_4M	SID258	stool	<=1y	male	vaginal	BackhedF_2015_SID258	SID258_mo	NA	NA	NA	114	NA	NA	NA	SWE	no	BackhedF_2015	25974306	IlluminaHiSeq	40413924	4027163210	80	100
SID507_4M	SID507	stool	<=1y	male	c_section	BackhedF_2015_SID507	SID507_mo	NA	NA	NA	107	NA	NA	NA	SWE	no	BackhedF_2015	25974306	IlluminaHiSeq	44760300	4464478590	80	100
SID624_4M	SID624	stool	<=1y	female	vaginal	BackhedF_2015_SID624	SID624_mo	NA	NA	NA	NA	NA	NA	NA	SWE	no	BackhedF_2015	25974306	IlluminaHiSeq	35753242	3570959620	80	100
SID7_4M	SID7	stool	<=1y	female	vaginal	BackhedF_2015_SID7	SID7_mo	NA	NA	NA	113	NA	NA	NA	SWE	no	BackhedF_2015	25974306	IlluminaHiSeq	29034366	2887616600	80	100
SID572_4M	SID572	stool	<=1y	female	vaginal	BackhedF_2015_SID572	SID572_mo	NA	NA	NA	111	NA	NA	NA	SWE	no	BackhedF_2015	25974306	IlluminaHiSeq	36628188	3648766130	80	100
SID281_4M	SID281	stool	<=1y	female	vaginal	BackhedF_2015_SID281	SID281_mo	NA	NA	NA	110	NA	NA	NA	SWE	no	BackhedF_2015	25974306	IlluminaHiSeq	41260420	4116152370	80	100
SID87_4M	SID87	stool	<=1y	female	vaginal	BackhedF_2015_SID87	SID87_mo	NA	NA	NA	112	NA	NA	NA	SWE	no	BackhedF_2015	25974306	IlluminaHiSeq	57768688	5764340970	80	100
SID105_4M	SID105	stool	<=1y	male	vaginal	BackhedF_2015_SID105	SID105_mo	NA	NA	NA	113	NA	NA	NA	SWE	no	BackhedF_2015	25974306	IlluminaHiSeq	35124948	3494274280	80	100
SID256_4M	SID256	stool	<=1y	male	vaginal	BackhedF_2015_SID256	SID256_mo	NA	NA	NA	115	NA	NA	NA	SWE	no	BackhedF_2015	25974306	IlluminaHiSeq	34894128	3461153180	80	100
SID397_4M	SID397	stool	<=1y	female	vaginal	BackhedF_2015_SID397	SID397_mo	NA	NA	NA	108	NA	NA	NA	SWE	no	BackhedF_2015	25974306	IlluminaHiSeq	43013458	4283538470	80	100
SID570_4M	SID570	stool	<=1y	female	vaginal	BackhedF_2015_SID570	SID570_mo	NA	NA	NA	116	NA	NA	NA	SWE	no	BackhedF_2015	25974306	IlluminaHiSeq	44352336	4422995370	80	100
SID181_4M	SID181	stool	<=1y	female	vaginal	BackhedF_2015_SID181	SID181_mo	NA	NA	NA	116	NA	NA	NA	SWE	no	BackhedF_2015	25974306	IlluminaHiSeq	35833392	3563509000	80	100
SID26_4M	SID26	stool	<=1y	male	c_section	BackhedF_2015_SID26	SID26_mo	NA	NA	NA	114	NA	NA	NA	SWE	no	BackhedF_2015	25974306	IlluminaHiSeq	33140862	3289254730	80	100
SID268_4M	SID268	stool	<=1y	male	vaginal	BackhedF_2015_SID268	SID268_mo	NA	NA	NA	116	NA	NA	NA	SWE	no	BackhedF_2015	25974306	IlluminaHiSeq	49904372	4981415320	80	100
SID275_4M	SID275	stool	<=1y	male	vaginal	BackhedF_2015_SID275	SID275_mo	NA	NA	NA	118	NA	NA	NA	SWE	no	BackhedF_2015	25974306	IlluminaHiSeq	29131744	2893666770	80	100
SID383_4M	SID383	stool	<=1y	female	vaginal	BackhedF_2015_SID383	SID383_mo	NA	NA	NA	117	NA	NA	NA	SWE	no	BackhedF_2015	25974306	IlluminaHiSeq	41458432	4133078080	80	100
SID589_4M	SID589	stool	<=1y	male	vaginal	BackhedF_2015_SID589	SID589_mo	NA	NA	NA	113	NA	NA	NA	SWE	no	BackhedF_2015	25974306	IlluminaHiSeq	48371180	4828505260	80	100
SID591_4M	SID591	stool	<=1y	male	vaginal	BackhedF_2015_SID591	SID591_mo	NA	NA	NA	110	NA	NA	NA	SWE	no	BackhedF_2015	25974306	IlluminaHiSeq	38016296	3789274890	80	100
SID640_4M	SID640	stool	<=1y	male	c_section	BackhedF_2015_SID640	SID640_mo	NA	NA	NA	115	NA	NA	NA	SWE	no	BackhedF_2015	25974306	IlluminaHiSeq	37311808	3718583090	80	100
SID272_4M	SID272	stool	<=1y	female	vaginal	BackhedF_2015_SID272	SID272_mo	NA	NA	NA	118	NA	NA	NA	SWE	no	BackhedF_2015	25974306	IlluminaHiSeq	56759370	5668910080	80	100
SID274_4M	SID274	stool	<=1y	female	vaginal	BackhedF_2015_SID274	SID274_mo	NA	NA	NA	120	NA	NA	NA	SWE	no	BackhedF_2015	25974306	IlluminaHiSeq	45148152	4498025200	80	100
SID532_4M	SID532	stool	<=1y	male	c_section	BackhedF_2015_SID532	SID532_mo	NA	NA	NA	115	NA	NA	NA	SWE	no	BackhedF_2015	25974306	IlluminaHiSeq	55713120	5561712720	80	100
SID577_4M	SID577	stool	<=1y	female	c_section	BackhedF_2015_SID577	SID577_mo	NA	NA	NA	113	NA	NA	NA	SWE	no	BackhedF_2015	25974306	IlluminaHiSeq	49181990	4906380410	80	100
SID622_4M	SID622	stool	<=1y	female	vaginal	BackhedF_2015_SID622	SID622_mo	NA	NA	NA	119	NA	NA	NA	SWE	no	BackhedF_2015	25974306	IlluminaHiSeq	25714922	2560881450	80	100
SID633_4M	SID633	stool	<=1y	male	vaginal	BackhedF_2015_SID633	SID633_mo	NA	NA	NA	NA	NA	NA	NA	SWE	no	BackhedF_2015	25974306	IlluminaHiSeq	34488582	3423382820	80	100
SID70_4M	SID70	stool	<=1y	male	vaginal	BackhedF_2015_SID70	SID70_mo	NA	NA	NA	118	NA	NA	NA	SWE	no	BackhedF_2015	25974306	IlluminaHiSeq	44241624	4405307590	80	100
SID78_4M	SID78	stool	<=1y	male	vaginal	BackhedF_2015_SID78	SID78_mo	NA	NA	NA	113	NA	NA	NA	SWE	no	BackhedF_2015	25974306	IlluminaHiSeq	52050994	5185164830	80	100
SID150_4M	SID150	stool	<=1y	female	vaginal	BackhedF_2015_SID150	SID150_mo	NA	NA	NA	120	NA	NA	NA	SWE	no	BackhedF_2015	25974306	IlluminaHiSeq	46764844	4666297970	80	100
SID345_4M	SID345	stool	<=1y	female	vaginal	BackhedF_2015_SID345	SID345_mo	NA	NA	NA	119	NA	NA	NA	SWE	no	BackhedF_2015	25974306	IlluminaHiSeq	40892386	4073871650	80	100
SID350_4M	SID350	stool	<=1y	male	vaginal	BackhedF_2015_SID350	SID350_mo	NA	NA	NA	120	NA	NA	NA	SWE	no	BackhedF_2015	25974306	IlluminaHiSeq	42637632	4254072320	80	100
SID367_4M	SID367	stool	<=1y	female	vaginal	BackhedF_2015_SID367	SID367_mo	NA	NA	NA	119	NA	NA	NA	SWE	no	BackhedF_2015	25974306	IlluminaHiSeq	41432790	4123700820	80	100
SID387_4M	SID387	stool	<=1y	female	vaginal	BackhedF_2015_SID387	SID387_mo	NA	NA	NA	119	NA	NA	NA	SWE	no	BackhedF_2015	25974306	IlluminaHiSeq	37858554	3763836080	80	100
SID546_4M	SID546	stool	<=1y	male	c_section	BackhedF_2015_SID546	SID546_mo	NA	NA	NA	118	NA	NA	NA	SWE	no	BackhedF_2015	25974306	IlluminaHiSeq	47235102	4708330550	80	100
SID567_4M	SID567	stool	<=1y	female	vaginal	BackhedF_2015_SID567	SID567_mo	NA	NA	NA	120	NA	NA	NA	SWE	no	BackhedF_2015	25974306	IlluminaHiSeq	32224604	3205613270	80	100
SID626_4M	SID626	stool	<=1y	female	vaginal	BackhedF_2015_SID626	SID626_mo	NA	NA	NA	119	NA	NA	NA	SWE	no	BackhedF_2015	25974306	IlluminaHiSeq	33081976	3299999730	80	100
SID179_4M	SID179	stool	<=1y	female	vaginal	BackhedF_2015_SID179	SID179_mo	NA	NA	NA	120	NA	NA	NA	SWE	no	BackhedF_2015	25974306	IlluminaHiSeq	48318830	4820699080	80	100
SID18_4M	SID18	stool	<=1y	male	vaginal	BackhedF_2015_SID18	SID18_mo	NA	NA	NA	118	NA	NA	NA	SWE	no	BackhedF_2015	25974306	IlluminaHiSeq	37340930	3714107190	80	100
SID240_4M	SID240	stool	<=1y	female	vaginal	BackhedF_2015_SID240	SID240_mo	NA	NA	NA	121	NA	NA	NA	SWE	no	BackhedF_2015	25974306	IlluminaHiSeq	27073208	2696838710	80	100
SID335_4M	SID335	stool	<=1y	female	vaginal	BackhedF_2015_SID335	SID335_mo	NA	NA	NA	120	NA	NA	NA	SWE	no	BackhedF_2015	25974306	IlluminaHiSeq	37063978	3695075590	80	100
SID341_4M	SID341	stool	<=1y	male	vaginal	BackhedF_2015_SID341	SID341_mo	NA	NA	NA	118	NA	NA	NA	SWE	no	BackhedF_2015	25974306	IlluminaHiSeq	33969822	3388234080	80	100
SID343_4M	SID343	stool	<=1y	female	vaginal	BackhedF_2015_SID343	SID343_mo	NA	NA	NA	113	NA	NA	NA	SWE	no	BackhedF_2015	25974306	IlluminaHiSeq	45806496	4570690100	80	100
SID39_4M	SID39	stool	<=1y	male	vaginal	BackhedF_2015_SID39	SID39_mo	NA	NA	NA	115	NA	NA	NA	SWE	no	BackhedF_2015	25974306	IlluminaHiSeq	40233226	4004341710	80	100
SID42_4M	SID42	stool	<=1y	male	vaginal	BackhedF_2015_SID42	SID42_mo	NA	NA	NA	119	NA	NA	NA	SWE	no	BackhedF_2015	25974306	IlluminaHiSeq	39840230	3968971140	80	100
SID536_4M	SID536	stool	<=1y	male	vaginal	BackhedF_2015_SID536	SID536_mo	NA	NA	NA	120	NA	NA	NA	SWE	no	BackhedF_2015	25974306	IlluminaHiSeq	37865876	3766117940	80	100
SID128_4M	SID128	stool	<=1y	male	vaginal	BackhedF_2015_SID128	SID128_mo	NA	NA	NA	122	NA	NA	NA	SWE	no	BackhedF_2015	25974306	IlluminaHiSeq	39303962	3919169630	80	100
SID172_4M	SID172	stool	<=1y	male	vaginal	BackhedF_2015_SID172	SID172_mo	NA	NA	NA	120	NA	NA	NA	SWE	no	BackhedF_2015	25974306	IlluminaHiSeq	40861104	4078575840	80	100
SID238_4M	SID238	stool	<=1y	male	vaginal	BackhedF_2015_SID238	SID238_mo	NA	NA	NA	118	NA	NA	NA	SWE	no	BackhedF_2015	25974306	IlluminaHiSeq	26813814	2665426950	80	100
SID377_4M	SID377	stool	<=1y	female	vaginal	BackhedF_2015_SID377	SID377_mo	NA	NA	NA	120	NA	NA	NA	SWE	no	BackhedF_2015	25974306	IlluminaHiSeq	40798846	4068233380	80	100
SID521_4M	SID521	stool	<=1y	female	vaginal	BackhedF_2015_SID521	SID521_mo	NA	NA	NA	122	NA	NA	NA	SWE	no	BackhedF_2015	25974306	IlluminaHiSeq	47477860	4738282240	80	100
SID526_4M	SID526	stool	<=1y	female	c_section	BackhedF_2015_SID526	SID526_mo	NA	NA	NA	117	NA	NA	NA	SWE	no	BackhedF_2015	25974306	IlluminaHiSeq	39033290	3889685190	80	100
SID527_4M	SID527	stool	<=1y	female	vaginal	BackhedF_2015_SID527	SID527_mo	NA	NA	NA	123	NA	NA	NA	SWE	no	BackhedF_2015	25974306	IlluminaHiSeq	43818866	4366163620	80	100
SID590_4M	SID590	stool	<=1y	female	vaginal	BackhedF_2015_SID590	SID590_mo	NA	NA	NA	119	NA	NA	NA	SWE	no	BackhedF_2015	25974306	IlluminaHiSeq	43387926	4328074950	80	100
SID133_4M	SID133	stool	<=1y	male	vaginal	BackhedF_2015_SID133	SID133_mo	NA	NA	NA	113	NA	NA	NA	SWE	no	BackhedF_2015	25974306	IlluminaHiSeq	37094438	3695179830	80	100
SID180_4M	SID180	stool	<=1y	female	vaginal	BackhedF_2015_SID180	SID180_mo	NA	NA	NA	117	NA	NA	NA	SWE	no	BackhedF_2015	25974306	IlluminaHiSeq	43127348	4303741030	80	100
SID224_4M	SID224	stool	<=1y	male	vaginal	BackhedF_2015_SID224	SID224_mo	NA	NA	NA	116	NA	NA	NA	SWE	no	BackhedF_2015	25974306	IlluminaHiSeq	35679214	3553235340	80	100
SID265_4M	SID265	stool	<=1y	female	vaginal	BackhedF_2015_SID265	SID265_mo	NA	NA	NA	113	NA	NA	NA	SWE	no	BackhedF_2015	25974306	IlluminaHiSeq	38200334	3785922100	80	100
SID503_4M	SID503	stool	<=1y	male	vaginal	BackhedF_2015_SID503	SID503_mo	NA	NA	NA	121	NA	NA	NA	SWE	no	BackhedF_2015	25974306	IlluminaHiSeq	42822874	4270187860	80	100
SID504_4M	SID504	stool	<=1y	male	c_section	BackhedF_2015_SID504	SID504_mo	NA	NA	NA	120	NA	NA	NA	SWE	no	BackhedF_2015	25974306	IlluminaHiSeq	37300046	3721449230	80	100
SID598_4M	SID598	stool	<=1y	female	c_section	BackhedF_2015_SID598	SID598_mo	NA	NA	NA	122	NA	NA	NA	SWE	no	BackhedF_2015	25974306	IlluminaHiSeq	38128552	3801427570	80	100
SID103_4M	SID103	stool	<=1y	female	c_section	BackhedF_2015_SID103	SID103_mo	NA	NA	NA	122	NA	NA	NA	SWE	no	BackhedF_2015	25974306	IlluminaHiSeq	32190448	3204346680	80	100
SID184_4M	SID184	stool	<=1y	female	vaginal	BackhedF_2015_SID184	SID184_mo	NA	NA	NA	122	NA	NA	NA	SWE	no	BackhedF_2015	25974306	IlluminaHiSeq	30772752	3054696520	80	100
SID229_4M	SID229	stool	<=1y	male	vaginal	BackhedF_2015_SID229	SID229_mo	NA	NA	NA	NA	NA	NA	NA	SWE	no	BackhedF_2015	25974306	IlluminaHiSeq	32270626	3202580590	80	100
SID332_4M	SID332	stool	<=1y	female	vaginal	BackhedF_2015_SID332	SID332_mo	NA	NA	NA	113	NA	NA	NA	SWE	no	BackhedF_2015	25974306	IlluminaHiSeq	45421814	4531282730	80	100
SID582_4M	SID582	stool	<=1y	female	vaginal	BackhedF_2015_SID582	SID582_mo	NA	NA	NA	123	NA	NA	NA	SWE	no	BackhedF_2015	25974306	IlluminaHiSeq	39770742	3967027780	80	100
SID587_4M	SID587	stool	<=1y	male	vaginal	BackhedF_2015_SID587	SID587_mo	NA	NA	NA	122	NA	NA	NA	SWE	no	BackhedF_2015	25974306	IlluminaHiSeq	49209778	4910858020	80	100
SID338_4M	SID338	stool	<=1y	female	vaginal	BackhedF_2015_SID338	SID338_mo	NA	NA	NA	124	NA	NA	NA	SWE	no	BackhedF_2015	25974306	IlluminaHiSeq	29569770	2944934000	80	100
SID585_4M	SID585	stool	<=1y	male	c_section	BackhedF_2015_SID585	SID585_mo	NA	NA	NA	120	NA	NA	NA	SWE	no	BackhedF_2015	25974306	IlluminaHiSeq	31418490	3121356520	80	100
SID130_4M	SID130	stool	<=1y	female	vaginal	BackhedF_2015_SID130	SID130_mo	NA	NA	NA	126	NA	NA	NA	SWE	no	BackhedF_2015	25974306	IlluminaHiSeq	46207710	4603425530	80	100
SID45_4M	SID45	stool	<=1y	male	vaginal	BackhedF_2015_SID45	SID45_mo	NA	NA	NA	125	NA	NA	NA	SWE	no	BackhedF_2015	25974306	IlluminaHiSeq	43735250	4365636750	80	100
SID549_4M	SID549	stool	<=1y	female	vaginal	BackhedF_2015_SID549	SID549_mo	NA	NA	NA	125	NA	NA	NA	SWE	no	BackhedF_2015	25974306	IlluminaHiSeq	42821668	4270379740	80	100
SID565_4M	SID565	stool	<=1y	male	vaginal	BackhedF_2015_SID565	SID565_mo	NA	NA	NA	124	NA	NA	NA	SWE	no	BackhedF_2015	25974306	IlluminaHiSeq	40196932	4005926220	80	100
SID608_4M	SID608	stool	<=1y	female	c_section	BackhedF_2015_SID608	SID608_mo	NA	NA	NA	119	NA	NA	NA	SWE	no	BackhedF_2015	25974306	IlluminaHiSeq	34834636	3472465960	80	100
SID157_4M	SID157	stool	<=1y	female	vaginal	BackhedF_2015_SID157	SID157_mo	NA	NA	NA	128	NA	NA	NA	SWE	no	BackhedF_2015	25974306	IlluminaHiSeq	49068066	4896357270	80	100
SID244_4M	SID244	stool	<=1y	male	vaginal	BackhedF_2015_SID244	SID244_mo	NA	NA	NA	126	NA	NA	NA	SWE	no	BackhedF_2015	25974306	IlluminaHiSeq	30572394	3036338610	80	100
SID263_4M	SID263	stool	<=1y	male	vaginal	BackhedF_2015_SID263	SID263_mo	NA	NA	NA	119	NA	NA	NA	SWE	no	BackhedF_2015	25974306	IlluminaHiSeq	41776172	4155515850	80	100
SID276_4M	SID276	stool	<=1y	male	vaginal	BackhedF_2015_SID276	SID276_mo	NA	NA	NA	124	NA	NA	NA	SWE	no	BackhedF_2015	25974306	IlluminaHiSeq	37294150	3715920700	80	100
SID82_4M	SID82	stool	<=1y	female	vaginal	BackhedF_2015_SID82	SID82_mo	NA	NA	NA	122	NA	NA	NA	SWE	no	BackhedF_2015	25974306	IlluminaHiSeq	34813062	3473989180	80	100
SID9_4M	SID9	stool	<=1y	male	vaginal	BackhedF_2015_SID9	SID9_mo	NA	NA	NA	127	NA	NA	NA	SWE	no	BackhedF_2015	25974306	IlluminaHiSeq	48529940	4835904100	80	100
SID241_4M	SID241	stool	<=1y	female	vaginal	BackhedF_2015_SID241	SID241_mo	NA	NA	NA	127	NA	NA	NA	SWE	no	BackhedF_2015	25974306	IlluminaHiSeq	40074612	3990186300	80	100
SID38_4M	SID38	stool	<=1y	female	vaginal	BackhedF_2015_SID38	SID38_mo	NA	NA	NA	128	NA	NA	NA	SWE	no	BackhedF_2015	25974306	IlluminaHiSeq	37124660	3695792200	80	100
SID282_4M	SID282	stool	<=1y	male	vaginal	BackhedF_2015_SID282	SID282_mo	NA	NA	NA	128	NA	NA	NA	SWE	no	BackhedF_2015	25974306	IlluminaHiSeq	36651310	3651208870	80	100
SID560_4M	SID560	stool	<=1y	female	c_section	BackhedF_2015_SID560	SID560_mo	NA	NA	NA	127	NA	NA	NA	SWE	no	BackhedF_2015	25974306	IlluminaHiSeq	33244676	3303868440	80	100
SID51_4M	SID51	stool	<=1y	female	vaginal	BackhedF_2015_SID51	SID51_mo	NA	NA	NA	129	NA	NA	NA	SWE	no	BackhedF_2015	25974306	IlluminaHiSeq	44558910	4446066740	80	100
SID53_4M	SID53	stool	<=1y	male	vaginal	BackhedF_2015_SID53	SID53_mo	NA	NA	NA	127	NA	NA	NA	SWE	no	BackhedF_2015	25974306	IlluminaHiSeq	48951628	4884655220	80	100
SID615_4M	SID615	stool	<=1y	female	c_section	BackhedF_2015_SID615	SID615_mo	NA	NA	NA	129	NA	NA	NA	SWE	no	BackhedF_2015	25974306	IlluminaHiSeq	28569572	2847110840	80	100
SID137_4M	SID137	stool	<=1y	male	vaginal	BackhedF_2015_SID137	SID137_mo	NA	NA	NA	133	NA	NA	NA	SWE	no	BackhedF_2015	25974306	IlluminaHiSeq	40643948	4048295820	80	100
SID599_4M	SID599	stool	<=1y	male	vaginal	BackhedF_2015_SID599	SID599_mo	NA	NA	NA	147	NA	NA	NA	SWE	no	BackhedF_2015	25974306	IlluminaHiSeq	9555358	949299180	80	100
SID622_12M	SID622	stool	<=1y	female	vaginal	BackhedF_2015_SID622	SID622_mo	NA	NA	NA	350	NA	NA	NA	SWE	no	BackhedF_2015	25974306	IlluminaHiSeq	26935196	2690255400	80	100
SID624_12M	SID624	stool	<=1y	female	vaginal	BackhedF_2015_SID624	SID624_mo	NA	NA	NA	NA	NA	NA	NA	SWE	no	BackhedF_2015	25974306	IlluminaHiSeq	35724694	3568450220	80	100
SID179_12M	SID179	stool	<=1y	female	vaginal	BackhedF_2015_SID179	SID179_mo	NA	NA	NA	352	NA	NA	NA	SWE	no	BackhedF_2015	25974306	IlluminaHiSeq	47059706	4696338390	80	100
SID590_12M	SID590	stool	<=1y	female	vaginal	BackhedF_2015_SID590	SID590_mo	NA	NA	NA	351	NA	NA	NA	SWE	no	BackhedF_2015	25974306	IlluminaHiSeq	49122900	4900476660	80	100
SID181_12M	SID181	stool	<=1y	female	vaginal	BackhedF_2015_SID181	SID181_mo	NA	NA	NA	354	NA	NA	NA	SWE	no	BackhedF_2015	25974306	IlluminaHiSeq	39715142	3964901180	80	100
SID203_12M	SID203	stool	<=1y	female	vaginal	BackhedF_2015_SID203	SID203_mo	NA	NA	NA	354	NA	NA	NA	SWE	no	BackhedF_2015	25974306	IlluminaHiSeq	28158672	2808462230	80	100
SID240_12M	SID240	stool	<=1y	female	vaginal	BackhedF_2015_SID240	SID240_mo	NA	NA	NA	357	NA	NA	NA	SWE	no	BackhedF_2015	25974306	IlluminaHiSeq	21460504	2137777800	80	100
SID241_12M	SID241	stool	<=1y	female	vaginal	BackhedF_2015_SID241	SID241_mo	NA	NA	NA	355	NA	NA	NA	SWE	no	BackhedF_2015	25974306	IlluminaHiSeq	43784036	4364338200	80	100
SID511_12M	SID511	stool	<=1y	female	vaginal	BackhedF_2015_SID511	SID511_mo	NA	NA	NA	354	NA	NA	NA	SWE	no	BackhedF_2015	25974306	IlluminaHiSeq	52036610	5194030430	80	100
SID546_12M	SID546	stool	<=1y	male	c_section	BackhedF_2015_SID546	SID546_mo	NA	NA	NA	355	NA	NA	NA	SWE	no	BackhedF_2015	25974306	IlluminaHiSeq	46535396	4641101620	80	100
SID345_12M	SID345	stool	<=1y	female	vaginal	BackhedF_2015_SID345	SID345_mo	NA	NA	NA	357	NA	NA	NA	SWE	no	BackhedF_2015	25974306	IlluminaHiSeq	40156978	4007634570	80	100
SID549_12M	SID549	stool	<=1y	female	vaginal	BackhedF_2015_SID549	SID549_mo	NA	NA	NA	357	NA	NA	NA	SWE	no	BackhedF_2015	25974306	IlluminaHiSeq	41286816	4120328300	80	100
SID598_12M	SID598	stool	<=1y	female	c_section	BackhedF_2015_SID598	SID598_mo	NA	NA	NA	357	NA	NA	NA	SWE	no	BackhedF_2015	25974306	IlluminaHiSeq	36830570	3673020930	80	100
SID7_12M	SID7	stool	<=1y	female	vaginal	BackhedF_2015_SID7	SID7_mo	NA	NA	NA	357	NA	NA	NA	SWE	no	BackhedF_2015	25974306	IlluminaHiSeq	35836968	3575499280	80	100
SID184_12M	SID184	stool	<=1y	female	vaginal	BackhedF_2015_SID184	SID184_mo	NA	NA	NA	357	NA	NA	NA	SWE	no	BackhedF_2015	25974306	IlluminaHiSeq	39422524	3928848640	80	100
SID526_12M	SID526	stool	<=1y	female	c_section	BackhedF_2015_SID526	SID526_mo	NA	NA	NA	354	NA	NA	NA	SWE	no	BackhedF_2015	25974306	IlluminaHiSeq	56408186	5630720010	80	100
SID527_12M	SID527	stool	<=1y	female	vaginal	BackhedF_2015_SID527	SID527_mo	NA	NA	NA	360	NA	NA	NA	SWE	no	BackhedF_2015	25974306	IlluminaHiSeq	48690950	4856229890	80	100
SID560_12M	SID560	stool	<=1y	female	c_section	BackhedF_2015_SID560	SID560_mo	NA	NA	NA	356	NA	NA	NA	SWE	no	BackhedF_2015	25974306	IlluminaHiSeq	48267320	4814972870	80	100
SID504_12M	SID504	stool	<=1y	male	c_section	BackhedF_2015_SID504	SID504_mo	NA	NA	NA	357	NA	NA	NA	SWE	no	BackhedF_2015	25974306	IlluminaHiSeq	42030962	4192190530	80	100
SID521_12M	SID521	stool	<=1y	female	vaginal	BackhedF_2015_SID521	SID521_mo	NA	NA	NA	360	NA	NA	NA	SWE	no	BackhedF_2015	25974306	IlluminaHiSeq	42110330	4202253180	80	100
SID244_12M	SID244	stool	<=1y	male	vaginal	BackhedF_2015_SID244	SID244_mo	NA	NA	NA	360	NA	NA	NA	SWE	no	BackhedF_2015	25974306	IlluminaHiSeq	39809976	3966007860	80	100
SID258_12M	SID258	stool	<=1y	male	vaginal	BackhedF_2015_SID258	SID258_mo	NA	NA	NA	362	NA	NA	NA	SWE	no	BackhedF_2015	25974306	IlluminaHiSeq	44580812	4445066170	80	100
SID45_12M	SID45	stool	<=1y	male	vaginal	BackhedF_2015_SID45	SID45_mo	NA	NA	NA	361	NA	NA	NA	SWE	no	BackhedF_2015	25974306	IlluminaHiSeq	34750848	3463260190	80	100
SID53_12M	SID53	stool	<=1y	male	vaginal	BackhedF_2015_SID53	SID53_mo	NA	NA	NA	358	NA	NA	NA	SWE	no	BackhedF_2015	25974306	IlluminaHiSeq	46682740	4656636450	80	100
SID78_12M	SID78	stool	<=1y	male	vaginal	BackhedF_2015_SID78	SID78_mo	NA	NA	NA	356	NA	NA	NA	SWE	no	BackhedF_2015	25974306	IlluminaHiSeq	50557510	5040913310	80	100
SID150_12M	SID150	stool	<=1y	female	vaginal	BackhedF_2015_SID150	SID150_mo	NA	NA	NA	363	NA	NA	NA	SWE	no	BackhedF_2015	25974306	IlluminaHiSeq	45418536	4534931890	80	100
SID172_12M	SID172	stool	<=1y	male	vaginal	BackhedF_2015_SID172	SID172_mo	NA	NA	NA	361	NA	NA	NA	SWE	no	BackhedF_2015	25974306	IlluminaHiSeq	40111076	4002618720	80	100
SID338_12M	SID338	stool	<=1y	female	vaginal	BackhedF_2015_SID338	SID338_mo	NA	NA	NA	362	NA	NA	NA	SWE	no	BackhedF_2015	25974306	IlluminaHiSeq	39541104	3946003550	80	100
SID341_12M	SID341	stool	<=1y	male	vaginal	BackhedF_2015_SID341	SID341_mo	NA	NA	NA	360	NA	NA	NA	SWE	no	BackhedF_2015	25974306	IlluminaHiSeq	59661654	5956355860	80	100
SID343_12M	SID343	stool	<=1y	female	vaginal	BackhedF_2015_SID343	SID343_mo	NA	NA	NA	355	NA	NA	NA	SWE	no	BackhedF_2015	25974306	IlluminaHiSeq	47373560	4729770100	80	100
SID387_12M	SID387	stool	<=1y	female	vaginal	BackhedF_2015_SID387	SID387_mo	NA	NA	NA	362	NA	NA	NA	SWE	no	BackhedF_2015	25974306	IlluminaHiSeq	47178602	4707421190	80	100
SID532_12M	SID532	stool	<=1y	male	c_section	BackhedF_2015_SID532	SID532_mo	NA	NA	NA	359	NA	NA	NA	SWE	no	BackhedF_2015	25974306	IlluminaHiSeq	43441742	4329948900	80	100
SID544_12M	SID544	stool	<=1y	female	c_section	BackhedF_2015_SID544	SID544_mo	NA	NA	NA	NA	NA	NA	NA	SWE	no	BackhedF_2015	25974306	IlluminaHiSeq	37214174	3710579060	80	100
SID572_12M	SID572	stool	<=1y	female	vaginal	BackhedF_2015_SID572	SID572_mo	NA	NA	NA	359	NA	NA	NA	SWE	no	BackhedF_2015	25974306	IlluminaHiSeq	39515398	3941382290	80	100
SID591_12M	SID591	stool	<=1y	male	vaginal	BackhedF_2015_SID591	SID591_mo	NA	NA	NA	355	NA	NA	NA	SWE	no	BackhedF_2015	25974306	IlluminaHiSeq	53835110	5371228420	80	100
SID130_12M	SID130	stool	<=1y	female	vaginal	BackhedF_2015_SID130	SID130_mo	NA	NA	NA	364	NA	NA	NA	SWE	no	BackhedF_2015	25974306	IlluminaHiSeq	59468788	5933697350	80	100
SID157_12M	SID157	stool	<=1y	female	vaginal	BackhedF_2015_SID157	SID157_mo	NA	NA	NA	365	NA	NA	NA	SWE	no	BackhedF_2015	25974306	IlluminaHiSeq	45215738	4513400170	80	100
SID238_12M	SID238	stool	<=1y	male	vaginal	BackhedF_2015_SID238	SID238_mo	NA	NA	NA	360	NA	NA	NA	SWE	no	BackhedF_2015	25974306	IlluminaHiSeq	19243366	1918848440	80	100
SID507_12M	SID507	stool	<=1y	male	c_section	BackhedF_2015_SID507	SID507_mo	NA	NA	NA	357	NA	NA	NA	SWE	no	BackhedF_2015	25974306	IlluminaHiSeq	40258576	4015357390	80	100
SID536_12M	SID536	stool	<=1y	male	vaginal	BackhedF_2015_SID536	SID536_mo	NA	NA	NA	363	NA	NA	NA	SWE	no	BackhedF_2015	25974306	IlluminaHiSeq	44944844	4484217830	80	100
SID70_12M	SID70	stool	<=1y	male	vaginal	BackhedF_2015_SID70	SID70_mo	NA	NA	NA	363	NA	NA	NA	SWE	no	BackhedF_2015	25974306	IlluminaHiSeq	54561744	5443169430	80	100
SID128_12M	SID128	stool	<=3y	male	vaginal	BackhedF_2015_SID128	SID128_mo	NA	NA	NA	365	NA	NA	NA	SWE	no	BackhedF_2015	25974306	IlluminaHiSeq	44831856	4471533220	80	100
SID137_12M	SID137	stool	<=3y	male	vaginal	BackhedF_2015_SID137	SID137_mo	NA	NA	NA	365	NA	NA	NA	SWE	no	BackhedF_2015	25974306	IlluminaHiSeq	46858036	4676004350	80	100
SID281_12M	SID281	stool	<=3y	female	vaginal	BackhedF_2015_SID281	SID281_mo	NA	NA	NA	359	NA	NA	NA	SWE	no	BackhedF_2015	25974306	IlluminaHiSeq	35046724	3495720640	80	100
SID350_12M	SID350	stool	<=3y	male	vaginal	BackhedF_2015_SID350	SID350_mo	NA	NA	NA	365	NA	NA	NA	SWE	no	BackhedF_2015	25974306	IlluminaHiSeq	54310576	5419335480	80	100
SID385_12M	SID385	stool	<=3y	female	vaginal	BackhedF_2015_SID385	SID385_mo	NA	NA	NA	363	NA	NA	NA	SWE	no	BackhedF_2015	25974306	IlluminaHiSeq	42103956	4199716420	80	100
SID587_12M	SID587	stool	<=3y	male	vaginal	BackhedF_2015_SID587	SID587_mo	NA	NA	NA	363	NA	NA	NA	SWE	no	BackhedF_2015	25974306	IlluminaHiSeq	50018352	4993402070	80	100
SID263_12M	SID263	stool	<=3y	male	vaginal	BackhedF_2015_SID263	SID263_mo	NA	NA	NA	358	NA	NA	NA	SWE	no	BackhedF_2015	25974306	IlluminaHiSeq	43427816	4327508260	80	100
SID274_12M	SID274	stool	<=3y	female	vaginal	BackhedF_2015_SID274	SID274_mo	NA	NA	NA	367	NA	NA	NA	SWE	no	BackhedF_2015	25974306	IlluminaHiSeq	41106614	4105011890	80	100
SID275_12M	SID275	stool	<=3y	male	vaginal	BackhedF_2015_SID275	SID275_mo	NA	NA	NA	366	NA	NA	NA	SWE	no	BackhedF_2015	25974306	IlluminaHiSeq	41869706	4176340570	80	100
SID565_12M	SID565	stool	<=3y	male	vaginal	BackhedF_2015_SID565	SID565_mo	NA	NA	NA	364	NA	NA	NA	SWE	no	BackhedF_2015	25974306	IlluminaHiSeq	37970770	3788264100	80	100
SID567_12M	SID567	stool	<=3y	female	vaginal	BackhedF_2015_SID567	SID567_mo	NA	NA	NA	366	NA	NA	NA	SWE	no	BackhedF_2015	25974306	IlluminaHiSeq	39760028	3961359480	80	100
SID585_12M	SID585	stool	<=3y	male	c_section	BackhedF_2015_SID585	SID585_mo	NA	NA	NA	361	NA	NA	NA	SWE	no	BackhedF_2015	25974306	IlluminaHiSeq	45611680	4549810140	80	100
SID87_12M	SID87	stool	<=3y	female	vaginal	BackhedF_2015_SID87	SID87_mo	NA	NA	NA	362	NA	NA	NA	SWE	no	BackhedF_2015	25974306	IlluminaHiSeq	38079638	3793155730	80	100
SID383_12M	SID383	stool	<=3y	female	vaginal	BackhedF_2015_SID383	SID383_mo	NA	NA	NA	366	NA	NA	NA	SWE	no	BackhedF_2015	25974306	IlluminaHiSeq	42199490	4209207300	80	100
SID51_12M	SID51	stool	<=3y	female	vaginal	BackhedF_2015_SID51	SID51_mo	NA	NA	NA	365	NA	NA	NA	SWE	no	BackhedF_2015	25974306	IlluminaHiSeq	46547376	4641679330	80	100
SID103_12M	SID103	stool	<=3y	female	c_section	BackhedF_2015_SID103	SID103_mo	NA	NA	NA	366	NA	NA	NA	SWE	no	BackhedF_2015	25974306	IlluminaHiSeq	38584370	3841725120	80	100
SID133_12M	SID133	stool	<=3y	male	vaginal	BackhedF_2015_SID133	SID133_mo	NA	NA	NA	358	NA	NA	NA	SWE	no	BackhedF_2015	25974306	IlluminaHiSeq	41039488	4092768770	80	100
SID577_12M	SID577	stool	<=3y	female	c_section	BackhedF_2015_SID577	SID577_mo	NA	NA	NA	362	NA	NA	NA	SWE	no	BackhedF_2015	25974306	IlluminaHiSeq	38936458	3882970170	80	100
SID582_12M	SID582	stool	<=3y	female	vaginal	BackhedF_2015_SID582	SID582_mo	NA	NA	NA	367	NA	NA	NA	SWE	no	BackhedF_2015	25974306	IlluminaHiSeq	37726564	3766837200	80	100
SID599_12M	SID599	stool	<=3y	male	vaginal	BackhedF_2015_SID599	SID599_mo	NA	NA	NA	366	NA	NA	NA	SWE	no	BackhedF_2015	25974306	IlluminaHiSeq	28547680	2851160580	80	100
SID82_12M	SID82	stool	<=3y	female	vaginal	BackhedF_2015_SID82	SID82_mo	NA	NA	NA	363	NA	NA	NA	SWE	no	BackhedF_2015	25974306	IlluminaHiSeq	42010068	4192256250	80	100
SID397_12M	SID397	stool	<=3y	female	vaginal	BackhedF_2015_SID397	SID397_mo	NA	NA	NA	360	NA	NA	NA	SWE	no	BackhedF_2015	25974306	IlluminaHiSeq	51248116	5115794210	80	100
SID229_12M	SID229	stool	<=3y	male	vaginal	BackhedF_2015_SID229	SID229_mo	NA	NA	NA	NA	NA	NA	NA	SWE	no	BackhedF_2015	25974306	IlluminaHiSeq	51251734	5112179840	80	100
SID268_12M	SID268	stool	<=3y	male	vaginal	BackhedF_2015_SID268	SID268_mo	NA	NA	NA	368	NA	NA	NA	SWE	no	BackhedF_2015	25974306	IlluminaHiSeq	53817202	5374055960	80	100
SID503_12M	SID503	stool	<=3y	male	vaginal	BackhedF_2015_SID503	SID503_mo	NA	NA	NA	368	NA	NA	NA	SWE	no	BackhedF_2015	25974306	IlluminaHiSeq	51149768	5103893390	80	100
SID570_12M	SID570	stool	<=3y	female	vaginal	BackhedF_2015_SID570	SID570_mo	NA	NA	NA	369	NA	NA	NA	SWE	no	BackhedF_2015	25974306	IlluminaHiSeq	41857506	4175899520	80	100
SID589_12M	SID589	stool	<=3y	male	vaginal	BackhedF_2015_SID589	SID589_mo	NA	NA	NA	365	NA	NA	NA	SWE	no	BackhedF_2015	25974306	IlluminaHiSeq	45615480	4553467660	80	100
SID640_12M	SID640	stool	<=3y	male	c_section	BackhedF_2015_SID640	SID640_mo	NA	NA	NA	367	NA	NA	NA	SWE	no	BackhedF_2015	25974306	IlluminaHiSeq	40372736	4023417630	80	100
SID265_12M	SID265	stool	<=3y	female	vaginal	BackhedF_2015_SID265	SID265_mo	NA	NA	NA	361	NA	NA	NA	SWE	no	BackhedF_2015	25974306	IlluminaHiSeq	31857032	3175291460	80	100
SID377_12M	SID377	stool	<=3y	female	vaginal	BackhedF_2015_SID377	SID377_mo	NA	NA	NA	369	NA	NA	NA	SWE	no	BackhedF_2015	25974306	IlluminaHiSeq	51054204	5095473960	80	100
SID39_12M	SID39	stool	<=3y	male	vaginal	BackhedF_2015_SID39	SID39_mo	NA	NA	NA	365	NA	NA	NA	SWE	no	BackhedF_2015	25974306	IlluminaHiSeq	50271380	5011288460	80	100
SID42_12M	SID42	stool	<=3y	male	vaginal	BackhedF_2015_SID42	SID42_mo	NA	NA	NA	369	NA	NA	NA	SWE	no	BackhedF_2015	25974306	IlluminaHiSeq	48576204	4838845280	80	100
SID615_12M	SID615	stool	<=3y	female	c_section	BackhedF_2015_SID615	SID615_mo	NA	NA	NA	368	NA	NA	NA	SWE	no	BackhedF_2015	25974306	IlluminaHiSeq	21898762	2186516090	80	100
SID626_12M	SID626	stool	<=3y	female	vaginal	BackhedF_2015_SID626	SID626_mo	NA	NA	NA	370	NA	NA	NA	SWE	no	BackhedF_2015	25974306	IlluminaHiSeq	30926608	3088036450	80	100
SID276_12M	SID276	stool	<=3y	male	vaginal	BackhedF_2015_SID276	SID276_mo	NA	NA	NA	369	NA	NA	NA	SWE	no	BackhedF_2015	25974306	IlluminaHiSeq	43437806	4337482980	80	100
SID18_12M	SID18	stool	<=3y	male	vaginal	BackhedF_2015_SID18	SID18_mo	NA	NA	NA	370	NA	NA	NA	SWE	no	BackhedF_2015	25974306	IlluminaHiSeq	34162752	3407693230	80	100
SID608_12M	SID608	stool	<=3y	female	c_section	BackhedF_2015_SID608	SID608_mo	NA	NA	NA	366	NA	NA	NA	SWE	no	BackhedF_2015	25974306	IlluminaHiSeq	32737764	3266963890	80	100
SID272_12M	SID272	stool	<=3y	female	vaginal	BackhedF_2015_SID272	SID272_mo	NA	NA	NA	373	NA	NA	NA	SWE	no	BackhedF_2015	25974306	IlluminaHiSeq	46022124	4596260910	80	100
SID12_12M	SID12	stool	<=3y	female	vaginal	BackhedF_2015_SID12	SID12_mo	NA	NA	NA	374	NA	NA	NA	SWE	no	BackhedF_2015	25974306	IlluminaHiSeq	34483208	3441303170	80	100
SID26_12M	SID26	stool	<=3y	male	c_section	BackhedF_2015_SID26	SID26_mo	NA	NA	NA	371	NA	NA	NA	SWE	no	BackhedF_2015	25974306	IlluminaHiSeq	45181434	4505622600	80	100
SID367_12M	SID367	stool	<=3y	female	vaginal	BackhedF_2015_SID367	SID367_mo	NA	NA	NA	374	NA	NA	NA	SWE	no	BackhedF_2015	25974306	IlluminaHiSeq	48250028	4809736970	80	100
SID224_12M	SID224	stool	<=3y	male	vaginal	BackhedF_2015_SID224	SID224_mo	NA	NA	NA	369	NA	NA	NA	SWE	no	BackhedF_2015	25974306	IlluminaHiSeq	44937242	4480924870	80	100
SID1_12M	SID1	stool	<=3y	male	vaginal	BackhedF_2015_SID1	SID1_mo	NA	NA	NA	374	NA	NA	NA	SWE	no	BackhedF_2015	25974306	IlluminaHiSeq	56112014	5600036640	80	100
SID282_12M	SID282	stool	<=3y	male	vaginal	BackhedF_2015_SID282	SID282_mo	NA	NA	NA	375	NA	NA	NA	SWE	no	BackhedF_2015	25974306	IlluminaHiSeq	39064844	3901595000	80	100
SID10_12M	SID10	stool	<=3y	male	vaginal	BackhedF_2015_SID10	SID10_mo	NA	NA	NA	379	NA	NA	NA	SWE	no	BackhedF_2015	25974306	IlluminaHiSeq	43463570	4336062840	80	100
SID38_12M	SID38	stool	<=3y	female	vaginal	BackhedF_2015_SID38	SID38_mo	NA	NA	NA	378	NA	NA	NA	SWE	no	BackhedF_2015	25974306	IlluminaHiSeq	41077966	4093542910	80	100
SID9_12M	SID9	stool	<=3y	male	vaginal	BackhedF_2015_SID9	SID9_mo	NA	NA	NA	378	NA	NA	NA	SWE	no	BackhedF_2015	25974306	IlluminaHiSeq	51286372	5116156570	80	100
SID201_12M	SID201	stool	<=3y	female	vaginal	BackhedF_2015_SID201	SID201_mo	NA	NA	NA	373	NA	NA	NA	SWE	no	BackhedF_2015	25974306	IlluminaHiSeq	28787190	2868556570	80	100
SID256_12M	SID256	stool	<=3y	male	vaginal	BackhedF_2015_SID256	SID256_mo	NA	NA	NA	382	NA	NA	NA	SWE	no	BackhedF_2015	25974306	IlluminaHiSeq	36623868	3646016140	80	100
SID335_12M	SID335	stool	<=3y	female	vaginal	BackhedF_2015_SID335	SID335_mo	NA	NA	NA	383	NA	NA	NA	SWE	no	BackhedF_2015	25974306	IlluminaHiSeq	40860900	4080739060	80	100
SID195_12M	SID195	stool	<=3y	male	vaginal	BackhedF_2015_SID195	SID195_mo	NA	NA	NA	394	NA	NA	NA	SWE	no	BackhedF_2015	25974306	IlluminaHiSeq	46358184	4621611490	80	100
SID633_12M	SID633	stool	<=3y	male	vaginal	BackhedF_2015_SID633	SID633_mo	NA	NA	NA	NA	NA	NA	NA	SWE	no	BackhedF_2015	25974306	IlluminaHiSeq	38903248	3869938640	80	100
SID332_12M	SID332	stool	<=3y	female	vaginal	BackhedF_2015_SID332	SID332_mo	NA	NA	NA	397	NA	NA	NA	SWE	no	BackhedF_2015	25974306	IlluminaHiSeq	41964592	4187866090	80	100
SID201_4M	SID201	stool	<=1y	female	vaginal	BackhedF_2015_SID201	SID201_mo	NA	NA	NA	NA	NA	NA	NA	SWE	no	BackhedF_2015	25974306	IlluminaHiSeq	31234646	3102891450	80	100
SID229_B	SID229	stool	<=1d	male	vaginal	BackhedF_2015_SID229	SID229_mo	NA	NA	NA	0	NA	NA	NA	SWE	no	BackhedF_2015	25974306	IlluminaHiSeq	35868564	3569104100	80	100
SID544_B	SID544	stool	<=1d	female	c_section	BackhedF_2015_SID544	SID544_mo	NA	NA	NA	NA	NA	NA	NA	SWE	no	BackhedF_2015	25974306	IlluminaHiSeq	49724562	4964063130	80	100
SID624_B	SID624	stool	<=1d	female	vaginal	BackhedF_2015_SID624	SID624_mo	NA	NA	NA	NA	NA	NA	NA	SWE	no	BackhedF_2015	25974306	IlluminaHiSeq	25543550	2550468420	80	100
SID633_B	SID633	stool	<=1d	male	vaginal	BackhedF_2015_SID633	SID633_mo	NA	NA	NA	NA	NA	NA	NA	SWE	no	BackhedF_2015	25974306	IlluminaHiSeq	34662230	3450664050	80	100
SID1_M	SID1_mo	stool	NA	female	NA	BackhedF_2015_SID1	NA	NA	NA	NA	NA	NA	NA	NA	SWE	no	BackhedF_2015	25974306	IlluminaHiSeq	43700172	4352898980	80	100
SID10_M	SID10_mo	stool	NA	female	NA	BackhedF_2015_SID10	NA	NA	NA	NA	NA	NA	NA	NA	SWE	no	BackhedF_2015	25974306	IlluminaHiSeq	46007694	4588492210	80	100
SID103_M	SID103_mo	stool	NA	female	NA	BackhedF_2015_SID103	NA	NA	NA	NA	NA	NA	NA	NA	SWE	no	BackhedF_2015	25974306	IlluminaHiSeq	39161470	3901845370	80	100
SID105_M	SID105_mo	stool	NA	female	NA	BackhedF_2015_SID105	NA	NA	NA	NA	NA	NA	NA	NA	SWE	no	BackhedF_2015	25974306	IlluminaHiSeq	45988314	4579667610	80	100
SID12_M	SID12_mo	stool	NA	female	NA	BackhedF_2015_SID12	NA	NA	NA	NA	NA	NA	NA	NA	SWE	no	BackhedF_2015	25974306	IlluminaHiSeq	33241504	3315549640	80	100
SID128_M	SID128_mo	stool	NA	female	NA	BackhedF_2015_SID128	NA	NA	NA	NA	NA	NA	NA	NA	SWE	no	BackhedF_2015	25974306	IlluminaHiSeq	45810210	4567599630	80	100
SID130_M	SID130_mo	stool	NA	female	NA	BackhedF_2015_SID130	NA	NA	NA	NA	NA	NA	NA	NA	SWE	no	BackhedF_2015	25974306	IlluminaHiSeq	54728592	5458178440	80	100
SID133_M	SID133_mo	stool	NA	female	NA	BackhedF_2015_SID133	NA	NA	NA	NA	NA	NA	NA	NA	SWE	no	BackhedF_2015	25974306	IlluminaHiSeq	49156010	4903753150	80	100
SID137_M	SID137_mo	stool	NA	female	NA	BackhedF_2015_SID137	NA	NA	NA	NA	NA	NA	NA	NA	SWE	no	BackhedF_2015	25974306	IlluminaHiSeq	37956792	3784076250	80	100
SID150_M	SID150_mo	stool	NA	female	NA	BackhedF_2015_SID150	NA	NA	NA	NA	NA	NA	NA	NA	SWE	no	BackhedF_2015	25974306	IlluminaHiSeq	36907198	3680314660	80	100
SID157_M	SID157_mo	stool	NA	female	NA	BackhedF_2015_SID157	NA	NA	NA	NA	NA	NA	NA	NA	SWE	no	BackhedF_2015	25974306	IlluminaHiSeq	42149344	4204923010	80	100
SID172_M	SID172_mo	stool	NA	female	NA	BackhedF_2015_SID172	NA	NA	NA	NA	NA	NA	NA	NA	SWE	no	BackhedF_2015	25974306	IlluminaHiSeq	38204650	3808848740	80	100
SID179_M	SID179_mo	stool	NA	female	NA	BackhedF_2015_SID179	NA	NA	NA	NA	NA	NA	NA	NA	SWE	no	BackhedF_2015	25974306	IlluminaHiSeq	39186996	3906055940	80	100
SID18_M	SID18_mo	stool	NA	female	NA	BackhedF_2015_SID18	NA	NA	NA	NA	NA	NA	NA	NA	SWE	no	BackhedF_2015	25974306	IlluminaHiSeq	39197864	3905138540	80	100
SID180_M	SID180_mo	stool	NA	female	NA	BackhedF_2015_SID180	NA	NA	NA	NA	NA	NA	NA	NA	SWE	no	BackhedF_2015	25974306	IlluminaHiSeq	38701110	3858880280	80	100
SID181_M	SID181_mo	stool	NA	female	NA	BackhedF_2015_SID181	NA	NA	NA	NA	NA	NA	NA	NA	SWE	no	BackhedF_2015	25974306	IlluminaHiSeq	41788864	4167566480	80	100
SID184_M	SID184_mo	stool	NA	female	NA	BackhedF_2015_SID184	NA	NA	NA	NA	NA	NA	NA	NA	SWE	no	BackhedF_2015	25974306	IlluminaHiSeq	42663986	4253537530	80	100
SID195_M	SID195_mo	stool	NA	female	NA	BackhedF_2015_SID195	NA	NA	NA	NA	NA	NA	NA	NA	SWE	no	BackhedF_2015	25974306	IlluminaHiSeq	48370738	4817454730	80	100
SID201_M	SID201_mo	stool	NA	female	NA	BackhedF_2015_SID201	NA	NA	NA	NA	NA	NA	NA	NA	SWE	no	BackhedF_2015	25974306	IlluminaHiSeq	36428368	3628345500	80	100
SID203_M	SID203_mo	stool	NA	female	NA	BackhedF_2015_SID203	NA	NA	NA	NA	NA	NA	NA	NA	SWE	no	BackhedF_2015	25974306	IlluminaHiSeq	26846296	2676889640	80	100
SID224_M	SID224_mo	stool	NA	female	NA	BackhedF_2015_SID224	NA	NA	NA	NA	NA	NA	NA	NA	SWE	no	BackhedF_2015	25974306	IlluminaHiSeq	39996650	3985864090	80	100
SID229_M	SID229_mo	stool	NA	female	NA	BackhedF_2015_SID229	NA	NA	NA	NA	NA	NA	NA	NA	SWE	no	BackhedF_2015	25974306	IlluminaHiSeq	48008608	4782894630	80	100
SID238_M	SID238_mo	stool	NA	female	NA	BackhedF_2015_SID238	NA	NA	NA	NA	NA	NA	NA	NA	SWE	no	BackhedF_2015	25974306	IlluminaHiSeq	28646558	2851671170	80	100
SID240_M	SID240_mo	stool	NA	female	NA	BackhedF_2015_SID240	NA	NA	NA	NA	NA	NA	NA	NA	SWE	no	BackhedF_2015	25974306	IlluminaHiSeq	18836790	1877484590	80	100
SID241_M	SID241_mo	stool	NA	female	NA	BackhedF_2015_SID241	NA	NA	NA	NA	NA	NA	NA	NA	SWE	no	BackhedF_2015	25974306	IlluminaHiSeq	36991960	3683749420	80	100
SID244_M	SID244_mo	stool	NA	female	NA	BackhedF_2015_SID244	NA	NA	NA	NA	NA	NA	NA	NA	SWE	no	BackhedF_2015	25974306	IlluminaHiSeq	46189152	4602158640	80	100
SID256_M	SID256_mo	stool	NA	female	NA	BackhedF_2015_SID256	NA	NA	NA	NA	NA	NA	NA	NA	SWE	no	BackhedF_2015	25974306	IlluminaHiSeq	48242366	4806449440	80	100
SID258_M	SID258_mo	stool	NA	female	NA	BackhedF_2015_SID258	NA	NA	NA	NA	NA	NA	NA	NA	SWE	no	BackhedF_2015	25974306	IlluminaHiSeq	30089092	2993323450	80	100
SID26_M	SID26_mo	stool	NA	female	NA	BackhedF_2015_SID26	NA	NA	NA	NA	NA	NA	NA	NA	SWE	no	BackhedF_2015	25974306	IlluminaHiSeq	41798186	4164371190	80	100
SID263_M	SID263_mo	stool	NA	female	NA	BackhedF_2015_SID263	NA	NA	NA	NA	NA	NA	NA	NA	SWE	no	BackhedF_2015	25974306	IlluminaHiSeq	50894984	5081084010	80	100
SID265_M	SID265_mo	stool	NA	female	NA	BackhedF_2015_SID265	NA	NA	NA	NA	NA	NA	NA	NA	SWE	no	BackhedF_2015	25974306	IlluminaHiSeq	35534108	3537464210	80	100
SID268_M	SID268_mo	stool	NA	female	NA	BackhedF_2015_SID268	NA	NA	NA	NA	NA	NA	NA	NA	SWE	no	BackhedF_2015	25974306	IlluminaHiSeq	57291452	5719415030	80	100
SID272_M	SID272_mo	stool	NA	female	NA	BackhedF_2015_SID272	NA	NA	NA	NA	NA	NA	NA	NA	SWE	no	BackhedF_2015	25974306	IlluminaHiSeq	42464184	4238301890	80	100
SID274_M	SID274_mo	stool	NA	female	NA	BackhedF_2015_SID274	NA	NA	NA	NA	NA	NA	NA	NA	SWE	no	BackhedF_2015	25974306	IlluminaHiSeq	42096090	4203894710	80	100
SID275_M	SID275_mo	stool	NA	female	NA	BackhedF_2015_SID275	NA	NA	NA	NA	NA	NA	NA	NA	SWE	no	BackhedF_2015	25974306	IlluminaHiSeq	40570740	4046512730	80	100
SID276_M	SID276_mo	stool	NA	female	NA	BackhedF_2015_SID276	NA	NA	NA	NA	NA	NA	NA	NA	SWE	no	BackhedF_2015	25974306	IlluminaHiSeq	35201826	3514974560	80	100
SID281_M	SID281_mo	stool	NA	female	NA	BackhedF_2015_SID281	NA	NA	NA	NA	NA	NA	NA	NA	SWE	no	BackhedF_2015	25974306	IlluminaHiSeq	40225364	4016820410	80	100
SID282_M	SID282_mo	stool	NA	female	NA	BackhedF_2015_SID282	NA	NA	NA	NA	NA	NA	NA	NA	SWE	no	BackhedF_2015	25974306	IlluminaHiSeq	45490492	4539333770	80	100
SID332_M	SID332_mo	stool	NA	female	NA	BackhedF_2015_SID332	NA	NA	NA	NA	NA	NA	NA	NA	SWE	no	BackhedF_2015	25974306	IlluminaHiSeq	40585716	4050536320	80	100
SID335_M	SID335_mo	stool	NA	female	NA	BackhedF_2015_SID335	NA	NA	NA	NA	NA	NA	NA	NA	SWE	no	BackhedF_2015	25974306	IlluminaHiSeq	41110680	4104059950	80	100
SID338_M	SID338_mo	stool	NA	female	NA	BackhedF_2015_SID338	NA	NA	NA	NA	NA	NA	NA	NA	SWE	no	BackhedF_2015	25974306	IlluminaHiSeq	47743272	4762648610	80	100
SID341_M	SID341_mo	stool	NA	female	NA	BackhedF_2015_SID341	NA	NA	NA	NA	NA	NA	NA	NA	SWE	no	BackhedF_2015	25974306	IlluminaHiSeq	45814972	4568759660	80	100
SID343_M	SID343_mo	stool	NA	female	NA	BackhedF_2015_SID343	NA	NA	NA	NA	NA	NA	NA	NA	SWE	no	BackhedF_2015	25974306	IlluminaHiSeq	51726294	5162327430	80	100
SID345_M	SID345_mo	stool	NA	female	NA	BackhedF_2015_SID345	NA	NA	NA	NA	NA	NA	NA	NA	SWE	no	BackhedF_2015	25974306	IlluminaHiSeq	44437894	4434433170	80	100
SID350_M	SID350_mo	stool	NA	female	NA	BackhedF_2015_SID350	NA	NA	NA	NA	NA	NA	NA	NA	SWE	no	BackhedF_2015	25974306	IlluminaHiSeq	55682174	5556157920	80	100
SID367_M	SID367_mo	stool	NA	female	NA	BackhedF_2015_SID367	NA	NA	NA	NA	NA	NA	NA	NA	SWE	no	BackhedF_2015	25974306	IlluminaHiSeq	41008788	4085760520	80	100
SID377_M	SID377_mo	stool	NA	female	NA	BackhedF_2015_SID377	NA	NA	NA	NA	NA	NA	NA	NA	SWE	no	BackhedF_2015	25974306	IlluminaHiSeq	49686804	4956570570	80	100
SID38_M	SID38_mo	stool	NA	female	NA	BackhedF_2015_SID38	NA	NA	NA	NA	NA	NA	NA	NA	SWE	no	BackhedF_2015	25974306	IlluminaHiSeq	44785138	4465154900	80	100
SID383_M	SID383_mo	stool	NA	female	NA	BackhedF_2015_SID383	NA	NA	NA	NA	NA	NA	NA	NA	SWE	no	BackhedF_2015	25974306	IlluminaHiSeq	38606302	3849592070	80	100
SID385_M	SID385_mo	stool	NA	female	NA	BackhedF_2015_SID385	NA	NA	NA	NA	NA	NA	NA	NA	SWE	no	BackhedF_2015	25974306	IlluminaHiSeq	41760712	4159031580	80	100
SID387_M	SID387_mo	stool	NA	female	NA	BackhedF_2015_SID387	NA	NA	NA	NA	NA	NA	NA	NA	SWE	no	BackhedF_2015	25974306	IlluminaHiSeq	39203002	3908570580	80	100
SID39_M	SID39_mo	stool	NA	female	NA	BackhedF_2015_SID39	NA	NA	NA	NA	NA	NA	NA	NA	SWE	no	BackhedF_2015	25974306	IlluminaHiSeq	47855598	4770439200	80	100
SID397_M	SID397_mo	stool	NA	female	NA	BackhedF_2015_SID397	NA	NA	NA	NA	NA	NA	NA	NA	SWE	no	BackhedF_2015	25974306	IlluminaHiSeq	46564814	4646122780	80	100
SID42_M	SID42_mo	stool	NA	female	NA	BackhedF_2015_SID42	NA	NA	NA	NA	NA	NA	NA	NA	SWE	no	BackhedF_2015	25974306	IlluminaHiSeq	51632000	5146101400	80	100
SID45_M	SID45_mo	stool	NA	female	NA	BackhedF_2015_SID45	NA	NA	NA	NA	NA	NA	NA	NA	SWE	no	BackhedF_2015	25974306	IlluminaHiSeq	38324782	3824543560	80	100
SID503_M	SID503_mo	stool	NA	female	NA	BackhedF_2015_SID503	NA	NA	NA	NA	NA	NA	NA	NA	SWE	no	BackhedF_2015	25974306	IlluminaHiSeq	59475128	5936790060	80	100
SID504_M	SID504_mo	stool	NA	female	NA	BackhedF_2015_SID504	NA	NA	NA	NA	NA	NA	NA	NA	SWE	no	BackhedF_2015	25974306	IlluminaHiSeq	38525860	3839170010	80	100
SID507_M	SID507_mo	stool	NA	female	NA	BackhedF_2015_SID507	NA	NA	NA	NA	NA	NA	NA	NA	SWE	no	BackhedF_2015	25974306	IlluminaHiSeq	54797298	5468587830	80	100
SID51_M	SID51_mo	stool	NA	female	NA	BackhedF_2015_SID51	NA	NA	NA	NA	NA	NA	NA	NA	SWE	no	BackhedF_2015	25974306	IlluminaHiSeq	40900084	4079515380	80	100
SID511_M	SID511_mo	stool	NA	female	NA	BackhedF_2015_SID511	NA	NA	NA	NA	NA	NA	NA	NA	SWE	no	BackhedF_2015	25974306	IlluminaHiSeq	60059318	5994536420	80	100
SID521_M	SID521_mo	stool	NA	female	NA	BackhedF_2015_SID521	NA	NA	NA	NA	NA	NA	NA	NA	SWE	no	BackhedF_2015	25974306	IlluminaHiSeq	55494752	5535350960	80	100
SID526_M	SID526_mo	stool	NA	female	NA	BackhedF_2015_SID526	NA	NA	NA	NA	NA	NA	NA	NA	SWE	no	BackhedF_2015	25974306	IlluminaHiSeq	49187760	4908003600	80	100
SID527_M	SID527_mo	stool	NA	female	NA	BackhedF_2015_SID527	NA	NA	NA	NA	NA	NA	NA	NA	SWE	no	BackhedF_2015	25974306	IlluminaHiSeq	45308294	4519416020	80	100
SID53_M	SID53_mo	stool	NA	female	NA	BackhedF_2015_SID53	NA	NA	NA	NA	NA	NA	NA	NA	SWE	no	BackhedF_2015	25974306	IlluminaHiSeq	37975908	3790107880	80	100
SID532_M	SID532_mo	stool	NA	female	NA	BackhedF_2015_SID532	NA	NA	NA	NA	NA	NA	NA	NA	SWE	no	BackhedF_2015	25974306	IlluminaHiSeq	36057174	3586019240	80	100
SID536_M	SID536_mo	stool	NA	female	NA	BackhedF_2015_SID536	NA	NA	NA	NA	NA	NA	NA	NA	SWE	no	BackhedF_2015	25974306	IlluminaHiSeq	40889344	4077333230	80	100
SID544_M	SID544_mo	stool	NA	female	NA	BackhedF_2015_SID544	NA	NA	NA	NA	NA	NA	NA	NA	SWE	no	BackhedF_2015	25974306	IlluminaHiSeq	45522012	4536676330	80	100
SID546_M	SID546_mo	stool	NA	female	NA	BackhedF_2015_SID546	NA	NA	NA	NA	NA	NA	NA	NA	SWE	no	BackhedF_2015	25974306	IlluminaHiSeq	44943100	4482520460	80	100
SID549_M	SID549_mo	stool	NA	female	NA	BackhedF_2015_SID549	NA	NA	NA	NA	NA	NA	NA	NA	SWE	no	BackhedF_2015	25974306	IlluminaHiSeq	41868184	4176516230	80	100
SID560_M	SID560_mo	stool	NA	female	NA	BackhedF_2015_SID560	NA	NA	NA	NA	NA	NA	NA	NA	SWE	no	BackhedF_2015	25974306	IlluminaHiSeq	42578444	4243728400	80	100
SID565_M	SID565_mo	stool	NA	female	NA	BackhedF_2015_SID565	NA	NA	NA	NA	NA	NA	NA	NA	SWE	no	BackhedF_2015	25974306	IlluminaHiSeq	37531278	3738725220	80	100
SID567_M	SID567_mo	stool	NA	female	NA	BackhedF_2015_SID567	NA	NA	NA	NA	NA	NA	NA	NA	SWE	no	BackhedF_2015	25974306	IlluminaHiSeq	43732196	4359720570	80	100
SID570_M	SID570_mo	stool	NA	female	NA	BackhedF_2015_SID570	NA	NA	NA	NA	NA	NA	NA	NA	SWE	no	BackhedF_2015	25974306	IlluminaHiSeq	43971754	4385125140	80	100
SID572_M	SID572_mo	stool	NA	female	NA	BackhedF_2015_SID572	NA	NA	NA	NA	NA	NA	NA	NA	SWE	no	BackhedF_2015	25974306	IlluminaHiSeq	36336730	3619972030	80	100
SID577_M	SID577_mo	stool	NA	female	NA	BackhedF_2015_SID577	NA	NA	NA	NA	NA	NA	NA	NA	SWE	no	BackhedF_2015	25974306	IlluminaHiSeq	44104750	4399489730	80	100
SID582_M	SID582_mo	stool	NA	female	NA	BackhedF_2015_SID582	NA	NA	NA	NA	NA	NA	NA	NA	SWE	no	BackhedF_2015	25974306	IlluminaHiSeq	36604042	3652085330	80	100
SID585_M	SID585_mo	stool	NA	female	NA	BackhedF_2015_SID585	NA	NA	NA	NA	NA	NA	NA	NA	SWE	no	BackhedF_2015	25974306	IlluminaHiSeq	40197780	4001224830	80	100
SID587_M	SID587_mo	stool	NA	female	NA	BackhedF_2015_SID587	NA	NA	NA	NA	NA	NA	NA	NA	SWE	no	BackhedF_2015	25974306	IlluminaHiSeq	48932496	4881194180	80	100
SID589_M	SID589_mo	stool	NA	female	NA	BackhedF_2015_SID589	NA	NA	NA	NA	NA	NA	NA	NA	SWE	no	BackhedF_2015	25974306	IlluminaHiSeq	38538940	3843691760	80	100
SID590_M	SID590_mo	stool	NA	female	NA	BackhedF_2015_SID590	NA	NA	NA	NA	NA	NA	NA	NA	SWE	no	BackhedF_2015	25974306	IlluminaHiSeq	38447536	3833699830	80	100
SID591_M	SID591_mo	stool	NA	female	NA	BackhedF_2015_SID591	NA	NA	NA	NA	NA	NA	NA	NA	SWE	no	BackhedF_2015	25974306	IlluminaHiSeq	36638378	3649223410	80	100
SID598_M	SID598_mo	stool	NA	female	NA	BackhedF_2015_SID598	NA	NA	NA	NA	NA	NA	NA	NA	SWE	no	BackhedF_2015	25974306	IlluminaHiSeq	36063956	3593465240	80	100
SID599_M	SID599_mo	stool	NA	female	NA	BackhedF_2015_SID599	NA	NA	NA	NA	NA	NA	NA	NA	SWE	no	BackhedF_2015	25974306	IlluminaHiSeq	36793472	3672350400	80	100
SID608_M	SID608_mo	stool	NA	female	NA	BackhedF_2015_SID608	NA	NA	NA	NA	NA	NA	NA	NA	SWE	no	BackhedF_2015	25974306	IlluminaHiSeq	34593178	3454133020	80	100
SID615_M	SID615_mo	stool	NA	female	NA	BackhedF_2015_SID615	NA	NA	NA	NA	NA	NA	NA	NA	SWE	no	BackhedF_2015	25974306	IlluminaHiSeq	30224452	3017160830	80	100
SID622_M	SID622_mo	stool	NA	female	NA	BackhedF_2015_SID622	NA	NA	NA	NA	NA	NA	NA	NA	SWE	no	BackhedF_2015	25974306	IlluminaHiSeq	35654634	3555019220	80	100
SID624_M	SID624_mo	stool	NA	female	NA	BackhedF_2015_SID624	NA	NA	NA	NA	NA	NA	NA	NA	SWE	no	BackhedF_2015	25974306	IlluminaHiSeq	37873776	3779280460	80	100
SID626_M	SID626_mo	stool	NA	female	NA	BackhedF_2015_SID626	NA	NA	NA	NA	NA	NA	NA	NA	SWE	no	BackhedF_2015	25974306	IlluminaHiSeq	30453462	3039482500	80	100
SID633_M	SID633_mo	stool	NA	female	NA	BackhedF_2015_SID633	NA	NA	NA	NA	NA	NA	NA	NA	SWE	no	BackhedF_2015	25974306	IlluminaHiSeq	37747474	3756263120	80	100
SID640_M	SID640_mo	stool	NA	female	NA	BackhedF_2015_SID640	NA	NA	NA	NA	NA	NA	NA	NA	SWE	no	BackhedF_2015	25974306	IlluminaHiSeq	38834480	3871843430	80	100
SID7_M	SID7_mo	stool	NA	female	NA	BackhedF_2015_SID7	SID7_mo	NA	NA	NA	NA	NA	NA	NA	SWE	no	BackhedF_2015	25974306	IlluminaHiSeq	37238406	3712067790	80	100
SID70_M	SID70_mo	stool	NA	female	NA	BackhedF_2015_SID70	NA	NA	NA	NA	NA	NA	NA	NA	SWE	no	BackhedF_2015	25974306	IlluminaHiSeq	51052244	5091603760	80	100
SID78_M	SID78_mo	stool	NA	female	NA	BackhedF_2015_SID78	NA	NA	NA	NA	NA	NA	NA	NA	SWE	no	BackhedF_2015	25974306	IlluminaHiSeq	33950616	3376208980	80	100
SID82_M	SID82_mo	stool	NA	female	NA	BackhedF_2015_SID82	NA	NA	NA	NA	NA	NA	NA	NA	SWE	no	BackhedF_2015	25974306	IlluminaHiSeq	42256028	4214969270	80	100
SID87_M	SID87_mo	stool	NA	female	NA	BackhedF_2015_SID87	NA	NA	NA	NA	NA	NA	NA	NA	SWE	no	BackhedF_2015	25974306	IlluminaHiSeq	33712392	3356940700	80	100
SID9_M	SID9_mo	stool	NA	female	NA	BackhedF_2015_SID9	NA	NA	NA	NA	NA	NA	NA	NA	SWE	no	BackhedF_2015	25974306	IlluminaHiSeq	47653548	4749914770	80	100
M1.1.ST	M1.1	stool	<=85y	female	NA	BritoIL_2016__village_1_1	M1.68	NA	NA	NA	NA	NA	NA	BritoIL_2016__village_1	FJI	yes	BritoIL_2016	27409808	IlluminaHiSeq	119183132	12037496332	101	101
M1.10.ST	M1.10	stool	<=30y	female	NA	BritoIL_2016__village_1_3	M1.4	NA	NA	M1.6	NA	NA	NA	BritoIL_2016__village_1	FJI	yes	BritoIL_2016	27409808	IlluminaHiSeq	94943578	9589301378	101	101
M1.15.ST	M1.15	stool	<=85y	male	NA	BritoIL_2016__village_1_5	NA	NA	M1.16	NA	NA	NA	NA	BritoIL_2016__village_1	FJI	yes	BritoIL_2016	27409808	IlluminaHiSeq	105557586	10661316186	101	101
M1.16.ST	M1.16	stool	<=85y	female	NA	BritoIL_2016__village_1_5	NA	NA	M1.15	NA	NA	NA	NA	BritoIL_2016__village_1	FJI	yes	BritoIL_2016	27409808	IlluminaHiSeq	117602944	11877897344	101	101
M1.20.ST	M1.20	stool	<=85y	male	NA	BritoIL_2016__village_1_6	NA	NA	NA	NA	NA	NA	NA	BritoIL_2016__village_1	FJI	yes	BritoIL_2016	27409808	IlluminaHiSeq	126332654	12759598054	101	101
M1.22.ST	M1.22	stool	<=30y	male	NA	BritoIL_2016__village_1_8	M1.12	NA	NA	NA	NA	NA	NA	BritoIL_2016__village_1	FJI	yes	BritoIL_2016	27409808	IlluminaHiSeq	129036068	13032642868	101	101
M1.23.ST	M1.23	stool	<=85y	male	NA	BritoIL_2016__village_1_8	NA	NA	NA	NA	NA	NA	NA	BritoIL_2016__village_1	FJI	yes	BritoIL_2016	27409808	IlluminaHiSeq	98475674	9946043074	101	101
M1.24.ST	M1.24	stool	<=85y	male	NA	BritoIL_2016__village_1_9	NA	NA	M1.27	NA	NA	NA	NA	BritoIL_2016__village_1	FJI	yes	BritoIL_2016	27409808	IlluminaHiSeq	103971134	10501084534	101	101
M1.25.ST	M1.25	stool	<=85y	male	NA	BritoIL_2016__village_1_10	NA	NA	M1.26	NA	NA	NA	NA	BritoIL_2016__village_1	FJI	yes	BritoIL_2016	27409808	IlluminaHiSeq	106240160	10730256160	101	101
M1.26.ST	M1.26	stool	<=85y	female	NA	BritoIL_2016__village_1_10	NA	NA	M1.25	NA	NA	NA	NA	BritoIL_2016__village_1	FJI	yes	BritoIL_2016	27409808	IlluminaHiSeq	123493896	12472883496	101	101
M1.27.ST	M1.27	stool	<=85y	female	NA	BritoIL_2016__village_1_9	NA	NA	M1.24	NA	NA	NA	NA	BritoIL_2016__village_1	FJI	yes	BritoIL_2016	27409808	IlluminaHiSeq	128554516	12984006116	101	101
M1.29.ST	M1.29	stool	<=30y	male	NA	BritoIL_2016__village_1_9	NA	NA	NA	NA	NA	NA	NA	BritoIL_2016__village_1	FJI	yes	BritoIL_2016	27409808	IlluminaHiSeq	104032216	10507253816	101	101
M1.3.ST	M1.3	stool	<=85y	male	NA	BritoIL_2016__village_1_2	NA	NA	NA	NA	NA	NA	NA	BritoIL_2016__village_1	FJI	yes	BritoIL_2016	27409808	IlluminaHiSeq	102012540	10303266540	101	101
M1.35.ST	M1.35	stool	<=85y	male	NA	BritoIL_2016__village_1_13	NA	NA	M1.37	NA	NA	NA	NA	BritoIL_2016__village_1	FJI	yes	BritoIL_2016	27409808	IlluminaHiSeq	109809488	11090758288	101	101
M1.36.ST	M1.36	stool	<=18y	female	NA	BritoIL_2016__village_1_13	M1.37	M1.35	NA	NA	NA	NA	NA	BritoIL_2016__village_1	FJI	yes	BritoIL_2016	27409808	IlluminaHiSeq	96975036	9794478636	101	101
M1.37.ST	M1.37	stool	<=85y	female	NA	BritoIL_2016__village_1_13	NA	NA	M1.35	NA	NA	NA	NA	BritoIL_2016__village_1	FJI	yes	BritoIL_2016	27409808	IlluminaHiSeq	109981836	11108165436	101	101
M1.38.ST	M1.38	stool	<=30y	female	NA	BritoIL_2016__village_1_13	NA	NA	NA	NA	NA	NA	NA	BritoIL_2016__village_1	FJI	yes	BritoIL_2016	27409808	IlluminaHiSeq	96359350	9732294350	101	101
M1.4.ST	M1.4	stool	<=85y	female	NA	BritoIL_2016__village_1_3	NA	NA	NA	NA	NA	NA	NA	BritoIL_2016__village_1	FJI	yes	BritoIL_2016	27409808	IlluminaHiSeq	110353150	11145668150	101	101
M1.42.ST	M1.42	stool	<=85y	female	NA	BritoIL_2016__village_1_14	NA	NA	NA	NA	NA	NA	NA	BritoIL_2016__village_1	FJI	yes	BritoIL_2016	27409808	IlluminaHiSeq	96102724	9706375124	101	101
M1.44.ST	M1.44	stool	<=85y	female	NA	BritoIL_2016__village_1_15	NA	NA	NA	NA	NA	NA	NA	BritoIL_2016__village_1	FJI	yes	BritoIL_2016	27409808	IlluminaHiSeq	118634654	11982100054	101	101
M1.48.ST	M1.48	stool	<=85y	male	NA	BritoIL_2016__village_1_16	NA	NA	NA	NA	NA	NA	NA	BritoIL_2016__village_1	FJI	yes	BritoIL_2016	27409808	IlluminaHiSeq	125397978	12665195778	101	101
M1.5.ST	M1.5	stool	<=30y	male	NA	BritoIL_2016__village_1_1	M1.1	NA	NA	NA	NA	NA	NA	BritoIL_2016__village_1	FJI	yes	BritoIL_2016	27409808	IlluminaHiSeq	93594722	9453066922	101	101
M1.52.ST	M1.52	stool	<=18y	male	NA	BritoIL_2016__village_1_16	NA	NA	NA	NA	NA	NA	NA	BritoIL_2016__village_1	FJI	yes	BritoIL_2016	27409808	IlluminaHiSeq	102739136	10376652736	101	101
M1.57.ST	M1.57	stool	<=85y	female	NA	BritoIL_2016__village_1_150	NA	NA	NA	NA	NA	NA	NA	BritoIL_2016__village_1	FJI	yes	BritoIL_2016	27409808	IlluminaHiSeq	111854390	11297293390	101	101
M1.59.ST	M1.59	stool	<=85y	male	NA	BritoIL_2016__village_1_20	NA	NA	NA	NA	NA	NA	NA	BritoIL_2016__village_1	FJI	yes	BritoIL_2016	27409808	IlluminaHiSeq	113245350	11437780350	101	101
M1.6.ST	M1.6	stool	<=85y	female	NA	BritoIL_2016__village_1_2	M1.4	NA	M1.7	M1.10	NA	NA	NA	BritoIL_2016__village_1	FJI	yes	BritoIL_2016	27409808	IlluminaHiSeq	129403562	13069759762	101	101
M1.61.ST	M1.61	stool	<=85y	female	NA	BritoIL_2016__village_1_21	NA	NA	NA	NA	NA	NA	NA	BritoIL_2016__village_1	FJI	yes	BritoIL_2016	27409808	IlluminaHiSeq	112684400	11381124400	101	101
M1.62.ST	M1.62	stool	<=85y	male	NA	BritoIL_2016__village_1_22	NA	NA	NA	NA	NA	NA	NA	BritoIL_2016__village_1	FJI	yes	BritoIL_2016	27409808	IlluminaHiSeq	99828490	10082677490	101	101
M1.63.ST	M1.63	stool	<=85y	male	NA	BritoIL_2016__village_1_23	NA	NA	M1.64	NA	NA	NA	NA	BritoIL_2016__village_1	FJI	yes	BritoIL_2016	27409808	IlluminaHiSeq	114069914	11521061314	101	101
M1.64.ST	M1.64	stool	<=85y	female	NA	BritoIL_2016__village_1_23	NA	NA	M1.63	NA	NA	NA	NA	BritoIL_2016__village_1	FJI	yes	BritoIL_2016	27409808	IlluminaHiSeq	125041490	12629190490	101	101
M1.65.ST	M1.65	stool	<=30y	male	NA	BritoIL_2016__village_1_23	M1.64	M1.63	NA	NA	NA	NA	NA	BritoIL_2016__village_1	FJI	yes	BritoIL_2016	27409808	IlluminaHiSeq	111586294	11270215694	101	101
M1.7.ST	M1.7	stool	<=85y	male	NA	BritoIL_2016__village_1_2	NA	NA	M1.6	NA	NA	NA	NA	BritoIL_2016__village_1	FJI	yes	BritoIL_2016	27409808	IlluminaHiSeq	109097416	11018839016	101	101
M1.8.ST	M1.8	stool	<=18y	female	NA	BritoIL_2016__village_1_2	M1.6	M1.3;M1.7	NA	NA	NA	NA	NA	BritoIL_2016__village_1	FJI	yes	BritoIL_2016	27409808	IlluminaHiSeq	127862240	12914086240	101	101
M2.11.ST	M2.11	stool	<=18y	male	NA	BritoIL_2016__village_1_147	NA	NA	NA	NA	NA	NA	NA	BritoIL_2016__village_1	FJI	yes	BritoIL_2016	27409808	IlluminaHiSeq	225844360	22810280360	101	101
M2.3.ST	M2.3	stool	<=18y	male	NA	BritoIL_2016__village_1_40	M2.55	M2.36	NA	M2.38	NA	NA	NA	BritoIL_2016__village_1	FJI	yes	BritoIL_2016	27409808	IlluminaHiSeq	123231752	12446406952	101	101
M2.31.ST	M2.31	stool	<=30y	female	NA	BritoIL_2016__village_1_157	NA	NA	NA	NA	NA	NA	NA	BritoIL_2016__village_1	FJI	yes	BritoIL_2016	27409808	IlluminaHiSeq	117397496	11857147096	101	101
M2.32.ST	M2.32	stool	<=85y	male	NA	BritoIL_2016__village_1_25	NA	NA	NA	NA	NA	NA	NA	BritoIL_2016__village_1	FJI	yes	BritoIL_2016	27409808	IlluminaHiSeq	96312620	9727574620	101	101
M2.33.ST	M2.33	stool	<=30y	female	NA	BritoIL_2016__village_1_25	NA	NA	NA	NA	NA	NA	NA	BritoIL_2016__village_1	FJI	yes	BritoIL_2016	27409808	IlluminaHiSeq	95701058	9665806858	101	101
M2.36.ST	M2.36	stool	<=85y	male	NA	BritoIL_2016__village_1_40	NA	NA	NA	NA	NA	NA	NA	BritoIL_2016__village_1	FJI	yes	BritoIL_2016	27409808	IlluminaHiSeq	106678942	10774573142	101	101
M2.37.ST	M2.37	stool	<=85y	female	NA	BritoIL_2016__village_1_27	NA	NA	M2.52	NA	NA	NA	NA	BritoIL_2016__village_1	FJI	yes	BritoIL_2016	27409808	IlluminaHiSeq	98433140	9941747140	101	101
M2.38.ST	M2.38	stool	<=30y	female	NA	BritoIL_2016__village_1_28	M2.40	NA	NA	M2.3	NA	NA	NA	BritoIL_2016__village_1	FJI	yes	BritoIL_2016	27409808	IlluminaHiSeq	102663008	10368963808	101	101
M2.39.ST	M2.39	stool	<=85y	female	NA	BritoIL_2016__village_1_28	NA	NA	NA	NA	NA	NA	NA	BritoIL_2016__village_1	FJI	yes	BritoIL_2016	27409808	IlluminaHiSeq	90651698	9155821498	101	101
M2.40.ST	M2.40	stool	<=85y	female	NA	BritoIL_2016__village_1_28	M2.39	NA	NA	NA	NA	NA	NA	BritoIL_2016__village_1	FJI	yes	BritoIL_2016	27409808	IlluminaHiSeq	89120558	9001176358	101	101
M2.41.ST	M2.41	stool	<=85y	female	NA	BritoIL_2016__village_1_29	NA	NA	NA	NA	NA	NA	NA	BritoIL_2016__village_1	FJI	yes	BritoIL_2016	27409808	IlluminaHiSeq	102496796	10352176396	101	101
M2.44.ST	M2.44	stool	<=30y	female	NA	BritoIL_2016__village_1_29	NA	NA	NA	NA	NA	NA	NA	BritoIL_2016__village_1	FJI	yes	BritoIL_2016	27409808	IlluminaHiSeq	98933730	9992306730	101	101
M2.45.ST	M2.45	stool	<=85y	female	NA	BritoIL_2016__village_1_38	NA	NA	M2.50	NA	NA	NA	NA	BritoIL_2016__village_1	FJI	yes	BritoIL_2016	27409808	IlluminaHiSeq	109619684	11071588084	101	101
M2.46.ST	M2.46	stool	<=30y	female	NA	BritoIL_2016__village_1_38	NA	NA	NA	NA	NA	NA	NA	BritoIL_2016__village_1	FJI	yes	BritoIL_2016	27409808	IlluminaHiSeq	102307322	10333039522	101	101
M2.48.ST	M2.48	stool	<=85y	male	NA	BritoIL_2016__village_1_32	NA	NA	M2.49	NA	NA	NA	NA	BritoIL_2016__village_1	FJI	yes	BritoIL_2016	27409808	IlluminaHiSeq	110004246	11110428846	101	101
M2.49.ST	M2.49	stool	<=85y	female	NA	BritoIL_2016__village_1_32	NA	NA	M2.48	NA	NA	NA	NA	BritoIL_2016__village_1	FJI	yes	BritoIL_2016	27409808	IlluminaHiSeq	100995234	10200518634	101	101
M2.5.ST	M2.5	stool	<=18y	male	NA	BritoIL_2016__village_1_17	M1.54	NA	NA	NA	NA	NA	NA	BritoIL_2016__village_1	FJI	yes	BritoIL_2016	27409808	IlluminaHiSeq	115705522	11686257722	101	101
M2.50.ST	M2.50	stool	<=85y	male	NA	BritoIL_2016__village_1_38	NA	NA	M2.45	NA	NA	NA	NA	BritoIL_2016__village_1	FJI	yes	BritoIL_2016	27409808	IlluminaHiSeq	95098484	9604946884	101	101
M2.51.ST	M2.51	stool	<=85y	female	NA	BritoIL_2016__village_1_32	NA	NA	NA	NA	NA	NA	NA	BritoIL_2016__village_1	FJI	yes	BritoIL_2016	27409808	IlluminaHiSeq	104539248	10558464048	101	101
M2.52.ST	M2.52	stool	<=85y	male	NA	BritoIL_2016__village_1_27	NA	NA	M2.37	NA	NA	NA	NA	BritoIL_2016__village_1	FJI	yes	BritoIL_2016	27409808	IlluminaHiSeq	97293300	9826623300	101	101
M2.56.ST	M2.56	stool	<=85y	female	NA	BritoIL_2016__village_1_34	NA	NA	NA	NA	NA	NA	NA	BritoIL_2016__village_1	FJI	yes	BritoIL_2016	27409808	IlluminaHiSeq	117711288	11888840088	101	101
M2.57.ST	M2.57	stool	<=85y	female	NA	BritoIL_2016__village_1_35	NA	NA	NA	NA	NA	NA	NA	BritoIL_2016__village_1	FJI	yes	BritoIL_2016	27409808	IlluminaHiSeq	105579112	10663490312	101	101
M2.58.ST	M2.58	stool	<=18y	female	NA	BritoIL_2016__village_1_35	NA	NA	NA	NA	NA	NA	NA	BritoIL_2016__village_1	FJI	yes	BritoIL_2016	27409808	IlluminaHiSeq	112624382	11375062582	101	101
M2.60.ST	M2.60	stool	<=85y	female	NA	BritoIL_2016__village_1_37	NA	NA	NA	NA	NA	NA	NA	BritoIL_2016__village_1	FJI	yes	BritoIL_2016	27409808	IlluminaHiSeq	96562826	9752845426	101	101
M2.63.ST	M2.63	stool	<=85y	male	NA	BritoIL_2016__village_1_22	NA	NA	NA	NA	NA	NA	NA	BritoIL_2016__village_1	FJI	yes	BritoIL_2016	27409808	IlluminaHiSeq	107103870	10817490870	101	101
W1.1.ST	W1.1	stool	<=85y	male	NA	BritoIL_2016__village_3_1	NA	NA	NA	NA	NA	NA	NA	BritoIL_2016__village_3	FJI	yes	BritoIL_2016	27409808	IlluminaHiSeq	126854526	12812307126	101	101
W1.11.ST	W1.11	stool	<=85y	female	NA	BritoIL_2016__village_3_8	NA	NA	NA	NA	NA	NA	NA	BritoIL_2016__village_3	FJI	yes	BritoIL_2016	27409808	IlluminaHiSeq	95986252	9694611452	101	101
W1.13.ST	W1.13	stool	<=85y	female	NA	BritoIL_2016__village_3_66	NA	NA	W1.22	NA	NA	NA	NA	BritoIL_2016__village_3	FJI	yes	BritoIL_2016	27409808	IlluminaHiSeq	117718098	11889527898	101	101
W1.14.ST	W1.14	stool	<=30y	female	NA	BritoIL_2016__village_3_10	W1.15	NA	NA	NA	NA	NA	NA	BritoIL_2016__village_3	FJI	yes	BritoIL_2016	27409808	IlluminaHiSeq	100262724	10126535124	101	101
W1.15.ST	W1.15	stool	<=85y	female	NA	BritoIL_2016__village_3_10	NA	NA	NA	NA	NA	NA	NA	BritoIL_2016__village_3	FJI	yes	BritoIL_2016	27409808	IlluminaHiSeq	85532774	8638810174	101	101
W1.18.ST	W1.18	stool	<=85y	female	NA	BritoIL_2016__village_3_50	NA	NA	NA	NA	NA	NA	NA	BritoIL_2016__village_3	FJI	yes	BritoIL_2016	27409808	IlluminaHiSeq	101087874	10209875274	101	101
W1.2.ST	W1.2	stool	<=85y	male	NA	BritoIL_2016__village_3_2	NA	NA	NA	NA	NA	NA	NA	BritoIL_2016__village_3	FJI	yes	BritoIL_2016	27409808	IlluminaHiSeq	97977156	9895692756	101	101
W1.20.ST	W1.20	stool	<=85y	female	NA	BritoIL_2016__village_3_13	NA	NA	NA	NA	NA	NA	NA	BritoIL_2016__village_3	FJI	yes	BritoIL_2016	27409808	IlluminaHiSeq	106920886	10799009486	101	101
W1.21.ST	W1.21	stool	<=85y	female	NA	BritoIL_2016__village_3_14	NA	NA	NA	NA	NA	NA	NA	BritoIL_2016__village_3	FJI	yes	BritoIL_2016	27409808	IlluminaHiSeq	114445492	11558994692	101	101
W1.22.ST	W1.22	stool	<=85y	male	NA	BritoIL_2016__village_3_66	NA	NA	W1.13	NA	NA	NA	NA	BritoIL_2016__village_3	FJI	yes	BritoIL_2016	27409808	IlluminaHiSeq	110879988	11198878788	101	101
W1.26.ST	W1.26	stool	<=30y	female	NA	BritoIL_2016__village_3_6	NA	NA	W1.9	NA	NA	NA	NA	BritoIL_2016__village_3	FJI	yes	BritoIL_2016	27409808	IlluminaHiSeq	105550572	10660607772	101	101
W1.27.ST	W1.27	stool	<=85y	female	NA	BritoIL_2016__village_3_18	NA	NA	NA	NA	NA	NA	NA	BritoIL_2016__village_3	FJI	yes	BritoIL_2016	27409808	IlluminaHiSeq	117470096	11864479696	101	101
W1.3.ST	W1.3	stool	<=85y	female	NA	BritoIL_2016__village_3_4	NA	NA	NA	NA	NA	NA	NA	BritoIL_2016__village_3	FJI	yes	BritoIL_2016	27409808	IlluminaHiSeq	96327088	9729035888	101	101
W1.31.ST	W1.31	stool	<=85y	female	NA	BritoIL_2016__village_3_2	NA	NA	NA	NA	NA	NA	NA	BritoIL_2016__village_3	FJI	yes	BritoIL_2016	27409808	IlluminaHiSeq	111603172	11271920372	101	101
W1.33.ST	W1.33	stool	<=85y	female	NA	BritoIL_2016__village_3_20	NA	NA	NA	NA	NA	NA	NA	BritoIL_2016__village_3	FJI	yes	BritoIL_2016	27409808	IlluminaHiSeq	95058988	9600957788	101	101
W1.34.ST	W1.34	stool	<=30y	male	NA	BritoIL_2016__village_4_24	NA	NA	NA	W1.39	NA	NA	NA	BritoIL_2016__village_4	FJI	yes	BritoIL_2016	27409808	IlluminaHiSeq	93364206	9429784806	101	101
W1.36.ST	W1.36	stool	<=85y	male	NA	BritoIL_2016__village_4_21	NA	NA	W1.37	NA	NA	NA	NA	BritoIL_2016__village_4	FJI	yes	BritoIL_2016	27409808	IlluminaHiSeq	92325672	9324892872	101	101
W1.37.ST	W1.37	stool	<=85y	female	NA	BritoIL_2016__village_4_21	NA	NA	W1.36	NA	NA	NA	NA	BritoIL_2016__village_4	FJI	yes	BritoIL_2016	27409808	IlluminaHiSeq	124381026	12562483626	101	101
W1.38.ST	W1.38	stool	<=30y	female	NA	BritoIL_2016__village_4_27	NA	NA	W1.51	NA	NA	NA	NA	BritoIL_2016__village_4	FJI	yes	BritoIL_2016	27409808	IlluminaHiSeq	95320222	9627342422	101	101
W1.39.ST	W1.39	stool	<=30y	male	NA	BritoIL_2016__village_4_24	NA	NA	W1.53	W1.34	NA	NA	NA	BritoIL_2016__village_4	FJI	yes	BritoIL_2016	27409808	IlluminaHiSeq	129014784	13030493184	101	101
W1.4.ST	W1.4	stool	<=85y	male	NA	BritoIL_2016__village_3_3	NA	NA	NA	NA	NA	NA	NA	BritoIL_2016__village_3	FJI	yes	BritoIL_2016	27409808	IlluminaHiSeq	126069036	12732972636	101	101
W1.40.ST	W1.40	stool	<=85y	male	NA	BritoIL_2016__village_4_22	NA	NA	W1.41	NA	NA	NA	NA	BritoIL_2016__village_4	FJI	yes	BritoIL_2016	27409808	IlluminaHiSeq	101318482	10233166682	101	101
W1.41.ST	W1.41	stool	<=85y	female	NA	BritoIL_2016__village_4_22	W1.52	NA	W1.40	NA	NA	NA	NA	BritoIL_2016__village_4	FJI	yes	BritoIL_2016	27409808	IlluminaHiSeq	115236832	11638920032	101	101
W1.42.ST	W1.42	stool	<=30y	female	NA	BritoIL_2016__village_4_23	NA	NA	NA	NA	NA	NA	NA	BritoIL_2016__village_4	FJI	yes	BritoIL_2016	27409808	IlluminaHiSeq	114861736	11601035336	101	101
W1.44.ST	W1.44	stool	<=30y	male	NA	BritoIL_2016__village_4_251	NA	NA	NA	NA	NA	NA	NA	BritoIL_2016__village_4	FJI	yes	BritoIL_2016	27409808	IlluminaHiSeq	117253970	11842650970	101	101
W1.5.ST	W1.5	stool	<=85y	male	NA	BritoIL_2016__village_3_4	NA	NA	W1.6	NA	NA	NA	NA	BritoIL_2016__village_3	FJI	yes	BritoIL_2016	27409808	IlluminaHiSeq	109763798	11086143598	101	101
W1.51.ST	W1.51	stool	<=30y	male	NA	BritoIL_2016__village_3_27	NA	NA	W1.38	NA	NA	NA	NA	BritoIL_2016__village_3	FJI	yes	BritoIL_2016	27409808	IlluminaHiSeq	94065812	9500647012	101	101
W1.53.ST	W1.53	stool	<=30y	female	NA	BritoIL_2016__village_3_24	NA	NA	W1.39	NA	NA	NA	NA	BritoIL_2016__village_3	FJI	yes	BritoIL_2016	27409808	IlluminaHiSeq	101580666	10259647266	101	101
W1.54.ST	W1.54	stool	<=30y	female	NA	BritoIL_2016__village_3_26	NA	NA	NA	NA	NA	NA	NA	BritoIL_2016__village_3	FJI	yes	BritoIL_2016	27409808	IlluminaHiSeq	94953926	9590346526	101	101
W1.55.ST	W1.55	stool	<=30y	female	NA	NA	NA	NA	NA	NA	NA	NA	NA	BritoIL_2016__village_3	FJI	yes	BritoIL_2016	27409808	IlluminaHiSeq	104661748	10570836548	101	101
W1.6.ST	W1.6	stool	<=85y	female	NA	BritoIL_2016__village_3_4	NA	NA	W1.5	NA	NA	NA	NA	BritoIL_2016__village_3	FJI	yes	BritoIL_2016	27409808	IlluminaHiSeq	117721448	11889866248	101	101
W1.8.ST	W1.8	stool	<=85y	female	NA	BritoIL_2016__village_3_5	NA	NA	NA	NA	NA	NA	NA	BritoIL_2016__village_3	FJI	yes	BritoIL_2016	27409808	IlluminaHiSeq	123815636	12505379236	101	101
W1.9.ST	W1.9	stool	<=30y	male	NA	BritoIL_2016__village_3_6	NA	NA	W1.26	NA	NA	NA	NA	BritoIL_2016__village_3	FJI	yes	BritoIL_2016	27409808	IlluminaHiSeq	101025440	10203569440	101	101
W2.1.ST	W2.1	stool	<=85y	female	NA	BritoIL_2016__village_5_1	NA	NA	NA	NA	NA	NA	NA	BritoIL_2016__village_5	FJI	yes	BritoIL_2016	27409808	IlluminaHiSeq	107883248	10896208048	101	101
W2.11.ST	W2.11	stool	<=85y	male	NA	BritoIL_2016__village_5_9	NA	NA	NA	NA	NA	NA	NA	BritoIL_2016__village_5	FJI	yes	BritoIL_2016	27409808	IlluminaHiSeq	114138764	11528015164	101	101
W2.13.ST	W2.13	stool	<=85y	female	NA	BritoIL_2016__village_5_10	NA	NA	NA	NA	NA	NA	NA	BritoIL_2016__village_5	FJI	yes	BritoIL_2016	27409808	IlluminaHiSeq	112027718	11314799518	101	101
W2.15.ST	W2.15	stool	<=30y	male	NA	BritoIL_2016__village_5_107	NA	NA	NA	NA	NA	NA	NA	BritoIL_2016__village_5	FJI	yes	BritoIL_2016	27409808	IlluminaHiSeq	132096090	13341705090	101	101
W2.17.ST	W2.17	stool	<=85y	male	NA	BritoIL_2016__village_5_12	NA	NA	NA	NA	NA	NA	NA	BritoIL_2016__village_5	FJI	yes	BritoIL_2016	27409808	IlluminaHiSeq	103894374	10493331774	101	101
W2.19.ST	W2.19	stool	<=30y	male	NA	BritoIL_2016__village_5_13	NA	NA	NA	NA	NA	NA	NA	BritoIL_2016__village_5	FJI	yes	BritoIL_2016	27409808	IlluminaHiSeq	123565240	12480089240	101	101
W2.21.ST	W2.21	stool	<=85y	female	NA	BritoIL_2016__village_5_14	NA	NA	NA	NA	NA	NA	NA	BritoIL_2016__village_5	FJI	yes	BritoIL_2016	27409808	IlluminaHiSeq	103077574	10410834974	101	101
W2.23.ST	W2.23	stool	<=85y	male	NA	BritoIL_2016__village_5_15	NA	NA	NA	NA	NA	NA	NA	BritoIL_2016__village_5	FJI	yes	BritoIL_2016	27409808	IlluminaHiSeq	112063430	11318406430	101	101
W2.25.ST	W2.25	stool	<=85y	male	NA	BritoIL_2016__village_5_17	W2.30	W2.26	W2.46	NA	NA	NA	NA	BritoIL_2016__village_5	FJI	yes	BritoIL_2016	27409808	IlluminaHiSeq	153657638	15519421438	101	101
W2.26.ST	W2.26	stool	<=85y	male	NA	BritoIL_2016__village_5_17	NA	NA	NA	NA	NA	NA	NA	BritoIL_2016__village_5	FJI	yes	BritoIL_2016	27409808	IlluminaHiSeq	108923666	11001290266	101	101
W2.33.ST	W2.33	stool	<=85y	male	NA	BritoIL_2016__village_5_18	NA	NA	NA	NA	NA	NA	NA	BritoIL_2016__village_5	FJI	yes	BritoIL_2016	27409808	IlluminaHiSeq	122575692	12380144892	101	101
W2.34.ST	W2.34	stool	<=85y	female	NA	BritoIL_2016__village_5_19	NA	NA	NA	NA	NA	NA	NA	BritoIL_2016__village_5	FJI	yes	BritoIL_2016	27409808	IlluminaHiSeq	130401922	13170594122	101	101
W2.35.ST	W2.35	stool	<=85y	female	NA	BritoIL_2016__village_5_104	NA	NA	NA	NA	NA	NA	NA	BritoIL_2016__village_5	FJI	yes	BritoIL_2016	27409808	IlluminaHiSeq	113194618	11432656418	101	101
W2.36.ST	W2.36	stool	<=85y	male	NA	BritoIL_2016__village_5_20	NA	NA	NA	NA	NA	NA	NA	BritoIL_2016__village_5	FJI	yes	BritoIL_2016	27409808	IlluminaHiSeq	115641336	11679774936	101	101
W2.39.ST	W2.39	stool	<=85y	male	NA	BritoIL_2016__village_5_21	NA	NA	NA	NA	NA	NA	NA	BritoIL_2016__village_5	FJI	yes	BritoIL_2016	27409808	IlluminaHiSeq	90574556	9148030156	101	101
W2.4.ST	W2.4	stool	<=85y	male	NA	BritoIL_2016__village_5_3	NA	NA	W2.65	NA	NA	NA	NA	BritoIL_2016__village_5	FJI	yes	BritoIL_2016	27409808	IlluminaHiSeq	105006048	10605610848	101	101
W2.40.ST	W2.40	stool	<=30y	male	NA	BritoIL_2016__village_5_22	W2.41	NA	NA	NA	NA	NA	NA	BritoIL_2016__village_5	FJI	yes	BritoIL_2016	27409808	IlluminaHiSeq	109287218	11038009018	101	101
W2.41.ST	W2.41	stool	<=85y	female	NA	BritoIL_2016__village_5_22	NA	NA	NA	NA	NA	NA	NA	BritoIL_2016__village_5	FJI	yes	BritoIL_2016	27409808	IlluminaHiSeq	107343888	10841732688	101	101
W2.42.ST	W2.42	stool	<=30y	female	NA	BritoIL_2016__village_5_22	NA	NA	NA	NA	NA	NA	NA	BritoIL_2016__village_5	FJI	yes	BritoIL_2016	27409808	IlluminaHiSeq	21379934	2159373334	101	101
W2.43.ST	W2.43	stool	<=30y	female	NA	BritoIL_2016__village_5_23	W2.47	W2.67	NA	NA	NA	NA	NA	BritoIL_2016__village_5	FJI	yes	BritoIL_2016	27409808	IlluminaHiSeq	104579714	10562551114	101	101
W2.44.ST	W2.44	stool	<=85y	female	NA	BritoIL_2016__village_5_24	NA	NA	NA	NA	NA	NA	NA	BritoIL_2016__village_5	FJI	yes	BritoIL_2016	27409808	IlluminaHiSeq	121180840	12239264840	101	101
W2.45.ST	W2.45	stool	<=85y	female	NA	BritoIL_2016__village_5_25/40	NA	NA	W3.19	NA	NA	NA	NA	BritoIL_2016__village_5	FJI	yes	BritoIL_2016	27409808	IlluminaHiSeq	116922782	11809200982	101	101
W2.46.ST	W2.46	stool	<=85y	female	NA	BritoIL_2016__village_5_26	NA	NA	W2.25	NA	NA	NA	NA	BritoIL_2016__village_5	FJI	yes	BritoIL_2016	27409808	IlluminaHiSeq	89190688	9008259488	101	101
W2.47.ST	W2.47	stool	<=85y	female	NA	BritoIL_2016__village_5_23	NA	NA	W2.67	NA	NA	NA	NA	BritoIL_2016__village_5	FJI	yes	BritoIL_2016	27409808	IlluminaHiSeq	107846358	10892482158	101	101
W2.48.ST	W2.48	stool	<=85y	female	NA	BritoIL_2016__village_5_28/41	NA	NA	W3.20	NA	NA	NA	NA	BritoIL_2016__village_5	FJI	yes	BritoIL_2016	27409808	IlluminaHiSeq	118251308	11943382108	101	101
W2.49.ST	W2.49	stool	<=85y	female	NA	BritoIL_2016__village_5_29	NA	NA	NA	NA	NA	NA	NA	BritoIL_2016__village_5	FJI	yes	BritoIL_2016	27409808	IlluminaHiSeq	113712952	11485008152	101	101
W2.5.ST	W2.5	stool	<=85y	female	NA	BritoIL_2016__village_5_4	NA	NA	NA	NA	NA	NA	NA	BritoIL_2016__village_5	FJI	yes	BritoIL_2016	27409808	IlluminaHiSeq	109246810	11033927810	101	101
W2.52.ST	W2.52	stool	<=30y	female	NA	BritoIL_2016__village_5_32	W2.56	NA	NA	W2.53;W2.54;W3.21	NA	NA	NA	BritoIL_2016__village_5	FJI	yes	BritoIL_2016	27409808	IlluminaHiSeq	101735124	10275247524	101	101
W2.53.ST	W2.53	stool	<=30y	female	NA	BritoIL_2016__village_5_32	W2.56	NA	NA	W2.52;W2.54;W3.21	NA	NA	NA	BritoIL_2016__village_5	FJI	yes	BritoIL_2016	27409808	IlluminaHiSeq	101462660	10247728660	101	101
W2.54.ST	W2.54	stool	<=18y	male	NA	BritoIL_2016__village_5_32	W2.56	NA	NA	W2.52;W2.53;W3.21	NA	NA	NA	BritoIL_2016__village_5	FJI	yes	BritoIL_2016	27409808	IlluminaHiSeq	110196088	11129804888	101	101
W2.56.ST	W2.56	stool	<=85y	female	NA	BritoIL_2016__village_5_32	NA	NA	NA	NA	NA	NA	NA	BritoIL_2016__village_5	FJI	yes	BritoIL_2016	27409808	IlluminaHiSeq	127161440	12843305440	101	101
W2.59.ST	W2.59	stool	<=85y	male	NA	BritoIL_2016__village_5_33	NA	NA	NA	NA	NA	NA	NA	BritoIL_2016__village_5	FJI	yes	BritoIL_2016	27409808	IlluminaHiSeq	105987376	10704724976	101	101
W2.6.ST	W2.6	stool	<=85y	female	NA	BritoIL_2016__village_5_5	NA	NA	NA	NA	NA	NA	NA	BritoIL_2016__village_5	FJI	yes	BritoIL_2016	27409808	IlluminaHiSeq	94610054	9555615454	101	101
W2.61.ST	W2.61	stool	<=85y	male	NA	BritoIL_2016__village_5_7	NA	NA	W2.7	NA	NA	NA	NA	BritoIL_2016__village_5	FJI	yes	BritoIL_2016	27409808	IlluminaHiSeq	112633732	11376006932	101	101
W2.62.ST	W2.62	stool	<=30y	male	NA	BritoIL_2016__village_5_109	NA	NA	NA	NA	NA	NA	NA	BritoIL_2016__village_5	FJI	yes	BritoIL_2016	27409808	IlluminaHiSeq	117560618	11873622418	101	101
W2.63.ST	W2.63	stool	<=85y	male	NA	BritoIL_2016__village_5_34	NA	NA	NA	NA	NA	NA	NA	BritoIL_2016__village_5	FJI	yes	BritoIL_2016	27409808	IlluminaHiSeq	94462838	9540746638	101	101
W2.65.ST	W2.65	stool	<=85y	female	NA	BritoIL_2016__village_5_3	W2.37	W2.36	W2.4	NA	NA	NA	NA	BritoIL_2016__village_5	FJI	yes	BritoIL_2016	27409808	IlluminaHiSeq	86957080	8782665080	101	101
W2.67.ST	W2.67	stool	<=85y	male	NA	BritoIL_2016__village_5_23	NA	NA	W2.47	NA	NA	NA	NA	BritoIL_2016__village_5	FJI	yes	BritoIL_2016	27409808	IlluminaHiSeq	103683966	10472080566	101	101
W2.68.ST	W2.68	stool	<=85y	female	NA	NA	NA	NA	NA	NA	NA	NA	NA	BritoIL_2016__village_5	FJI	yes	BritoIL_2016	27409808	IlluminaHiSeq	111099810	11221080810	101	101
W2.69.ST	W2.69	stool	<=85y	female	NA	BritoIL_2016__village_5_36	NA	NA	NA	NA	NA	NA	NA	BritoIL_2016__village_5	FJI	yes	BritoIL_2016	27409808	IlluminaHiSeq	103619212	10465540412	101	101
W2.7.ST	W2.7	stool	<=85y	female	NA	BritoIL_2016__village_5_7	NA	NA	W2.61	NA	NA	NA	NA	BritoIL_2016__village_5	FJI	yes	BritoIL_2016	27409808	IlluminaHiSeq	103445154	10447960554	101	101
W2.8.ST	W2.8	stool	<=85y	male	NA	BritoIL_2016__village_5_8	NA	NA	NA	NA	NA	NA	NA	BritoIL_2016__village_5	FJI	yes	BritoIL_2016	27409808	IlluminaHiSeq	93332264	9426558664	101	101
W2.9.ST	W2.9	stool	<=85y	female	NA	BritoIL_2016__village_5_8	NA	NA	NA	NA	NA	NA	NA	BritoIL_2016__village_5	FJI	yes	BritoIL_2016	27409808	IlluminaHiSeq	119048724	12023921124	101	101
W3.1.ST	W3.1	stool	<=30y	male	NA	BritoIL_2016__village_5_36	W2.69	NA	NA	NA	NA	NA	NA	BritoIL_2016__village_5	FJI	yes	BritoIL_2016	27409808	IlluminaHiSeq	100495576	10150053176	101	101
W3.16.ST	W3.16	stool	<=85y	female	NA	BritoIL_2016__village_5_38	NA	NA	NA	NA	NA	NA	NA	BritoIL_2016__village_5	FJI	yes	BritoIL_2016	27409808	IlluminaHiSeq	105974724	10703447124	101	101
W3.17.ST	W3.17	stool	<=85y	male	NA	BritoIL_2016__village_5_39	NA	NA	W3.18	NA	NA	NA	NA	BritoIL_2016__village_5	FJI	yes	BritoIL_2016	27409808	IlluminaHiSeq	105252094	10630461494	101	101
W3.18.ST	W3.18	stool	<=85y	female	NA	BritoIL_2016__village_5_39	NA	NA	W3.17	NA	NA	NA	NA	BritoIL_2016__village_5	FJI	yes	BritoIL_2016	27409808	IlluminaHiSeq	94676214	9562297614	101	101
W3.19.ST	W3.19	stool	<=85y	male	NA	BritoIL_2016__village_5_25/40	NA	NA	W2.45	NA	NA	NA	NA	BritoIL_2016__village_5	FJI	yes	BritoIL_2016	27409808	IlluminaHiSeq	101832602	10285092802	101	101
W3.20.ST	W3.20	stool	<=85y	male	NA	BritoIL_2016__village_5_28/41	NA	NA	W2.48	NA	NA	NA	NA	BritoIL_2016__village_5	FJI	yes	BritoIL_2016	27409808	IlluminaHiSeq	105571566	10662728166	101	101
W3.21.ST	W3.21	stool	<=30y	female	NA	BritoIL_2016__village_5_32	W2.56	NA	NA	W2.52;W2.54;W2.53	NA	NA	NA	BritoIL_2016__village_5	FJI	yes	BritoIL_2016	27409808	IlluminaHiSeq	105287516	10634039116	101	101
W3.22.ST	W3.22	stool	<=85y	male	NA	BritoIL_2016__village_5_110	NA	NA	NA	NA	NA	NA	NA	BritoIL_2016__village_5	FJI	yes	BritoIL_2016	27409808	IlluminaHiSeq	227969022	23024871222	101	101
W3.23.ST	W3.23	stool	<=85y	male	NA	BritoIL_2016__village_5_43	NA	NA	NA	NA	NA	NA	NA	BritoIL_2016__village_5	FJI	yes	BritoIL_2016	27409808	IlluminaHiSeq	99291686	10028460286	101	101
WL.1.ST	WL.1	stool	<=85y	female	NA	BritoIL_2016__village_2_1	NA	NA	WL.2	NA	NA	NA	NA	BritoIL_2016__village_2	FJI	yes	BritoIL_2016	27409808	IlluminaHiSeq	95162520	9611414520	101	101
WL.10.ST	WL.10	stool	<=85y	male	NA	BritoIL_2016__village_2_3	NA	NA	WL.9	NA	NA	NA	NA	BritoIL_2016__village_2	FJI	yes	BritoIL_2016	27409808	IlluminaHiSeq	206522052	20858727252	101	101
WL.11.ST	WL.11	stool	<=85y	male	NA	BritoIL_2016__village_2_4	NA	NA	WL.12	NA	NA	NA	NA	BritoIL_2016__village_2	FJI	yes	BritoIL_2016	27409808	IlluminaHiSeq	87053662	8792419862	101	101
WL.12.ST	WL.12	stool	<=85y	female	NA	BritoIL_2016__village_2_4	NA	NA	WL.11	NA	NA	NA	NA	BritoIL_2016__village_2	FJI	yes	BritoIL_2016	27409808	IlluminaHiSeq	101988484	10300836884	101	101
WL.13.ST	WL.13	stool	<=85y	female	NA	BritoIL_2016__village_2_5	NA	NA	NA	NA	NA	NA	NA	BritoIL_2016__village_2	FJI	yes	BritoIL_2016	27409808	IlluminaHiSeq	79826324	8062458724	101	101
WL.14.ST	WL.14	stool	<=85y	female	NA	BritoIL_2016__village_2_5	NA	NA	WL.20	NA	NA	NA	NA	BritoIL_2016__village_2	FJI	yes	BritoIL_2016	27409808	IlluminaHiSeq	104109006	10515009606	101	101
WL.15.ST	WL.15	stool	<=85y	female	NA	BritoIL_2016__village_2_7	NA	NA	NA	NA	NA	NA	NA	BritoIL_2016__village_2	FJI	yes	BritoIL_2016	27409808	IlluminaHiSeq	99984748	10098459548	101	101
WL.17.ST	WL.17	stool	<=85y	female	NA	BritoIL_2016__village_2_6	NA	NA	NA	NA	NA	NA	NA	BritoIL_2016__village_2	FJI	yes	BritoIL_2016	27409808	IlluminaHiSeq	109474990	11056973990	101	101
WL.2.ST	WL.2	stool	<=85y	male	NA	BritoIL_2016__village_2_1	NA	NA	WL.1	NA	NA	NA	NA	BritoIL_2016__village_2	FJI	yes	BritoIL_2016	27409808	IlluminaHiSeq	121152400	12236392400	101	101
WL.20.ST	WL.20	stool	<=85y	male	NA	BritoIL_2016__village_2_5	WL.13	NA	WL.14	NA	NA	NA	NA	BritoIL_2016__village_2	FJI	yes	BritoIL_2016	27409808	IlluminaHiSeq	126844194	12811263594	101	101
WL.25.ST	WL.25	stool	<=85y	male	NA	BritoIL_2016__village_2_11	NA	NA	WL.26	NA	NA	NA	NA	BritoIL_2016__village_2	FJI	yes	BritoIL_2016	27409808	IlluminaHiSeq	109699246	11079623846	101	101
WL.26.ST	WL.26	stool	<=85y	female	NA	BritoIL_2016__village_2_11	NA	NA	WL.25	NA	NA	NA	NA	BritoIL_2016__village_2	FJI	yes	BritoIL_2016	27409808	IlluminaHiSeq	108691856	10977877456	101	101
WL.28.ST	WL.28	stool	<=85y	male	NA	BritoIL_2016__village_2_13	NA	NA	NA	NA	NA	NA	NA	BritoIL_2016__village_2	FJI	yes	BritoIL_2016	27409808	IlluminaHiSeq	82277050	8309982050	101	101
WL.3.ST	WL.3	stool	<=30y	female	NA	BritoIL_2016__village_2_1	WL.1	WL.2	NA	NA	NA	NA	NA	BritoIL_2016__village_2	FJI	yes	BritoIL_2016	27409808	IlluminaHiSeq	97377820	9835159820	101	101
WL.30.ST	WL.30	stool	<=18y	male	NA	BritoIL_2016__village_2_15	WL.36	NA	NA	WL.32;WL.33	NA	NA	NA	BritoIL_2016__village_2	FJI	yes	BritoIL_2016	27409808	IlluminaHiSeq	112877160	11400593160	101	101
WL.32.ST	WL.32	stool	<=18y	male	NA	BritoIL_2016__village_2_15	WL.36	NA	NA	WL.30;WL.33	NA	NA	NA	BritoIL_2016__village_2	FJI	yes	BritoIL_2016	27409808	IlluminaHiSeq	94391892	9533581092	101	101
WL.33.ST	WL.33	stool	<=18y	female	NA	BritoIL_2016__village_2_15	WL.36	NA	NA	WL.30;WL.32	NA	NA	NA	BritoIL_2016__village_2	FJI	yes	BritoIL_2016	27409808	IlluminaHiSeq	106810606	10787871206	101	101
WL.34.ST	WL.34	stool	<=18y	male	NA	NA	NA	NA	NA	NA	NA	NA	NA	BritoIL_2016__village_2	FJI	yes	BritoIL_2016	27409808	IlluminaHiSeq	94586504	9553236904	101	101
WL.35.ST	WL.35	stool	<=18y	male	NA	NA	NA	NA	NA	NA	NA	NA	NA	BritoIL_2016__village_2	FJI	yes	BritoIL_2016	27409808	IlluminaHiSeq	101392562	10240648762	101	101
WL.36.ST	WL.36	stool	<=85y	female	NA	BritoIL_2016__village_2_15	NA	NA	NA	NA	NA	NA	NA	BritoIL_2016__village_2	FJI	yes	BritoIL_2016	27409808	IlluminaHiSeq	108099978	10918097778	101	101
WL.37.ST	WL.37	stool	<=30y	female	NA	BritoIL_2016__village_2_15	NA	NA	NA	NA	NA	NA	NA	BritoIL_2016__village_2	FJI	yes	BritoIL_2016	27409808	IlluminaHiSeq	78914112	7970325312	101	101
WL.39.ST	WL.39	stool	<=18y	female	NA	BritoIL_2016__village_2_6	WL.22	NA	NA	NA	NA	NA	NA	BritoIL_2016__village_2	FJI	yes	BritoIL_2016	27409808	IlluminaHiSeq	73230740	7396304740	101	101
WL.43.ST	WL.43	stool	<=18y	female	NA	NA	NA	NA	NA	NA	NA	NA	NA	BritoIL_2016__village_2	FJI	yes	BritoIL_2016	27409808	IlluminaHiSeq	97534370	9850971370	101	101
WL.44.ST	WL.44	stool	<=18y	male	NA	NA	NA	NA	NA	NA	NA	NA	NA	BritoIL_2016__village_2	FJI	yes	BritoIL_2016	27409808	IlluminaHiSeq	210364766	21246841366	101	101
WL.45.ST	WL.45	stool	<=18y	male	NA	BritoIL_2016__village_2_7	WL.15	NA	NA	NA	NA	NA	NA	BritoIL_2016__village_2	FJI	yes	BritoIL_2016	27409808	IlluminaHiSeq	120324650	12152789650	101	101
WL.5.ST	WL.5	stool	<=85y	female	NA	BritoIL_2016__village_2_2	NA	NA	WL.7	NA	NA	NA	NA	BritoIL_2016__village_2	FJI	yes	BritoIL_2016	27409808	IlluminaHiSeq	106876000	10794476000	101	101
WL.7.ST	WL.7	stool	<=85y	male	NA	BritoIL_2016__village_2_2	NA	NA	WL.5	NA	NA	NA	NA	BritoIL_2016__village_2	FJI	yes	BritoIL_2016	27409808	IlluminaHiSeq	93133396	9406472996	101	101
WL.8.ST	WL.8	stool	<=18y	male	NA	BritoIL_2016__village_2_3	WL.9	WL.10	NA	NA	NA	NA	NA	BritoIL_2016__village_2	FJI	yes	BritoIL_2016	27409808	IlluminaHiSeq	214699066	21684605666	101	101
WL.9.ST	WL.9	stool	<=85y	female	NA	BritoIL_2016__village_2_3	NA	NA	WL.10	NA	NA	NA	NA	BritoIL_2016__village_2	FJI	yes	BritoIL_2016	27409808	IlluminaHiSeq	199769786	20176748386	101	101
ARG_M1	ARG_M1	stool	<=85y	female	NA	ARG_1	NA	NA	NA	NA	NA	NA	NA	NA	ARG	yes	Argentina	NA	IlluminaNovaSeq	48139250	7231253405	75	151
ARG_B10	ARG_B10	stool	<=1y	male	vaginal	ARG_10	ARG_M10	NA	NA	NA	NA	NA	NA	NA	ARG	yes	Argentina	NA	IlluminaNovaSeq	14712798	2207523809	75	151
ARG_M10	ARG_M10	stool	<=30y	female	NA	ARG_10	NA	NA	NA	NA	NA	NA	NA	NA	ARG	yes	Argentina	NA	IlluminaNovaSeq	11048579	1659842666	75	151
ARG_B11	ARG_B11	stool	<=1y	male	c_section	ARG_11	ARG_M11	NA	NA	NA	NA	NA	NA	NA	ARG	yes	Argentina	NA	IlluminaNovaSeq	44019185	6613937914	75	151
ARG_M11	ARG_M11	stool	<=30y	female	NA	ARG_11	NA	NA	NA	NA	NA	NA	NA	NA	ARG	yes	Argentina	NA	IlluminaNovaSeq	187601060	28186190845	75	151
ARG_B12	ARG_B12	stool	<=1y	male	vaginal	ARG_12	ARG_M12	NA	NA	NA	NA	NA	NA	NA	ARG	yes	Argentina	NA	IlluminaNovaSeq	44416128	6677325670	75	151
ARG_M12	ARG_M12	stool	<=30y	female	NA	ARG_12	NA	NA	NA	NA	NA	NA	NA	NA	ARG	yes	Argentina	NA	IlluminaNovaSeq	68652333	10301886019	75	151
ARG_B13	ARG_B13	stool	<=1y	female	c_section	ARG_13	ARG_M13	NA	NA	NA	NA	NA	NA	NA	ARG	yes	Argentina	NA	IlluminaNovaSeq	47849812	7190668003	75	151
ARG_M13	ARG_M13	stool	<=18y	female	NA	ARG_13	NA	NA	NA	NA	NA	NA	NA	NA	ARG	yes	Argentina	NA	IlluminaNovaSeq	59072730	8866072502	75	151
ARG_B14	ARG_B14	stool	<=1y	female	vaginal	ARG_14	ARG_M14	NA	NA	NA	NA	NA	NA	NA	ARG	yes	Argentina	NA	IlluminaNovaSeq	40647443	6101215281	75	151
ARG_M14	ARG_M14	stool	<=18y	female	NA	ARG_14	NA	NA	NA	NA	NA	NA	NA	NA	ARG	yes	Argentina	NA	IlluminaNovaSeq	104709680	15729554821	75	151
ARG_B15	ARG_B15	stool	<=1y	female	vaginal	ARG_15	ARG_M15	NA	NA	NA	NA	NA	NA	NA	ARG	yes	Argentina	NA	IlluminaNovaSeq	19962416	3001718860	75	151
ARG_M15	ARG_M15	stool	<=85y	female	NA	ARG_15	NA	NA	NA	NA	NA	NA	NA	NA	ARG	yes	Argentina	NA	IlluminaNovaSeq	67726462	10179552961	75	151
ARG_B16	ARG_B16	stool	<=1y	female	vaginal	ARG_16	ARG_M16	NA	NA	NA	NA	NA	NA	NA	ARG	yes	Argentina	NA	IlluminaNovaSeq	10091340	1515128885	75	151
ARG_B2	ARG_B2	stool	<=1y	female	vaginal	ARG_2	ARG_M2	NA	NA	NA	NA	NA	NA	NA	ARG	yes	Argentina	NA	IlluminaNovaSeq	24654576	3704815177	75	151
ARG_M2	ARG_M2	stool	<=30y	female	NA	ARG_2	NA	NA	NA	NA	NA	NA	NA	NA	ARG	yes	Argentina	NA	IlluminaNovaSeq	80793665	12136243300	75	151
ARG_B3	ARG_B3	stool	<=1y	male	c_section	ARG_3	ARG_M3	NA	NA	NA	NA	NA	NA	NA	ARG	yes	Argentina	NA	IlluminaNovaSeq	43622861	6549908601	75	151
ARG_M3	ARG_M3	stool	<=30y	female	NA	ARG_3	NA	NA	NA	NA	NA	NA	NA	NA	ARG	yes	Argentina	NA	IlluminaNovaSeq	63477398	9488670596	75	151
ARG_M4	ARG_M4	stool	<=85y	female	NA	ARG_4	NA	NA	NA	NA	NA	NA	NA	NA	ARG	yes	Argentina	NA	IlluminaNovaSeq	41803745	6281462650	75	151
ARG_B5	ARG_B5	stool	<=1y	female	c_section	ARG_5	ARG_M5	NA	NA	NA	NA	NA	NA	NA	ARG	yes	Argentina	NA	IlluminaNovaSeq	59341826	8918604352	75	151
ARG_M5	ARG_M5	stool	<=30y	female	NA	ARG_5	NA	NA	NA	NA	NA	NA	NA	NA	ARG	yes	Argentina	NA	IlluminaNovaSeq	135828886	20406309809	75	151
ARG_B6	ARG_B6	stool	<=1y	male	vaginal	ARG_6	ARG_M6	NA	NA	NA	NA	NA	NA	NA	ARG	yes	Argentina	NA	IlluminaNovaSeq	39521216	5940321831	75	151
ARG_M6	ARG_M6	stool	<=18y	female	NA	ARG_6	NA	NA	NA	NA	NA	NA	NA	NA	ARG	yes	Argentina	NA	IlluminaNovaSeq	40896412	6143403078	75	151
ARG_B8	ARG_B8	stool	<=1y	female	vaginal	ARG_8	ARG_M8	NA	NA	NA	NA	NA	NA	NA	ARG	yes	Argentina	NA	IlluminaNovaSeq	43825858	6586015988	75	151
ARG_M8	ARG_M8	stool	<=85y	female	NA	ARG_8	NA	NA	NA	NA	NA	NA	NA	NA	ARG	yes	Argentina	NA	IlluminaNovaSeq	85333203	12820855987	75	151
ARG_B9	ARG_B9	stool	<=1y	male	c_section	ARG_9	ARG_M9	NA	NA	NA	NA	NA	NA	NA	ARG	yes	Argentina	NA	IlluminaNovaSeq	74874225	11248849897	75	151
ARG_M9	ARG_M9	stool	<=85y	female	NA	ARG_9	NA	NA	NA	NA	NA	NA	NA	NA	ARG	yes	Argentina	NA	IlluminaNovaSeq	58338596	8755771417	75	151
QCS-004-2	QCS-004-2	stool	<=85y	female	NA	QCS-004	QCS-004-1	NA	NA	QCS-004-3	NA	NA	NA	NA	CHN	no	China_1	NA	IlluminaHiSeq	46026696	6863628970	15	150
QCS-006-2	QCS-006-2	stool	<=85y	female	NA	QCS-006	QCS-006-1	NA	NA	QCS-006-3	NA	NA	NA	NA	CHN	no	China_1	NA	IlluminaHiSeq	46508396	6959925605	15	150
QCS-011-2	QCS-011-2	stool	<=85y	female	NA	QCS-011	QCS-011-1	NA	NA	QCS-011-3	NA	NA	NA	NA	CHN	no	China_1	NA	IlluminaHiSeq	45306576	6779969576	15	150
QCS-016-2	QCS-016-2	stool	<=85y	female	NA	QCS-016	NA	QCS-016-1	NA	QCS-016-3	NA	NA	NA	NA	CHN	no	China_1	NA	IlluminaHiSeq	35423714	5342064619	96	151
QCS-024-2	QCS-024-2	stool	<=85y	female	NA	QCS-024	QCS-024-1	NA	NA	QCS-024-3	NA	NA	NA	NA	CHN	no	China_1	NA	IlluminaHiSeq	46678672	6984432231	15	150
QCS-025-2	QCS-025-2	stool	<=85y	female	NA	QCS-025	QCS-025-1	NA	NA	QCS-025-3	NA	NA	NA	NA	CHN	no	China_1	NA	IlluminaHiSeq	49303306	7375148908	15	150
QCS-030-2	QCS-030-2	stool	<=85y	female	NA	QCS-030	QCS-030-1	NA	NA	QCS-030-3	NA	NA	NA	NA	CHN	no	China_1	NA	IlluminaHiSeq	45386726	6790378559	15	150
QCS-032-2	QCS-032-2	stool	<=85y	female	NA	QCS-032	NA	QCS-032-1	NA	QCS-032-3	NA	NA	NA	NA	CHN	no	China_1	NA	IlluminaHiSeq	49308604	7435611956	94	151
QCS-045-2	QCS-045-2	stool	<=85y	female	NA	QCS-045	QCS-045-1	NA	NA	QCS-045-3	NA	NA	NA	NA	CHN	no	China_1	NA	IlluminaHiSeq	43999790	6566860922	15	150
QCS-053-2	QCS-053-2	stool	<=85y	female	NA	QCS-053	NA	QCS-053-1	NA	QCS-053-3	NA	NA	NA	NA	CHN	no	China_1	NA	IlluminaHiSeq	45185324	6730937815	15	150
QCS-056-2	QCS-056-2	stool	<=85y	female	NA	QCS-056	QCS-056-1	NA	NA	QCS-056-3	NA	NA	NA	NA	CHN	no	China_1	NA	IlluminaHiSeq	44829448	6646045426	15	150
QCS-057-2	QCS-057-2	stool	<=85y	female	NA	QCS-057	NA	QCS-057-1	NA	QCS-057-3	NA	NA	NA	NA	CHN	no	China_1	NA	IlluminaHiSeq	36345204	5480651063	93	151
QCS-062-2	QCS-062-2	stool	<=85y	female	NA	QCS-062	QCS-062-1	NA	NA	QCS-062-3	NA	NA	NA	NA	CHN	no	China_1	NA	IlluminaHiSeq	39652018	5906014926	15	150
QCS-077-2	QCS-077-2	stool	<=85y	female	NA	QCS-077	QCS-077-1	NA	NA	QCS-077-3	NA	NA	NA	NA	CHN	no	China_1	NA	IlluminaHiSeq	38251400	5724635442	15	150
QCS-084-2	QCS-084-2	stool	<=85y	female	NA	QCS-084	NA	QCS-084-1	NA	QCS-084-3	NA	NA	NA	NA	CHN	no	China_1	NA	IlluminaHiSeq	41397844	6196600266	93	150
QCS-089-2	QCS-089-2	stool	<=85y	female	NA	QCS-089	QCS-089-1	NA	NA	QCS-089-3	NA	NA	NA	NA	CHN	no	China_1	NA	IlluminaHiSeq	45191548	6773523717	98	150
QCS-093-2	QCS-093-2	stool	<=85y	female	NA	QCS-093	QCS-093-1	NA	NA	QCS-093-3	NA	NA	NA	NA	CHN	no	China_1	NA	IlluminaHiSeq	42807280	6374613614	15	150
QCS-119-2	QCS-119-2	stool	<=85y	female	NA	QCS-119	QCS-119-1	NA	NA	QCS-119-3	NA	NA	NA	NA	CHN	no	China_1	NA	IlluminaHiSeq	38963832	5804569554	15	150
QCS-127-2	QCS-127-2	stool	<=85y	female	NA	QCS-127	QCS-127-1	NA	NA	QCS-127-3	NA	NA	NA	NA	CHN	no	China_1	NA	IlluminaHiSeq	38919560	5774936115	15	150
QCS-128-2	QCS-128-2	stool	<=85y	female	NA	QCS-128	QCS-128-1	NA	NA	QCS-128-3	NA	NA	NA	NA	CHN	no	China_1	NA	IlluminaHiSeq	41973246	6222789014	15	150
QCS-001-2	QCS-001-2	stool	<=85y	male	NA	QCS-001	QCS-001-1	NA	NA	QCS-001-3	NA	NA	NA	NA	CHN	no	China_1	NA	IlluminaHiSeq	44580582	6681866001	94	150
QCS-002-2	QCS-002-2	stool	<=85y	male	NA	QCS-002	QCS-002-1	NA	NA	QCS-002-3	NA	NA	NA	NA	CHN	no	China_1	NA	IlluminaHiSeq	44974412	6730275085	15	150
QCS-003-2	QCS-003-2	stool	<=85y	male	NA	QCS-003	QCS-003-1	NA	NA	QCS-003-3	NA	NA	NA	NA	CHN	no	China_1	NA	IlluminaHiSeq	47468906	7103375281	15	150
QCS-005-2	QCS-005-2	stool	<=85y	male	NA	QCS-005	QCS-005-1	NA	NA	QCS-005-3	NA	NA	NA	NA	CHN	no	China_1	NA	IlluminaHiSeq	53553308	8013895206	15	150
QCS-007-2	QCS-007-2	stool	<=85y	male	NA	QCS-007	QCS-007-1	NA	NA	QCS-007-3	NA	NA	NA	NA	CHN	no	China_1	NA	IlluminaHiSeq	40287294	6075884748	95	151
QCS-008-2	QCS-008-2	stool	<=85y	male	NA	QCS-008	QCS-008-1	NA	NA	QCS-008-3	NA	NA	NA	NA	CHN	no	China_1	NA	IlluminaHiSeq	46348894	6911361633	15	150
QCS-010-2	QCS-010-2	stool	<=85y	male	NA	QCS-010	QCS-010-1	NA	NA	QCS-010-3	NA	NA	NA	NA	CHN	no	China_1	NA	IlluminaHiSeq	35225790	5279373831	96	150
QCS-012-2	QCS-012-2	stool	<=85y	male	NA	QCS-012	QCS-012-1	NA	NA	QCS-012-3	NA	NA	NA	NA	CHN	no	China_1	NA	IlluminaHiSeq	42356010	6294989796	15	150
QCS-013-2	QCS-013-2	stool	<=85y	male	NA	QCS-013	QCS-013-1	NA	NA	QCS-013-3	NA	NA	NA	NA	CHN	no	China_1	NA	IlluminaHiSeq	40126816	5955434674	15	150
QCS-014-2	QCS-014-2	stool	<=85y	male	NA	QCS-014	QCS-014-1	NA	NA	QCS-014-3	NA	NA	NA	NA	CHN	no	China_1	NA	IlluminaHiSeq	46321154	6888095232	15	150
QCS-017-2	QCS-017-2	stool	<=85y	male	NA	QCS-017	QCS-017-1	NA	NA	QCS-017-3	NA	NA	NA	NA	CHN	no	China_1	NA	IlluminaHiSeq	39887252	5944576384	15	150
QCS-018-2	QCS-018-2	stool	<=85y	male	NA	QCS-018	QCS-018-1	NA	NA	QCS-018-3	NA	NA	NA	NA	CHN	no	China_1	NA	IlluminaHiSeq	42401978	6306698739	15	150
QCS-019-2	QCS-019-2	stool	<=85y	male	NA	QCS-019	QCS-019-1	NA	NA	QCS-019-3	NA	NA	NA	NA	CHN	no	China_1	NA	IlluminaHiSeq	40629278	6041544646	15	150
QCS-020-2	QCS-020-2	stool	<=85y	male	NA	QCS-020	QCS-020-1	NA	NA	QCS-020-3	NA	NA	NA	NA	CHN	no	China_1	NA	IlluminaHiSeq	38689202	5752446703	15	150
QCS-021-2	QCS-021-2	stool	<=85y	male	NA	QCS-021	QCS-021-1	NA	NA	QCS-021-3	NA	NA	NA	NA	CHN	no	China_1	NA	IlluminaHiSeq	44965268	6680207097	15	150
QCS-022-2	QCS-022-2	stool	<=85y	male	NA	QCS-022	QCS-022-1	NA	NA	QCS-022-3	NA	NA	NA	NA	CHN	no	China_1	NA	IlluminaHiSeq	45178474	6760096524	15	150
QCS-023-2	QCS-023-2	stool	<=85y	male	NA	QCS-023	QCS-023-1	NA	NA	QCS-023-3	NA	NA	NA	NA	CHN	no	China_1	NA	IlluminaHiSeq	47086242	7100818066	92	151
QCS-026-2	QCS-026-2	stool	<=85y	male	NA	QCS-026	QCS-026-1	NA	NA	QCS-026-3	NA	NA	NA	NA	CHN	no	China_1	NA	IlluminaHiSeq	45834472	6858003826	15	150
QCS-027-2	QCS-027-2	stool	<=85y	male	NA	QCS-027	NA	QCS-027-1	NA	QCS-027-3	NA	NA	NA	NA	CHN	no	China_1	NA	IlluminaHiSeq	41438618	6248963195	95	151
QCS-028-2	QCS-028-2	stool	<=85y	male	NA	QCS-028	QCS-028-1	NA	NA	QCS-028-3	NA	NA	NA	NA	CHN	no	China_1	NA	IlluminaHiSeq	42507734	6361777138	15	150
QCS-029-2	QCS-029-2	stool	<=85y	male	NA	QCS-029	QCS-029-1	NA	NA	QCS-029-3	NA	NA	NA	NA	CHN	no	China_1	NA	IlluminaHiSeq	38495784	5763129769	92	150
QCS-031-2	QCS-031-2	stool	<=85y	male	NA	QCS-031	QCS-031-1	NA	NA	QCS-031-3	NA	NA	NA	NA	CHN	no	China_1	NA	IlluminaHiSeq	37305194	5568124379	15	150
QCS-033-2	QCS-033-2	stool	<=85y	male	NA	QCS-033	QCS-033-1	NA	NA	QCS-033-3	NA	NA	NA	NA	CHN	no	China_1	NA	IlluminaHiSeq	47153478	7058018720	15	150
QCS-034-2	QCS-034-2	stool	<=85y	male	NA	QCS-034	NA	QCS-034-1	NA	QCS-034-3	NA	NA	NA	NA	CHN	no	China_1	NA	IlluminaHiSeq	43138900	6454626972	15	150
QCS-035-2	QCS-035-2	stool	<=85y	male	NA	QCS-035	QCS-035-1	NA	NA	QCS-035-3	NA	NA	NA	NA	CHN	no	China_1	NA	IlluminaHiSeq	45855766	6861016609	15	150
QCS-036-2	QCS-036-2	stool	<=85y	male	NA	QCS-036	QCS-036-1	NA	NA	QCS-036-3	NA	NA	NA	NA	CHN	no	China_1	NA	IlluminaHiSeq	44028612	6557109959	15	150
QCS-037-2	QCS-037-2	stool	<=85y	male	NA	QCS-037	QCS-037-1	NA	NA	QCS-037-3	NA	NA	NA	NA	CHN	no	China_1	NA	IlluminaHiSeq	41604816	6198386967	15	150
QCS-038-2	QCS-038-2	stool	<=85y	male	NA	QCS-038	QCS-038-1	NA	NA	QCS-038-3	NA	NA	NA	NA	CHN	no	China_1	NA	IlluminaHiSeq	40809822	6082249926	15	150
QCS-039-2	QCS-039-2	stool	<=85y	male	NA	QCS-039	QCS-039-1	NA	NA	QCS-039-3	NA	NA	NA	NA	CHN	no	China_1	NA	IlluminaHiSeq	41721042	6211876547	15	150
QCS-040-2	QCS-040-2	stool	<=85y	male	NA	QCS-040	QCS-040-1	NA	NA	QCS-040-3	NA	NA	NA	NA	CHN	no	China_1	NA	IlluminaHiSeq	40268452	5989153257	15	150
QCS-041-2	QCS-041-2	stool	<=85y	male	NA	QCS-041	QCS-041-1	NA	NA	QCS-041-3	NA	NA	NA	NA	CHN	no	China_1	NA	IlluminaHiSeq	42877088	6383619708	15	150
QCS-042-2	QCS-042-2	stool	<=85y	male	NA	QCS-042	QCS-042-1	NA	NA	QCS-042-3	NA	NA	NA	NA	CHN	no	China_1	NA	IlluminaHiSeq	33903044	5057095481	15	150
QCS-043-2	QCS-043-2	stool	<=85y	male	NA	QCS-043	NA	QCS-043-1	NA	QCS-043-3	NA	NA	NA	NA	CHN	no	China_1	NA	IlluminaHiSeq	47454078	7113117231	92	150
QCS-046-2	QCS-046-2	stool	<=85y	male	NA	QCS-046	QCS-046-1	NA	NA	QCS-046-3	NA	NA	NA	NA	CHN	no	China_1	NA	IlluminaHiSeq	40451384	6030095653	15	150
QCS-047-2	QCS-047-2	stool	<=85y	male	NA	QCS-047	QCS-047-1	NA	NA	QCS-047-3	NA	NA	NA	NA	CHN	no	China_1	NA	IlluminaHiSeq	49760688	7413803571	15	150
QCS-049-2	QCS-049-2	stool	<=85y	male	NA	QCS-049	QCS-049-1	NA	NA	QCS-049-3	NA	NA	NA	NA	CHN	no	China_1	NA	IlluminaHiSeq	38626290	5762680499	15	150
QCS-050-2	QCS-050-2	stool	<=85y	male	NA	QCS-050	QCS-050-1	NA	NA	QCS-050-3	NA	NA	NA	NA	CHN	no	China_1	NA	IlluminaHiSeq	35089230	5231571513	15	150
QCS-051-2	QCS-051-2	stool	<=85y	male	NA	QCS-051	QCS-051-1	NA	NA	QCS-051-3	NA	NA	NA	NA	CHN	no	China_1	NA	IlluminaHiSeq	57532812	8594861480	15	150
QCS-052-2	QCS-052-2	stool	<=85y	male	NA	QCS-052	QCS-052-1	NA	NA	QCS-052-3	NA	NA	NA	NA	CHN	no	China_1	NA	IlluminaHiSeq	41707466	6221085084	15	150
QCS-054-2	QCS-054-2	stool	<=85y	male	NA	QCS-054	NA	QCS-054-1	NA	QCS-054-3	NA	NA	NA	NA	CHN	no	China_1	NA	IlluminaHiSeq	41427512	6247498651	93	151
QCS-063-2	QCS-063-2	stool	<=85y	male	NA	QCS-063	QCS-063-1	NA	NA	QCS-063-3	NA	NA	NA	NA	CHN	no	China_1	NA	IlluminaHiSeq	36739598	5465923178	15	150
QCS-064-2	QCS-064-2	stool	<=85y	male	NA	QCS-064	QCS-064-1	NA	NA	QCS-064-3	NA	NA	NA	NA	CHN	no	China_1	NA	IlluminaHiSeq	37839324	5637860846	15	150
QCS-065-2	QCS-065-2	stool	<=85y	male	NA	QCS-065	QCS-065-1	NA	NA	QCS-065-3	NA	NA	NA	NA	CHN	no	China_1	NA	IlluminaHiSeq	38781144	5777390507	15	150
QCS-066-2	QCS-066-2	stool	<=85y	male	NA	QCS-066	QCS-066-1	NA	NA	QCS-066-3	NA	NA	NA	NA	CHN	no	China_1	NA	IlluminaHiSeq	42318532	6290094677	15	150
QCS-068-2	QCS-068-2	stool	<=85y	male	NA	QCS-068	QCS-068-1	NA	NA	QCS-068-3	NA	NA	NA	NA	CHN	no	China_1	NA	IlluminaHiSeq	44748042	6662408277	15	150
QCS-069-2	QCS-069-2	stool	<=85y	male	NA	QCS-069	QCS-069-1	NA	NA	QCS-069-3	NA	NA	NA	NA	CHN	no	China_1	NA	IlluminaHiSeq	46338860	6932316965	15	150
QCS-070-2	QCS-070-2	stool	<=85y	male	NA	QCS-070	QCS-070-1	NA	NA	QCS-070-3	NA	NA	NA	NA	CHN	no	China_1	NA	IlluminaHiSeq	54311524	8126718353	15	150
QCS-071-2	QCS-071-2	stool	<=85y	male	NA	QCS-071	QCS-071-1	NA	NA	QCS-071-3	NA	NA	NA	NA	CHN	no	China_1	NA	IlluminaHiSeq	43585898	6521955611	15	150
QCS-072-2	QCS-072-2	stool	<=85y	male	NA	QCS-072	NA	QCS-072-1	NA	QCS-072-3	NA	NA	NA	NA	CHN	no	China_1	NA	IlluminaHiSeq	48549792	7264591266	15	150
QCS-073-2	QCS-073-2	stool	<=85y	male	NA	QCS-073	QCS-073-1	NA	NA	QCS-073-3	NA	NA	NA	NA	CHN	no	China_1	NA	IlluminaHiSeq	39302390	5926571929	94	151
QCS-074-2	QCS-074-2	stool	<=85y	male	NA	QCS-074	QCS-074-1	NA	NA	QCS-074-3	NA	NA	NA	NA	CHN	no	China_1	NA	IlluminaHiSeq	39098744	5848618573	15	150
QCS-075-2	QCS-075-2	stool	<=85y	male	NA	QCS-075	QCS-075-1	NA	NA	QCS-075-3	NA	NA	NA	NA	CHN	no	China_1	NA	IlluminaHiSeq	37789240	5653337356	15	150
QCS-076-2	QCS-076-2	stool	<=85y	male	NA	QCS-076	QCS-076-1	NA	NA	QCS-076-3	NA	NA	NA	NA	CHN	no	China_1	NA	IlluminaHiSeq	42987962	6434013753	15	150
QCS-078-2	QCS-078-2	stool	<=85y	male	NA	QCS-078	NA	QCS-078-1	NA	QCS-078-3	NA	NA	NA	NA	CHN	no	China_1	NA	IlluminaHiSeq	37557214	5620821441	15	150
QCS-080-2	QCS-080-2	stool	<=85y	male	NA	QCS-080	QCS-080-1	NA	NA	QCS-080-3	NA	NA	NA	NA	CHN	no	China_1	NA	IlluminaHiSeq	34655026	5178992656	15	150
QCS-081-2	QCS-081-2	stool	<=85y	male	NA	QCS-081	QCS-081-1	NA	NA	QCS-081-3	NA	NA	NA	NA	CHN	no	China_1	NA	IlluminaHiSeq	49424512	7395407191	15	150
QCS-082-2	QCS-082-2	stool	<=85y	male	NA	QCS-082	QCS-082-1	NA	NA	QCS-082-3	NA	NA	NA	NA	CHN	no	China_1	NA	IlluminaHiSeq	36958144	5522603069	15	150
QCS-083-2	QCS-083-2	stool	<=85y	male	NA	QCS-083	QCS-083-1	NA	NA	QCS-083-3	NA	NA	NA	NA	CHN	no	China_1	NA	IlluminaHiSeq	37120972	5548910724	15	150
QCS-085-2	QCS-085-2	stool	<=85y	male	NA	QCS-085	QCS-085-1	NA	NA	QCS-085-3	NA	NA	NA	NA	CHN	no	China_1	NA	IlluminaHiSeq	33893982	5063754041	15	150
QCS-086-2	QCS-086-2	stool	<=85y	male	NA	QCS-086	QCS-086-1	NA	NA	QCS-086-3	NA	NA	NA	NA	CHN	no	China_1	NA	IlluminaHiSeq	34413500	5141012699	15	150
QCS-087-2	QCS-087-2	stool	<=85y	male	NA	QCS-087	QCS-087-1	NA	NA	QCS-087-3	NA	NA	NA	NA	CHN	no	China_1	NA	IlluminaHiSeq	38564106	5761550406	15	150
QCS-088-2	QCS-088-2	stool	<=85y	male	NA	QCS-088	NA	QCS-088-1	NA	QCS-088-3	NA	NA	NA	NA	CHN	no	China_1	NA	IlluminaHiSeq	42633998	6374883093	15	150
QCS-090-2	QCS-090-2	stool	<=85y	male	NA	QCS-090	QCS-090-1	NA	NA	QCS-090-3	NA	NA	NA	NA	CHN	no	China_1	NA	IlluminaHiSeq	53199580	7973488090	95	150
QCS-091-2	QCS-091-2	stool	<=85y	male	NA	QCS-091	QCS-091-1	NA	NA	QCS-091-3	NA	NA	NA	NA	CHN	no	China_1	NA	IlluminaHiSeq	46200336	6881137679	15	150
QCS-094-2	QCS-094-2	stool	<=85y	male	NA	QCS-094	NA	QCS-094-1	NA	QCS-094-3	NA	NA	NA	NA	CHN	no	China_1	NA	IlluminaHiSeq	39556480	5920360068	15	150
QCS-095-2	QCS-095-2	stool	<=85y	male	NA	QCS-095	QCS-095-1	NA	NA	QCS-095-3	NA	NA	NA	NA	CHN	no	China_1	NA	IlluminaHiSeq	43928834	6539053172	15	150
QCS-096-2	QCS-096-2	stool	<=85y	male	NA	QCS-096	NA	QCS-096-1	NA	QCS-096-3	NA	NA	NA	NA	CHN	no	China_1	NA	IlluminaHiSeq	44178188	6621422899	96	150
QCS-097-2	QCS-097-2	stool	<=85y	male	NA	QCS-097	QCS-097-1	NA	NA	QCS-097-3	NA	NA	NA	NA	CHN	no	China_1	NA	IlluminaHiSeq	39687844	5914119516	15	150
QCS-098-2	QCS-098-2	stool	<=85y	male	NA	QCS-098	QCS-098-1	NA	NA	QCS-098-3	NA	NA	NA	NA	CHN	no	China_1	NA	IlluminaHiSeq	41083242	6115124777	15	150
QCS-099-2	QCS-099-2	stool	<=85y	male	NA	QCS-099	QCS-099-1	NA	NA	QCS-099-3	NA	NA	NA	NA	CHN	no	China_1	NA	IlluminaHiSeq	43708660	6510406454	15	150
QCS-100-2	QCS-100-2	stool	<=85y	male	NA	QCS-100	QCS-100-1	NA	NA	QCS-100-3	NA	NA	NA	NA	CHN	no	China_1	NA	IlluminaHiSeq	42258174	6322428341	15	150
QCS-102-2	QCS-102-2	stool	<=85y	male	NA	QCS-102	QCS-102-1	NA	NA	QCS-102-3	NA	NA	NA	NA	CHN	no	China_1	NA	IlluminaHiSeq	42066604	6295146088	15	150
QCS-103-2	QCS-103-2	stool	<=85y	male	NA	QCS-103	QCS-103-1	NA	NA	QCS-103-3	NA	NA	NA	NA	CHN	no	China_1	NA	IlluminaHiSeq	42325528	6278536791	15	150
QCS-104-2	QCS-104-2	stool	<=85y	male	NA	QCS-104	QCS-104-1	NA	NA	QCS-104-3	NA	NA	NA	NA	CHN	no	China_1	NA	IlluminaHiSeq	45681000	6835686333	15	150
QCS-106-2	QCS-106-2	stool	<=85y	male	NA	QCS-106	NA	QCS-106-1	NA	QCS-106-3	NA	NA	NA	NA	CHN	no	China_1	NA	IlluminaHiSeq	43548248	6514666647	15	150
QCS-107-2	QCS-107-2	stool	<=85y	male	NA	QCS-107	QCS-107-1	NA	NA	QCS-107-3	NA	NA	NA	NA	CHN	no	China_1	NA	IlluminaHiSeq	38433672	5750965718	15	150
QCS-109-2	QCS-109-2	stool	<=85y	male	NA	QCS-109	QCS-109-1	NA	NA	QCS-109-3	NA	NA	NA	NA	CHN	no	China_1	NA	IlluminaHiSeq	46101830	6899421389	15	150
QCS-112-2	QCS-112-2	stool	<=85y	male	NA	QCS-112	QCS-112-1	NA	NA	QCS-112-3	NA	NA	NA	NA	CHN	no	China_1	NA	IlluminaHiSeq	36834738	5491967698	15	150
QCS-113-2	QCS-113-2	stool	<=85y	male	NA	QCS-113	QCS-113-1	NA	NA	QCS-113-3	NA	NA	NA	NA	CHN	no	China_1	NA	IlluminaHiSeq	35934330	5349907877	15	150
QCS-114-2	QCS-114-2	stool	<=85y	male	NA	QCS-114	QCS-114-1	NA	NA	QCS-114-3	NA	NA	NA	NA	CHN	no	China_1	NA	IlluminaHiSeq	34678030	5170209038	15	150
QCS-115-2	QCS-115-2	stool	<=85y	male	NA	QCS-115	QCS-115-1	NA	NA	QCS-115-3	NA	NA	NA	NA	CHN	no	China_1	NA	IlluminaHiSeq	41644238	6234458621	94	150
QCS-116-2	QCS-116-2	stool	<=85y	male	NA	QCS-116	QCS-116-1	NA	NA	QCS-116-3	NA	NA	NA	NA	CHN	no	China_1	NA	IlluminaHiSeq	39797680	5900569073	15	150
QCS-118-2	QCS-118-2	stool	<=85y	male	NA	QCS-118	QCS-118-1	NA	NA	QCS-118-3	NA	NA	NA	NA	CHN	no	China_1	NA	IlluminaHiSeq	36499758	5437701959	15	150
QCS-121-2	QCS-121-2	stool	<=85y	male	NA	QCS-121	QCS-121-1	NA	NA	QCS-121-3	NA	NA	NA	NA	CHN	no	China_1	NA	IlluminaHiSeq	41981362	6252811973	15	150
QCS-122-2	QCS-122-2	stool	<=85y	male	NA	QCS-122	QCS-122-1	NA	NA	QCS-122-3	NA	NA	NA	NA	CHN	no	China_1	NA	IlluminaHiSeq	39935768	5949192272	15	150
QCS-123-2	QCS-123-2	stool	<=85y	male	NA	QCS-123	QCS-123-1	NA	NA	QCS-123-3	NA	NA	NA	NA	CHN	no	China_1	NA	IlluminaHiSeq	35626438	5341066321	93	150
QCS-124-2	QCS-124-2	stool	<=85y	male	NA	QCS-124	QCS-124-1	NA	NA	QCS-124-3	NA	NA	NA	NA	CHN	no	China_1	NA	IlluminaHiSeq	47616142	7108056507	15	150
QCS-125-2	QCS-125-2	stool	<=85y	male	NA	QCS-125	QCS-125-1	NA	NA	QCS-125-3	NA	NA	NA	NA	CHN	no	China_1	NA	IlluminaHiSeq	45015792	6787698607	93	151
QCS-126-2	QCS-126-2	stool	<=85y	male	NA	QCS-126	QCS-126-1	NA	NA	QCS-126-3	NA	NA	NA	NA	CHN	no	China_1	NA	IlluminaHiSeq	40997226	6087026297	15	150
QCS-129-2	QCS-129-2	stool	<=85y	male	NA	QCS-129	QCS-129-1	NA	NA	QCS-129-3	NA	NA	NA	NA	CHN	no	China_1	NA	IlluminaHiSeq	38214030	5668727439	15	150
QCS-067-2	QCS-067-2	stool	NA	NA	NA	QCS-067	QCS-067-1	NA	NA	QCS-067-3	NA	NA	NA	NA	CHN	no	China_1	NA	IlluminaHiSeq	37433788	5576903007	15	150
QCS-079-2	QCS-079-2	stool	NA	NA	NA	QCS-079	NA	QCS-079-1	NA	QCS-079-3	NA	NA	NA	NA	CHN	no	China_1	NA	IlluminaHiSeq	38023988	5682951290	15	150
QCS-105-2	QCS-105-2	stool	NA	NA	NA	QCS-105	NA	QCS-105-1	NA	QCS-105-3	NA	NA	NA	NA	CHN	no	China_1	NA	IlluminaHiSeq	45849174	6859706817	15	150
QCS-001-3	QCS-001-3	stool	<=85y	female	NA	QCS-001	QCS-001-1	NA	NA	QCS-001-2	NA	NA	NA	NA	CHN	no	China_1	NA	IlluminaHiSeq	46959358	7025811606	15	150
QCS-004-3	QCS-004-3	stool	<=85y	female	NA	QCS-004	QCS-004-1	NA	NA	QCS-004-2	NA	NA	NA	NA	CHN	no	China_1	NA	IlluminaHiSeq	41020430	6119679684	15	150
QCS-005-3	QCS-005-3	stool	<=85y	female	NA	QCS-005	QCS-005-1	NA	NA	QCS-005-2	NA	NA	NA	NA	CHN	no	China_1	NA	IlluminaHiSeq	45912938	6870230510	15	150
QCS-006-3	QCS-006-3	stool	<=85y	female	NA	QCS-006	QCS-006-1	NA	NA	QCS-006-2	NA	NA	NA	NA	CHN	no	China_1	NA	IlluminaHiSeq	52128380	7801230945	15	150
QCS-008-3	QCS-008-3	stool	<=85y	female	NA	QCS-008	QCS-008-1	NA	NA	QCS-008-2	NA	NA	NA	NA	CHN	no	China_1	NA	IlluminaHiSeq	42952734	6428586717	15	150
QCS-010-3	QCS-010-3	stool	<=85y	female	NA	QCS-010	QCS-010-1	NA	NA	QCS-010-2	NA	NA	NA	NA	CHN	no	China_1	NA	IlluminaHiSeq	44538850	6665343150	15	150
QCS-011-3	QCS-011-3	stool	<=85y	female	NA	QCS-011	QCS-011-1	NA	NA	QCS-011-2	NA	NA	NA	NA	CHN	no	China_1	NA	IlluminaHiSeq	49006882	7335263395	15	150
QCS-017-3	QCS-017-3	stool	<=85y	female	NA	QCS-017	QCS-017-1	NA	NA	QCS-017-2	NA	NA	NA	NA	CHN	no	China_1	NA	IlluminaHiSeq	41446238	6158473394	15	150
QCS-025-3	QCS-025-3	stool	<=85y	female	NA	QCS-025	QCS-025-1	NA	NA	QCS-025-2	NA	NA	NA	NA	CHN	no	China_1	NA	IlluminaHiSeq	44275270	6624120456	15	150
QCS-029-3	QCS-029-3	stool	<=85y	female	NA	QCS-029	QCS-029-1	NA	NA	QCS-029-2	NA	NA	NA	NA	CHN	no	China_1	NA	IlluminaHiSeq	47401410	7093480063	15	150
QCS-030-3	QCS-030-3	stool	<=85y	female	NA	QCS-030	QCS-030-1	NA	NA	QCS-030-2	NA	NA	NA	NA	CHN	no	China_1	NA	IlluminaHiSeq	42862534	6414391772	15	150
QCS-031-3	QCS-031-3	stool	<=85y	female	NA	QCS-031	QCS-031-1	NA	NA	QCS-031-2	NA	NA	NA	NA	CHN	no	China_1	NA	IlluminaHiSeq	39124638	5863961753	90	150
QCS-032-3	QCS-032-3	stool	<=85y	female	NA	QCS-032	NA	QCS-032-1	NA	QCS-032-2	NA	NA	NA	NA	CHN	no	China_1	NA	IlluminaHiSeq	42491930	6328167919	15	150
QCS-033-3	QCS-033-3	stool	<=85y	female	NA	QCS-033	QCS-033-1	NA	NA	QCS-033-2	NA	NA	NA	NA	CHN	no	China_1	NA	IlluminaHiSeq	39030950	5850476404	95	150
QCS-035-3	QCS-035-3	stool	<=85y	female	NA	QCS-035	QCS-035-1	NA	NA	QCS-035-2	NA	NA	NA	NA	CHN	no	China_1	NA	IlluminaHiSeq	43517400	6481129427	15	150
QCS-037-3	QCS-037-3	stool	<=85y	female	NA	QCS-037	QCS-037-1	NA	NA	QCS-037-2	NA	NA	NA	NA	CHN	no	China_1	NA	IlluminaHiSeq	39050804	5813166441	15	150
QCS-039-3	QCS-039-3	stool	<=85y	female	NA	QCS-039	QCS-039-1	NA	NA	QCS-039-2	NA	NA	NA	NA	CHN	no	China_1	NA	IlluminaHiSeq	45952968	6835495686	15	150
QCS-041-3	QCS-041-3	stool	<=85y	female	NA	QCS-041	QCS-041-1	NA	NA	QCS-041-2	NA	NA	NA	NA	CHN	no	China_1	NA	IlluminaHiSeq	45760222	6821705936	15	150
QCS-042-3	QCS-042-3	stool	<=85y	female	NA	QCS-042	QCS-042-1	NA	NA	QCS-042-2	NA	NA	NA	NA	CHN	no	China_1	NA	IlluminaHiSeq	40244496	6032443981	92	150
QCS-043-3	QCS-043-3	stool	<=85y	female	NA	QCS-043	NA	QCS-043-1	NA	QCS-043-2	NA	NA	NA	NA	CHN	no	China_1	NA	IlluminaHiSeq	39728986	5927498431	15	150
QCS-045-3	QCS-045-3	stool	<=85y	female	NA	QCS-045	QCS-045-1	NA	NA	QCS-045-2	NA	NA	NA	NA	CHN	no	China_1	NA	IlluminaHiSeq	49700512	7433769878	15	150
QCS-047-3	QCS-047-3	stool	<=85y	female	NA	QCS-047	QCS-047-1	NA	NA	QCS-047-2	NA	NA	NA	NA	CHN	no	China_1	NA	IlluminaHiSeq	35592154	5366734023	95	151
QCS-049-3	QCS-049-3	stool	<=85y	female	NA	QCS-049	QCS-049-1	NA	NA	QCS-049-2	NA	NA	NA	NA	CHN	no	China_1	NA	IlluminaHiSeq	42445030	6334008193	15	150
QCS-053-3	QCS-053-3	stool	<=85y	female	NA	QCS-053	NA	QCS-053-1	NA	QCS-053-2	NA	NA	NA	NA	CHN	no	China_1	NA	IlluminaHiSeq	44072500	6567841073	15	150
QCS-056-3	QCS-056-3	stool	<=85y	female	NA	QCS-056	QCS-056-1	NA	NA	QCS-056-2	NA	NA	NA	NA	CHN	no	China_1	NA	IlluminaHiSeq	43161392	6454828985	15	150
QCS-063-3	QCS-063-3	stool	<=85y	female	NA	QCS-063	QCS-063-1	NA	NA	QCS-063-2	NA	NA	NA	NA	CHN	no	China_1	NA	IlluminaHiSeq	40722278	6139730102	92	151
QCS-065-3	QCS-065-3	stool	<=85y	female	NA	QCS-065	QCS-065-1	NA	NA	QCS-065-2	NA	NA	NA	NA	CHN	no	China_1	NA	IlluminaHiSeq	40412550	6020797086	15	150
QCS-067-3	QCS-067-3	stool	<=85y	female	NA	QCS-067	QCS-067-1	NA	NA	QCS-067-2	NA	NA	NA	NA	CHN	no	China_1	NA	IlluminaHiSeq	40883694	6092736659	15	150
QCS-071-3	QCS-071-3	stool	<=85y	female	NA	QCS-071	QCS-071-1	NA	NA	QCS-071-2	NA	NA	NA	NA	CHN	no	China_1	NA	IlluminaHiSeq	43157850	6458301080	15	150
QCS-072-3	QCS-072-3	stool	<=85y	female	NA	QCS-072	NA	QCS-072-1	NA	QCS-072-2	NA	NA	NA	NA	CHN	no	China_1	NA	IlluminaHiSeq	39949458	5976754375	15	150
QCS-073-3	QCS-073-3	stool	<=85y	female	NA	QCS-073	QCS-073-1	NA	NA	QCS-073-2	NA	NA	NA	NA	CHN	no	China_1	NA	IlluminaHiSeq	40755654	6086130677	15	150
QCS-077-3	QCS-077-3	stool	<=85y	female	NA	QCS-077	QCS-077-1	NA	NA	QCS-077-2	NA	NA	NA	NA	CHN	no	China_1	NA	IlluminaHiSeq	41707952	6223386081	15	150
QCS-080-3	QCS-080-3	stool	<=85y	female	NA	QCS-080	QCS-080-1	NA	NA	QCS-080-2	NA	NA	NA	NA	CHN	no	China_1	NA	IlluminaHiSeq	46876322	7009326412	15	150
QCS-081-3	QCS-081-3	stool	<=85y	female	NA	QCS-081	QCS-081-1	NA	NA	QCS-081-2	NA	NA	NA	NA	CHN	no	China_1	NA	IlluminaHiSeq	47307266	7079306480	15	150
QCS-083-3	QCS-083-3	stool	<=85y	female	NA	QCS-083	QCS-083-1	NA	NA	QCS-083-2	NA	NA	NA	NA	CHN	no	China_1	NA	IlluminaHiSeq	37343294	5578182561	15	150
QCS-087-3	QCS-087-3	stool	<=85y	female	NA	QCS-087	QCS-087-1	NA	NA	QCS-087-2	NA	NA	NA	NA	CHN	no	China_1	NA	IlluminaHiSeq	39993424	5978626081	15	150
QCS-088-3	QCS-088-3	stool	<=85y	female	NA	QCS-088	NA	QCS-088-1	NA	QCS-088-2	NA	NA	NA	NA	CHN	no	China_1	NA	IlluminaHiSeq	42563340	6363349592	15	150
QCS-089-3	QCS-089-3	stool	<=85y	female	NA	QCS-089	QCS-089-1	NA	NA	QCS-089-2	NA	NA	NA	NA	CHN	no	China_1	NA	IlluminaHiSeq	36729878	5489049027	15	150
QCS-091-3	QCS-091-3	stool	<=85y	female	NA	QCS-091	QCS-091-1	NA	NA	QCS-091-2	NA	NA	NA	NA	CHN	no	China_1	NA	IlluminaHiSeq	43314486	6448680148	15	150
QCS-093-3	QCS-093-3	stool	<=85y	female	NA	QCS-093	QCS-093-1	NA	NA	QCS-093-2	NA	NA	NA	NA	CHN	no	China_1	NA	IlluminaHiSeq	44906246	6684899245	15	150
QCS-094-3	QCS-094-3	stool	<=85y	female	NA	QCS-094	NA	QCS-094-1	NA	QCS-094-2	NA	NA	NA	NA	CHN	no	China_1	NA	IlluminaHiSeq	39590254	5933876007	97	150
QCS-096-3	QCS-096-3	stool	<=85y	female	NA	QCS-096	NA	QCS-096-1	NA	QCS-096-2	NA	NA	NA	NA	CHN	no	China_1	NA	IlluminaHiSeq	39059326	5819376978	15	150
QCS-097-3	QCS-097-3	stool	<=85y	female	NA	QCS-097	QCS-097-1	NA	NA	QCS-097-2	NA	NA	NA	NA	CHN	no	China_1	NA	IlluminaHiSeq	39725508	5889978837	15	150
QCS-098-3	QCS-098-3	stool	<=85y	female	NA	QCS-098	QCS-098-1	NA	NA	QCS-098-2	NA	NA	NA	NA	CHN	no	China_1	NA	IlluminaHiSeq	45680176	6801919007	15	150
QCS-099-3	QCS-099-3	stool	<=85y	female	NA	QCS-099	QCS-099-1	NA	NA	QCS-099-2	NA	NA	NA	NA	CHN	no	China_1	NA	IlluminaHiSeq	36223352	5391012141	15	150
QCS-102-3	QCS-102-3	stool	<=85y	female	NA	QCS-102	QCS-102-1	NA	NA	QCS-102-2	NA	NA	NA	NA	CHN	no	China_1	NA	IlluminaHiSeq	42162394	6307815270	15	150
QCS-103-3	QCS-103-3	stool	<=85y	female	NA	QCS-103	QCS-103-1	NA	NA	QCS-103-2	NA	NA	NA	NA	CHN	no	China_1	NA	IlluminaHiSeq	40221534	6019700276	15	150
QCS-107-3	QCS-107-3	stool	<=85y	female	NA	QCS-107	QCS-107-1	NA	NA	QCS-107-2	NA	NA	NA	NA	CHN	no	China_1	NA	IlluminaHiSeq	41193462	6164809000	15	150
QCS-108-3	QCS-108-3	stool	<=85y	female	NA	QCS-108	QCS-108-1	NA	NA	QCS-108-2	NA	NA	NA	NA	CHN	no	China_1	NA	IlluminaHiSeq	42649766	6378307581	15	150
QCS-109-3	QCS-109-3	stool	<=85y	female	NA	QCS-109	QCS-109-1	NA	NA	QCS-109-2	NA	NA	NA	NA	CHN	no	China_1	NA	IlluminaHiSeq	39011058	5882900238	95	151
QCS-112-3	QCS-112-3	stool	<=85y	female	NA	QCS-112	QCS-112-1	NA	NA	QCS-112-2	NA	NA	NA	NA	CHN	no	China_1	NA	IlluminaHiSeq	35892648	5344360916	15	150
QCS-113-3	QCS-113-3	stool	<=85y	female	NA	QCS-113	QCS-113-1	NA	NA	QCS-113-2	NA	NA	NA	NA	CHN	no	China_1	NA	IlluminaHiSeq	36821530	5519035585	98	150
QCS-114-3	QCS-114-3	stool	<=85y	female	NA	QCS-114	QCS-114-1	NA	NA	QCS-114-2	NA	NA	NA	NA	CHN	no	China_1	NA	IlluminaHiSeq	48616338	7251194248	15	150
QCS-120-3	QCS-120-3	stool	<=85y	female	NA	QCS-120	QCS-120-1	NA	NA	QCS-120-2	NA	NA	NA	NA	CHN	no	China_1	NA	IlluminaHiSeq	40389754	6017124030	15	150
QCS-121-3	QCS-121-3	stool	<=85y	female	NA	QCS-121	QCS-121-1	NA	NA	QCS-121-2	NA	NA	NA	NA	CHN	no	China_1	NA	IlluminaHiSeq	36435492	5495263547	97	151
QCS-124-3	QCS-124-3	stool	<=85y	female	NA	QCS-124	QCS-124-1	NA	NA	QCS-124-2	NA	NA	NA	NA	CHN	no	China_1	NA	IlluminaHiSeq	35123236	5265862142	94	150
QCS-125-3	QCS-125-3	stool	<=85y	female	NA	QCS-125	QCS-125-1	NA	NA	QCS-125-2	NA	NA	NA	NA	CHN	no	China_1	NA	IlluminaHiSeq	47810692	7095074230	15	150
QCS-126-3	QCS-126-3	stool	<=85y	female	NA	QCS-126	QCS-126-1	NA	NA	QCS-126-2	NA	NA	NA	NA	CHN	no	China_1	NA	IlluminaHiSeq	39346436	5833157535	15	150
QCS-129-3	QCS-129-3	stool	<=85y	female	NA	QCS-129	QCS-129-1	NA	NA	QCS-129-2	NA	NA	NA	NA	CHN	no	China_1	NA	IlluminaHiSeq	41926188	6255894164	15	150
QCS-002-3	QCS-002-3	stool	<=85y	male	NA	QCS-002	QCS-002-1	NA	NA	QCS-002-2	NA	NA	NA	NA	CHN	no	China_1	NA	IlluminaHiSeq	43735320	6546534210	15	150
QCS-003-3	QCS-003-3	stool	<=85y	male	NA	QCS-003	QCS-003-1	NA	NA	QCS-003-2	NA	NA	NA	NA	CHN	no	China_1	NA	IlluminaHiSeq	50254678	7520947557	15	150
QCS-007-3	QCS-007-3	stool	<=85y	male	NA	QCS-007	QCS-007-1	NA	NA	QCS-007-2	NA	NA	NA	NA	CHN	no	China_1	NA	IlluminaHiSeq	42301946	6331431206	15	150
QCS-012-3	QCS-012-3	stool	<=85y	male	NA	QCS-012	QCS-012-1	NA	NA	QCS-012-2	NA	NA	NA	NA	CHN	no	China_1	NA	IlluminaHiSeq	47554264	7068704865	15	150
QCS-013-3	QCS-013-3	stool	<=85y	male	NA	QCS-013	QCS-013-1	NA	NA	QCS-013-2	NA	NA	NA	NA	CHN	no	China_1	NA	IlluminaHiSeq	39401484	5855111156	15	150
QCS-014-3	QCS-014-3	stool	<=85y	male	NA	QCS-014	QCS-014-1	NA	NA	QCS-014-2	NA	NA	NA	NA	CHN	no	China_1	NA	IlluminaHiSeq	43006554	6389891003	15	150
QCS-016-3	QCS-016-3	stool	<=85y	male	NA	QCS-016	NA	QCS-016-1	NA	QCS-016-2	NA	NA	NA	NA	CHN	no	China_1	NA	IlluminaHiSeq	50535734	7505910305	15	150
QCS-018-3	QCS-018-3	stool	<=85y	male	NA	QCS-018	QCS-018-1	NA	NA	QCS-018-2	NA	NA	NA	NA	CHN	no	China_1	NA	IlluminaHiSeq	42912384	6384197158	15	150
QCS-020-3	QCS-020-3	stool	<=85y	male	NA	QCS-020	QCS-020-1	NA	NA	QCS-020-2	NA	NA	NA	NA	CHN	no	China_1	NA	IlluminaHiSeq	38534926	5741278514	15	150
QCS-021-3	QCS-021-3	stool	<=85y	male	NA	QCS-021	QCS-021-1	NA	NA	QCS-021-2	NA	NA	NA	NA	CHN	no	China_1	NA	IlluminaHiSeq	45152072	6707999831	15	150
QCS-022-3	QCS-022-3	stool	<=85y	male	NA	QCS-022	QCS-022-1	NA	NA	QCS-022-2	NA	NA	NA	NA	CHN	no	China_1	NA	IlluminaHiSeq	49390388	7388457478	15	150
QCS-023-3	QCS-023-3	stool	<=85y	male	NA	QCS-023	QCS-023-1	NA	NA	QCS-023-2	NA	NA	NA	NA	CHN	no	China_1	NA	IlluminaHiSeq	44371464	6641606749	15	150
QCS-024-3	QCS-024-3	stool	<=85y	male	NA	QCS-024	QCS-024-1	NA	NA	QCS-024-2	NA	NA	NA	NA	CHN	no	China_1	NA	IlluminaHiSeq	46355732	6937128065	15	150
QCS-026-3	QCS-026-3	stool	<=85y	male	NA	QCS-026	QCS-026-1	NA	NA	QCS-026-2	NA	NA	NA	NA	CHN	no	China_1	NA	IlluminaHiSeq	47459180	7098231821	15	150
QCS-027-3	QCS-027-3	stool	<=85y	male	NA	QCS-027	NA	QCS-027-1	NA	QCS-027-2	NA	NA	NA	NA	CHN	no	China_1	NA	IlluminaHiSeq	43237136	6467884979	15	150
QCS-028-3	QCS-028-3	stool	<=85y	male	NA	QCS-028	QCS-028-1	NA	NA	QCS-028-2	NA	NA	NA	NA	CHN	no	China_1	NA	IlluminaHiSeq	46102668	6897722957	15	150
QCS-034-3	QCS-034-3	stool	<=85y	male	NA	QCS-034	NA	QCS-034-1	NA	QCS-034-2	NA	NA	NA	NA	CHN	no	China_1	NA	IlluminaHiSeq	51817652	7756287542	15	150
QCS-036-3	QCS-036-3	stool	<=85y	male	NA	QCS-036	QCS-036-1	NA	NA	QCS-036-2	NA	NA	NA	NA	CHN	no	China_1	NA	IlluminaHiSeq	40698750	6065536022	15	150
QCS-038-3	QCS-038-3	stool	<=85y	male	NA	QCS-038	QCS-038-1	NA	NA	QCS-038-2	NA	NA	NA	NA	CHN	no	China_1	NA	IlluminaHiSeq	44164832	6576155370	15	150
QCS-040-3	QCS-040-3	stool	<=85y	male	NA	QCS-040	QCS-040-1	NA	NA	QCS-040-2	NA	NA	NA	NA	CHN	no	China_1	NA	IlluminaHiSeq	44279708	6595316731	15	150
QCS-044-3	QCS-044-3	stool	<=85y	male	NA	QCS-044	QCS-044-1	NA	NA	QCS-044-2	NA	NA	NA	NA	CHN	no	China_1	NA	IlluminaHiSeq	41201476	6149455805	15	150
QCS-046-3	QCS-046-3	stool	<=85y	male	NA	QCS-046	QCS-046-1	NA	NA	QCS-046-2	NA	NA	NA	NA	CHN	no	China_1	NA	IlluminaHiSeq	34726858	5173600010	15	150
QCS-048-3	QCS-048-3	stool	<=85y	male	NA	QCS-048	QCS-048-1	NA	NA	QCS-048-2	NA	NA	NA	NA	CHN	no	China_1	NA	IlluminaHiSeq	45754728	6821901366	15	150
QCS-051-3	QCS-051-3	stool	<=85y	male	NA	QCS-051	QCS-051-1	NA	NA	QCS-051-2	NA	NA	NA	NA	CHN	no	China_1	NA	IlluminaHiSeq	44562296	6647488072	15	150
QCS-052-3	QCS-052-3	stool	<=85y	male	NA	QCS-052	QCS-052-1	NA	NA	QCS-052-2	NA	NA	NA	NA	CHN	no	China_1	NA	IlluminaHiSeq	43163456	6508359440	92	151
QCS-054-3	QCS-054-3	stool	<=85y	male	NA	QCS-054	NA	QCS-054-1	NA	QCS-054-2	NA	NA	NA	NA	CHN	no	China_1	NA	IlluminaHiSeq	51190102	7625299365	15	150
QCS-057-3	QCS-057-3	stool	<=85y	male	NA	QCS-057	NA	QCS-057-1	NA	QCS-057-2	NA	NA	NA	NA	CHN	no	China_1	NA	IlluminaHiSeq	33949868	5052667798	15	150
QCS-059-3	QCS-059-3	stool	<=85y	male	NA	QCS-059	QCS-059-1	NA	NA	QCS-059-2	NA	NA	NA	NA	CHN	no	China_1	NA	IlluminaHiSeq	46074638	6865037278	15	150
QCS-061-3	QCS-061-3	stool	<=85y	male	NA	QCS-061	NA	QCS-061-1	NA	QCS-061-2	NA	NA	NA	NA	CHN	no	China_1	NA	IlluminaHiSeq	55107464	8207341408	15	150
QCS-064-3	QCS-064-3	stool	<=85y	male	NA	QCS-064	QCS-064-1	NA	NA	QCS-064-2	NA	NA	NA	NA	CHN	no	China_1	NA	IlluminaHiSeq	41175422	6209760175	95	151
QCS-068-3	QCS-068-3	stool	<=85y	male	NA	QCS-068	QCS-068-1	NA	NA	QCS-068-2	NA	NA	NA	NA	CHN	no	China_1	NA	IlluminaHiSeq	39390048	5871363122	15	150
QCS-069-3	QCS-069-3	stool	<=85y	male	NA	QCS-069	QCS-069-1	NA	NA	QCS-069-2	NA	NA	NA	NA	CHN	no	China_1	NA	IlluminaHiSeq	49045298	7339825077	15	150
QCS-070-3	QCS-070-3	stool	<=85y	male	NA	QCS-070	QCS-070-1	NA	NA	QCS-070-2	NA	NA	NA	NA	CHN	no	China_1	NA	IlluminaHiSeq	43666298	6509582314	15	150
QCS-074-3	QCS-074-3	stool	<=85y	male	NA	QCS-074	QCS-074-1	NA	NA	QCS-074-2	NA	NA	NA	NA	CHN	no	China_1	NA	IlluminaHiSeq	44698728	6739967130	94	151
QCS-075-3	QCS-075-3	stool	<=85y	male	NA	QCS-075	QCS-075-1	NA	NA	QCS-075-2	NA	NA	NA	NA	CHN	no	China_1	NA	IlluminaHiSeq	55195806	8253145528	15	150
QCS-076-3	QCS-076-3	stool	<=85y	male	NA	QCS-076	QCS-076-1	NA	NA	QCS-076-2	NA	NA	NA	NA	CHN	no	China_1	NA	IlluminaHiSeq	41959640	6279743508	15	150
QCS-078-3	QCS-078-3	stool	<=85y	male	NA	QCS-078	NA	QCS-078-1	NA	QCS-078-2	NA	NA	NA	NA	CHN	no	China_1	NA	IlluminaHiSeq	43250548	6471888863	15	150
QCS-079-3	QCS-079-3	stool	<=85y	male	NA	QCS-079	NA	QCS-079-1	NA	QCS-079-2	NA	NA	NA	NA	CHN	no	China_1	NA	IlluminaHiSeq	40246672	6032333887	96	150
QCS-082-3	QCS-082-3	stool	<=85y	male	NA	QCS-082	QCS-082-1	NA	NA	QCS-082-2	NA	NA	NA	NA	CHN	no	China_1	NA	IlluminaHiSeq	36897264	5514593998	15	150
QCS-084-3	QCS-084-3	stool	<=85y	male	NA	QCS-084	NA	QCS-084-1	NA	QCS-084-2	NA	NA	NA	NA	CHN	no	China_1	NA	IlluminaHiSeq	37480598	5602212045	15	150
QCS-085-3	QCS-085-3	stool	<=85y	male	NA	QCS-085	QCS-085-1	NA	NA	QCS-085-2	NA	NA	NA	NA	CHN	no	China_1	NA	IlluminaHiSeq	49179580	7358726039	15	150
QCS-086-3	QCS-086-3	stool	<=85y	male	NA	QCS-086	QCS-086-1	NA	NA	QCS-086-2	NA	NA	NA	NA	CHN	no	China_1	NA	IlluminaHiSeq	40378758	6036655506	15	150
QCS-090-3	QCS-090-3	stool	<=85y	male	NA	QCS-090	QCS-090-1	NA	NA	QCS-090-2	NA	NA	NA	NA	CHN	no	China_1	NA	IlluminaHiSeq	36214482	5414330695	15	150
QCS-092-3	QCS-092-3	stool	<=85y	male	NA	QCS-092	QCS-092-1	NA	NA	QCS-092-2	NA	NA	NA	NA	CHN	no	China_1	NA	IlluminaHiSeq	40474518	6029419748	15	150
QCS-095-3	QCS-095-3	stool	<=85y	male	NA	QCS-095	QCS-095-1	NA	NA	QCS-095-2	NA	NA	NA	NA	CHN	no	China_1	NA	IlluminaHiSeq	38395184	5731832347	15	150
QCS-100-3	QCS-100-3	stool	<=85y	male	NA	QCS-100	QCS-100-1	NA	NA	QCS-100-2	NA	NA	NA	NA	CHN	no	China_1	NA	IlluminaHiSeq	39733766	5946665151	15	150
QCS-104-3	QCS-104-3	stool	<=85y	male	NA	QCS-104	QCS-104-1	NA	NA	QCS-104-2	NA	NA	NA	NA	CHN	no	China_1	NA	IlluminaHiSeq	42417082	6346731175	15	150
QCS-105-3	QCS-105-3	stool	<=85y	male	NA	QCS-105	NA	QCS-105-1	NA	QCS-105-2	NA	NA	NA	NA	CHN	no	China_1	NA	IlluminaHiSeq	44142922	6602421706	15	150
QCS-106-3	QCS-106-3	stool	<=85y	male	NA	QCS-106	NA	QCS-106-1	NA	QCS-106-2	NA	NA	NA	NA	CHN	no	China_1	NA	IlluminaHiSeq	39551468	5919923664	95	150
QCS-115-3	QCS-115-3	stool	<=85y	male	NA	QCS-115	QCS-115-1	NA	NA	QCS-115-2	NA	NA	NA	NA	CHN	no	China_1	NA	IlluminaHiSeq	45664798	6799021484	15	150
QCS-117-3	QCS-117-3	stool	<=85y	male	NA	QCS-117	QCS-117-1	NA	NA	QCS-117-2	NA	NA	NA	NA	CHN	no	China_1	NA	IlluminaHiSeq	41378846	6134514553	15	150
QCS-118-3	QCS-118-3	stool	<=85y	male	NA	QCS-118	QCS-118-1	NA	NA	QCS-118-2	NA	NA	NA	NA	CHN	no	China_1	NA	IlluminaHiSeq	36821564	5489543008	15	150
QCS-119-3	QCS-119-3	stool	<=85y	male	NA	QCS-119	QCS-119-1	NA	NA	QCS-119-2	NA	NA	NA	NA	CHN	no	China_1	NA	IlluminaHiSeq	42231564	6289158303	15	150
QCS-122-3	QCS-122-3	stool	<=85y	male	NA	QCS-122	QCS-122-1	NA	NA	QCS-122-2	NA	NA	NA	NA	CHN	no	China_1	NA	IlluminaHiSeq	39484608	5954694209	94	151
QCS-127-3	QCS-127-3	stool	<=85y	male	NA	QCS-127	QCS-127-1	NA	NA	QCS-127-2	NA	NA	NA	NA	CHN	no	China_1	NA	IlluminaHiSeq	42186248	6256388279	15	150
QCS-128-3	QCS-128-3	stool	<=85y	male	NA	QCS-128	QCS-128-1	NA	NA	QCS-128-2	NA	NA	NA	NA	CHN	no	China_1	NA	IlluminaHiSeq	41829414	6196026449	15	150
QCS-050-3	QCS-050-3	stool	NA	NA	NA	QCS-050	QCS-050-1	NA	NA	QCS-050-2	NA	NA	NA	NA	CHN	no	China_1	NA	IlluminaHiSeq	38373344	5723935258	15	150
QCS-062-3	QCS-062-3	stool	NA	NA	NA	QCS-062	QCS-062-1	NA	NA	QCS-062-2	NA	NA	NA	NA	CHN	no	China_1	NA	IlluminaHiSeq	42473664	6330007328	15	150
QCS-066-3	QCS-066-3	stool	NA	NA	NA	QCS-066	QCS-066-1	NA	NA	QCS-066-2	NA	NA	NA	NA	CHN	no	China_1	NA	IlluminaHiSeq	44358722	6690086668	92	151
QCS-001-1	QCS-001-1	stool	NA	female	NA	QCS-001	NA	NA	NA	NA	NA	NA	NA	NA	CHN	no	China_1	NA	IlluminaHiSeq	43336448	6494844604	95	150
QCS-002-1	QCS-002-1	stool	NA	female	NA	QCS-002	NA	NA	NA	NA	NA	NA	NA	NA	CHN	no	China_1	NA	IlluminaHiSeq	43460488	6504704359	15	150
QCS-003-1	QCS-003-1	stool	NA	female	NA	QCS-003	NA	NA	NA	NA	NA	NA	NA	NA	CHN	no	China_1	NA	IlluminaHiSeq	49431136	7396319990	15	150
QCS-004-1	QCS-004-1	stool	NA	female	NA	QCS-004	NA	NA	NA	NA	NA	NA	NA	NA	CHN	no	China_1	NA	IlluminaHiSeq	42748066	6406814936	94	150
QCS-005-1	QCS-005-1	stool	NA	female	NA	QCS-005	NA	NA	NA	NA	NA	NA	NA	NA	CHN	no	China_1	NA	IlluminaHiSeq	36950680	5512912208	15	150
QCS-006-1	QCS-006-1	stool	NA	female	NA	QCS-006	NA	NA	NA	NA	NA	NA	NA	NA	CHN	no	China_1	NA	IlluminaHiSeq	43865796	6562926527	15	150
QCS-007-1	QCS-007-1	stool	NA	female	NA	QCS-007	NA	NA	NA	NA	NA	NA	NA	NA	CHN	no	China_1	NA	IlluminaHiSeq	42575554	6381052508	96	150
QCS-008-1	QCS-008-1	stool	NA	female	NA	QCS-008	NA	NA	NA	NA	NA	NA	NA	NA	CHN	no	China_1	NA	IlluminaHiSeq	45406784	6796449615	15	150
QCS-010-1	QCS-010-1	stool	NA	female	NA	QCS-010	NA	NA	NA	NA	NA	NA	NA	NA	CHN	no	China_1	NA	IlluminaHiSeq	38705870	5801088686	92	150
QCS-011-1	QCS-011-1	stool	NA	female	NA	QCS-011	NA	NA	NA	NA	NA	NA	NA	NA	CHN	no	China_1	NA	IlluminaHiSeq	48882876	7313038715	15	150
QCS-012-1	QCS-012-1	stool	NA	female	NA	QCS-012	NA	NA	NA	NA	NA	NA	NA	NA	CHN	no	China_1	NA	IlluminaHiSeq	48500588	7257884277	15	150
QCS-013-1	QCS-013-1	stool	NA	female	NA	QCS-013	NA	NA	NA	NA	NA	NA	NA	NA	CHN	no	China_1	NA	IlluminaHiSeq	43952158	6532152126	15	150
QCS-014-1	QCS-014-1	stool	NA	female	NA	QCS-014	NA	NA	NA	NA	NA	NA	NA	NA	CHN	no	China_1	NA	IlluminaHiSeq	40888984	6068317334	15	150
QCS-017-1	QCS-017-1	stool	NA	female	NA	QCS-017	NA	NA	NA	NA	NA	NA	NA	NA	CHN	no	China_1	NA	IlluminaHiSeq	42550814	6330324278	15	150
QCS-018-1	QCS-018-1	stool	NA	female	NA	QCS-018	NA	NA	NA	NA	NA	NA	NA	NA	CHN	no	China_1	NA	IlluminaHiSeq	42412752	6310313960	15	150
QCS-019-1	QCS-019-1	stool	NA	female	NA	QCS-019	NA	NA	NA	NA	NA	NA	NA	NA	CHN	no	China_1	NA	IlluminaHiSeq	44457646	6615875946	15	150
QCS-020-1	QCS-020-1	stool	NA	female	NA	QCS-020	NA	NA	NA	NA	NA	NA	NA	NA	CHN	no	China_1	NA	IlluminaHiSeq	37188300	5552366099	15	150
QCS-021-1	QCS-021-1	stool	NA	female	NA	QCS-021	NA	NA	NA	NA	NA	NA	NA	NA	CHN	no	China_1	NA	IlluminaHiSeq	40788626	6080256642	15	150
QCS-022-1	QCS-022-1	stool	NA	female	NA	QCS-022	NA	NA	NA	NA	NA	NA	NA	NA	CHN	no	China_1	NA	IlluminaHiSeq	39751166	5890356680	15	150
QCS-023-1	QCS-023-1	stool	NA	female	NA	QCS-023	NA	NA	NA	NA	NA	NA	NA	NA	CHN	no	China_1	NA	IlluminaHiSeq	50346744	7593168659	94	151
QCS-024-1	QCS-024-1	stool	NA	female	NA	QCS-024	NA	NA	NA	NA	NA	NA	NA	NA	CHN	no	China_1	NA	IlluminaHiSeq	51182890	7658274067	15	150
QCS-025-1	QCS-025-1	stool	NA	female	NA	QCS-025	NA	NA	NA	NA	NA	NA	NA	NA	CHN	no	China_1	NA	IlluminaHiSeq	42977306	6430659640	15	150
QCS-026-1	QCS-026-1	stool	NA	female	NA	QCS-026	NA	NA	NA	NA	NA	NA	NA	NA	CHN	no	China_1	NA	IlluminaHiSeq	50650380	7559874364	15	150
QCS-028-1	QCS-028-1	stool	NA	female	NA	QCS-028	NA	NA	NA	NA	NA	NA	NA	NA	CHN	no	China_1	NA	IlluminaHiSeq	48057614	7193247862	15	150
QCS-029-1	QCS-029-1	stool	NA	female	NA	QCS-029	NA	NA	NA	NA	NA	NA	NA	NA	CHN	no	China_1	NA	IlluminaHiSeq	44501496	6670400087	98	150
QCS-030-1	QCS-030-1	stool	NA	female	NA	QCS-030	NA	NA	NA	NA	NA	NA	NA	NA	CHN	no	China_1	NA	IlluminaHiSeq	41503380	6210305688	15	150
QCS-031-1	QCS-031-1	stool	NA	female	NA	QCS-031	NA	NA	NA	NA	NA	NA	NA	NA	CHN	no	China_1	NA	IlluminaHiSeq	50346196	7544804968	92	150
QCS-033-1	QCS-033-1	stool	NA	female	NA	QCS-033	NA	NA	NA	NA	NA	NA	NA	NA	CHN	no	China_1	NA	IlluminaHiSeq	52507232	7869742056	94	150
QCS-035-1	QCS-035-1	stool	NA	female	NA	QCS-035	NA	NA	NA	NA	NA	NA	NA	NA	CHN	no	China_1	NA	IlluminaHiSeq	48555838	7229134489	15	150
QCS-036-1	QCS-036-1	stool	NA	female	NA	QCS-036	NA	NA	NA	NA	NA	NA	NA	NA	CHN	no	China_1	NA	IlluminaHiSeq	41016708	6105384633	15	150
QCS-037-1	QCS-037-1	stool	NA	female	NA	QCS-037	NA	NA	NA	NA	NA	NA	NA	NA	CHN	no	China_1	NA	IlluminaHiSeq	47443616	7065618395	15	150
QCS-038-1	QCS-038-1	stool	NA	female	NA	QCS-038	NA	NA	NA	NA	NA	NA	NA	NA	CHN	no	China_1	NA	IlluminaHiSeq	40484438	6030026066	15	150
QCS-039-1	QCS-039-1	stool	NA	female	NA	QCS-039	NA	NA	NA	NA	NA	NA	NA	NA	CHN	no	China_1	NA	IlluminaHiSeq	44722584	6657444294	15	150
QCS-040-1	QCS-040-1	stool	NA	female	NA	QCS-040	NA	NA	NA	NA	NA	NA	NA	NA	CHN	no	China_1	NA	IlluminaHiSeq	42285134	6290967313	15	150
QCS-041-1	QCS-041-1	stool	NA	female	NA	QCS-041	NA	NA	NA	NA	NA	NA	NA	NA	CHN	no	China_1	NA	IlluminaHiSeq	43745924	6516559081	15	150
QCS-042-1	QCS-042-1	stool	NA	female	NA	QCS-042	NA	NA	NA	NA	NA	NA	NA	NA	CHN	no	China_1	NA	IlluminaHiSeq	39591656	5934052806	98	150
QCS-044-1	QCS-044-1	stool	NA	female	NA	QCS-044	NA	NA	NA	NA	NA	NA	NA	NA	CHN	no	China_1	NA	IlluminaHiSeq	63433108	9457856681	15	150
QCS-046-1	QCS-046-1	stool	NA	female	NA	QCS-046	NA	NA	NA	NA	NA	NA	NA	NA	CHN	no	China_1	NA	IlluminaHiSeq	45043210	6735990119	15	150
QCS-047-1	QCS-047-1	stool	NA	female	NA	QCS-047	NA	NA	NA	NA	NA	NA	NA	NA	CHN	no	China_1	NA	IlluminaHiSeq	46601960	7027171532	95	151
QCS-048-1	QCS-048-1	stool	NA	female	NA	QCS-048	NA	NA	NA	NA	NA	NA	NA	NA	CHN	no	China_1	NA	IlluminaHiSeq	53492334	7970861778	15	150
QCS-049-1	QCS-049-1	stool	NA	female	NA	QCS-049	NA	NA	NA	NA	NA	NA	NA	NA	CHN	no	China_1	NA	IlluminaHiSeq	45456572	6777253149	15	150
QCS-051-1	QCS-051-1	stool	NA	female	NA	QCS-051	NA	NA	NA	NA	NA	NA	NA	NA	CHN	no	China_1	NA	IlluminaHiSeq	43794162	6525813683	15	150
QCS-052-1	QCS-052-1	stool	NA	female	NA	QCS-052	NA	NA	NA	NA	NA	NA	NA	NA	CHN	no	China_1	NA	IlluminaHiSeq	47523864	7114419250	92	150
QCS-056-1	QCS-056-1	stool	NA	female	NA	QCS-056	NA	NA	NA	NA	NA	NA	NA	NA	CHN	no	China_1	NA	IlluminaHiSeq	41565136	6190380114	15	150
QCS-059-1	QCS-059-1	stool	NA	female	NA	QCS-059	NA	NA	NA	NA	NA	NA	NA	NA	CHN	no	China_1	NA	IlluminaHiSeq	39893168	6016015479	92	151
QCS-062-1	QCS-062-1	stool	NA	female	NA	QCS-062	NA	NA	NA	NA	NA	NA	NA	NA	CHN	no	China_1	NA	IlluminaHiSeq	42571092	6332802891	15	150
QCS-063-1	QCS-063-1	stool	NA	female	NA	QCS-063	NA	NA	NA	NA	NA	NA	NA	NA	CHN	no	China_1	NA	IlluminaHiSeq	40034344	6036892791	94	151
QCS-064-1	QCS-064-1	stool	NA	female	NA	QCS-064	NA	NA	NA	NA	NA	NA	NA	NA	CHN	no	China_1	NA	IlluminaHiSeq	39857342	5933479252	15	150
QCS-065-1	QCS-065-1	stool	NA	female	NA	QCS-065	NA	NA	NA	NA	NA	NA	NA	NA	CHN	no	China_1	NA	IlluminaHiSeq	38044276	5736008394	95	151
QCS-066-1	QCS-066-1	stool	NA	female	NA	QCS-066	NA	NA	NA	NA	NA	NA	NA	NA	CHN	no	China_1	NA	IlluminaHiSeq	46266294	6975603179	93	151
QCS-068-1	QCS-068-1	stool	NA	female	NA	QCS-068	NA	NA	NA	NA	NA	NA	NA	NA	CHN	no	China_1	NA	IlluminaHiSeq	43625914	6471439226	15	150
QCS-069-1	QCS-069-1	stool	NA	female	NA	QCS-069	NA	NA	NA	NA	NA	NA	NA	NA	CHN	no	China_1	NA	IlluminaHiSeq	40358372	6038032502	15	150
QCS-070-1	QCS-070-1	stool	NA	female	NA	QCS-070	NA	NA	NA	NA	NA	NA	NA	NA	CHN	no	China_1	NA	IlluminaHiSeq	50099898	7497260477	15	150
QCS-071-1	QCS-071-1	stool	NA	female	NA	QCS-071	NA	NA	NA	NA	NA	NA	NA	NA	CHN	no	China_1	NA	IlluminaHiSeq	42362078	6337607055	15	150
QCS-073-1	QCS-073-1	stool	NA	female	NA	QCS-073	NA	NA	NA	NA	NA	NA	NA	NA	CHN	no	China_1	NA	IlluminaHiSeq	38999040	5880661006	95	151
QCS-074-1	QCS-074-1	stool	NA	female	NA	QCS-074	NA	NA	NA	NA	NA	NA	NA	NA	CHN	no	China_1	NA	IlluminaHiSeq	37569834	5665097747	88	151
QCS-075-1	QCS-075-1	stool	NA	female	NA	QCS-075	NA	NA	NA	NA	NA	NA	NA	NA	CHN	no	China_1	NA	IlluminaHiSeq	42915608	6418079250	15	150
QCS-076-1	QCS-076-1	stool	NA	female	NA	QCS-076	NA	NA	NA	NA	NA	NA	NA	NA	CHN	no	China_1	NA	IlluminaHiSeq	43356748	6486968422	15	150
QCS-077-1	QCS-077-1	stool	NA	female	NA	QCS-077	NA	NA	NA	NA	NA	NA	NA	NA	CHN	no	China_1	NA	IlluminaHiSeq	41709094	6239554340	15	150
QCS-080-1	QCS-080-1	stool	NA	female	NA	QCS-080	NA	NA	NA	NA	NA	NA	NA	NA	CHN	no	China_1	NA	IlluminaHiSeq	50172214	7470084404	15	150
QCS-081-1	QCS-081-1	stool	NA	female	NA	QCS-081	NA	NA	NA	NA	NA	NA	NA	NA	CHN	no	China_1	NA	IlluminaHiSeq	39786148	5953428314	15	150
QCS-082-1	QCS-082-1	stool	NA	female	NA	QCS-082	NA	NA	NA	NA	NA	NA	NA	NA	CHN	no	China_1	NA	IlluminaHiSeq	33347118	4997555394	97	150
QCS-083-1	QCS-083-1	stool	NA	female	NA	QCS-083	NA	NA	NA	NA	NA	NA	NA	NA	CHN	no	China_1	NA	IlluminaHiSeq	40236438	6009883459	15	150
QCS-085-1	QCS-085-1	stool	NA	female	NA	QCS-085	NA	NA	NA	NA	NA	NA	NA	NA	CHN	no	China_1	NA	IlluminaHiSeq	38203510	5706194610	15	150
QCS-086-1	QCS-086-1	stool	NA	female	NA	QCS-086	NA	NA	NA	NA	NA	NA	NA	NA	CHN	no	China_1	NA	IlluminaHiSeq	37190736	5557877599	15	150
QCS-087-1	QCS-087-1	stool	NA	female	NA	QCS-087	NA	NA	NA	NA	NA	NA	NA	NA	CHN	no	China_1	NA	IlluminaHiSeq	35101324	5244508550	15	150
QCS-089-1	QCS-089-1	stool	NA	female	NA	QCS-089	NA	NA	NA	NA	NA	NA	NA	NA	CHN	no	China_1	NA	IlluminaHiSeq	43651374	6542274762	88	150
QCS-090-1	QCS-090-1	stool	NA	female	NA	QCS-090	NA	NA	NA	NA	NA	NA	NA	NA	CHN	no	China_1	NA	IlluminaHiSeq	44311722	6641449104	89	150
QCS-091-1	QCS-091-1	stool	NA	female	NA	QCS-091	NA	NA	NA	NA	NA	NA	NA	NA	CHN	no	China_1	NA	IlluminaHiSeq	36636446	5452509265	15	150
QCS-092-1	QCS-092-1	stool	NA	female	NA	QCS-092	NA	NA	NA	NA	NA	NA	NA	NA	CHN	no	China_1	NA	IlluminaHiSeq	53847956	8016433956	15	150
QCS-093-1	QCS-093-1	stool	NA	female	NA	QCS-093	NA	NA	NA	NA	NA	NA	NA	NA	CHN	no	China_1	NA	IlluminaHiSeq	44251844	6587668893	15	150
QCS-095-1	QCS-095-1	stool	NA	female	NA	QCS-095	NA	NA	NA	NA	NA	NA	NA	NA	CHN	no	China_1	NA	IlluminaHiSeq	40988874	6099954502	15	150
QCS-097-1	QCS-097-1	stool	NA	female	NA	QCS-097	NA	NA	NA	NA	NA	NA	NA	NA	CHN	no	China_1	NA	IlluminaHiSeq	38040192	5662785033	15	150
QCS-098-1	QCS-098-1	stool	NA	female	NA	QCS-098	NA	NA	NA	NA	NA	NA	NA	NA	CHN	no	China_1	NA	IlluminaHiSeq	42607998	6347994468	15	150
QCS-099-1	QCS-099-1	stool	NA	female	NA	QCS-099	NA	NA	NA	NA	NA	NA	NA	NA	CHN	no	China_1	NA	IlluminaHiSeq	40786728	6070702194	15	150
QCS-100-1	QCS-100-1	stool	NA	female	NA	QCS-100	NA	NA	NA	NA	NA	NA	NA	NA	CHN	no	China_1	NA	IlluminaHiSeq	39524528	5879907823	15	150
QCS-102-1	QCS-102-1	stool	NA	female	NA	QCS-102	NA	NA	NA	NA	NA	NA	NA	NA	CHN	no	China_1	NA	IlluminaHiSeq	44435236	6646132281	15	150
QCS-103-1	QCS-103-1	stool	NA	female	NA	QCS-103	NA	NA	NA	NA	NA	NA	NA	NA	CHN	no	China_1	NA	IlluminaHiSeq	40690016	6087691478	15	150
QCS-104-1	QCS-104-1	stool	NA	female	NA	QCS-104	NA	NA	NA	NA	NA	NA	NA	NA	CHN	no	China_1	NA	IlluminaHiSeq	38511358	5717642182	15	150
QCS-107-1	QCS-107-1	stool	NA	female	NA	QCS-107	NA	NA	NA	NA	NA	NA	NA	NA	CHN	no	China_1	NA	IlluminaHiSeq	47711106	7137764181	15	150
QCS-108-1	QCS-108-1	stool	NA	female	NA	QCS-108	NA	NA	NA	NA	NA	NA	NA	NA	CHN	no	China_1	NA	IlluminaHiSeq	37882984	5668007905	15	150
QCS-109-1	QCS-109-1	stool	NA	female	NA	QCS-109	NA	NA	NA	NA	NA	NA	NA	NA	CHN	no	China_1	NA	IlluminaHiSeq	39007882	5882534059	95	151
QCS-110-1	QCS-110-1	stool	NA	female	NA	QCS-110	NA	NA	NA	NA	NA	NA	NA	NA	CHN	no	China_1	NA	IlluminaHiSeq	51592152	7718541134	15	150
QCS-113-1	QCS-113-1	stool	NA	female	NA	QCS-113	NA	NA	NA	NA	NA	NA	NA	NA	CHN	no	China_1	NA	IlluminaHiSeq	46653268	6992104141	97	150
QCS-114-1	QCS-114-1	stool	NA	female	NA	QCS-114	NA	NA	NA	NA	NA	NA	NA	NA	CHN	no	China_1	NA	IlluminaHiSeq	36271262	5402921343	15	150
QCS-115-1	QCS-115-1	stool	NA	female	NA	QCS-115	NA	NA	NA	NA	NA	NA	NA	NA	CHN	no	China_1	NA	IlluminaHiSeq	41740476	6255294956	96	150
QCS-118-1	QCS-118-1	stool	NA	female	NA	QCS-118	NA	NA	NA	NA	NA	NA	NA	NA	CHN	no	China_1	NA	IlluminaHiSeq	45130850	6721914151	15	150
QCS-119-1	QCS-119-1	stool	NA	female	NA	QCS-119	NA	NA	NA	NA	NA	NA	NA	NA	CHN	no	China_1	NA	IlluminaHiSeq	44374196	6602861408	15	150
QCS-120-1	QCS-120-1	stool	NA	female	NA	QCS-120	NA	NA	NA	NA	NA	NA	NA	NA	CHN	no	China_1	NA	IlluminaHiSeq	43090892	6419926944	15	150
QCS-121-1	QCS-121-1	stool	NA	female	NA	QCS-121	NA	NA	NA	NA	NA	NA	NA	NA	CHN	no	China_1	NA	IlluminaHiSeq	42148856	6356652140	91	151
QCS-122-1	QCS-122-1	stool	NA	female	NA	QCS-122	NA	NA	NA	NA	NA	NA	NA	NA	CHN	no	China_1	NA	IlluminaHiSeq	35503394	5354170659	97	151
QCS-123-1	QCS-123-1	stool	NA	female	NA	QCS-123	NA	NA	NA	NA	NA	NA	NA	NA	CHN	no	China_1	NA	IlluminaHiSeq	37096472	5594114827	96	151
QCS-124-1	QCS-124-1	stool	NA	female	NA	QCS-124	NA	NA	NA	NA	NA	NA	NA	NA	CHN	no	China_1	NA	IlluminaHiSeq	44905080	6771844094	95	151
QCS-125-1	QCS-125-1	stool	NA	female	NA	QCS-125	NA	NA	NA	NA	NA	NA	NA	NA	CHN	no	China_1	NA	IlluminaHiSeq	40980358	6142417629	98	150
QCS-126-1	QCS-126-1	stool	NA	female	NA	QCS-126	NA	NA	NA	NA	NA	NA	NA	NA	CHN	no	China_1	NA	IlluminaHiSeq	42335998	6308868167	15	150
QCS-127-1	QCS-127-1	stool	NA	female	NA	QCS-127	NA	NA	NA	NA	NA	NA	NA	NA	CHN	no	China_1	NA	IlluminaHiSeq	42372850	6279515425	15	150
QCS-128-1	QCS-128-1	stool	NA	female	NA	QCS-128	NA	NA	NA	NA	NA	NA	NA	NA	CHN	no	China_1	NA	IlluminaHiSeq	46169792	6843892410	15	150
QCS-016-1	QCS-016-1	stool	NA	male	NA	QCS-016	NA	NA	NA	NA	NA	NA	NA	NA	CHN	no	China_1	NA	IlluminaHiSeq	37042586	5586175553	95	151
QCS-027-1	QCS-027-1	stool	NA	male	NA	QCS-027	NA	NA	NA	NA	NA	NA	NA	NA	CHN	no	China_1	NA	IlluminaHiSeq	42665414	6434054250	89	151
QCS-032-1	QCS-032-1	stool	NA	male	NA	QCS-032	NA	NA	NA	NA	NA	NA	NA	NA	CHN	no	China_1	NA	IlluminaHiSeq	42899516	6468853685	92	151
QCS-034-1	QCS-034-1	stool	NA	male	NA	QCS-034	NA	NA	NA	NA	NA	NA	NA	NA	CHN	no	China_1	NA	IlluminaHiSeq	57332588	8548227098	15	150
QCS-043-1	QCS-043-1	stool	NA	male	NA	QCS-043	NA	NA	NA	NA	NA	NA	NA	NA	CHN	no	China_1	NA	IlluminaHiSeq	42625216	6389626425	97	150
QCS-053-1	QCS-053-1	stool	NA	male	NA	QCS-053	NA	NA	NA	NA	NA	NA	NA	NA	CHN	no	China_1	NA	IlluminaHiSeq	37327222	5559597890	15	150
QCS-054-1	QCS-054-1	stool	NA	male	NA	QCS-054	NA	NA	NA	NA	NA	NA	NA	NA	CHN	no	China_1	NA	IlluminaHiSeq	45670722	6801746503	15	150
QCS-057-1	QCS-057-1	stool	NA	male	NA	QCS-057	NA	NA	NA	NA	NA	NA	NA	NA	CHN	no	China_1	NA	IlluminaHiSeq	43324402	6530820776	92	151
QCS-061-1	QCS-061-1	stool	NA	male	NA	QCS-061	NA	NA	NA	NA	NA	NA	NA	NA	CHN	no	China_1	NA	IlluminaHiSeq	38244362	5692770340	15	150
QCS-072-1	QCS-072-1	stool	NA	male	NA	QCS-072	NA	NA	NA	NA	NA	NA	NA	NA	CHN	no	China_1	NA	IlluminaHiSeq	45097600	6745486893	15	150
QCS-078-1	QCS-078-1	stool	NA	male	NA	QCS-078	NA	NA	NA	NA	NA	NA	NA	NA	CHN	no	China_1	NA	IlluminaHiSeq	38803930	5805435281	15	150
QCS-079-1	QCS-079-1	stool	NA	male	NA	QCS-079	NA	NA	NA	NA	NA	NA	NA	NA	CHN	no	China_1	NA	IlluminaHiSeq	42590308	6371551730	15	150
QCS-084-1	QCS-084-1	stool	NA	male	NA	QCS-084	NA	NA	NA	NA	NA	NA	NA	NA	CHN	no	China_1	NA	IlluminaHiSeq	36043152	5378623489	15	150
QCS-088-1	QCS-088-1	stool	NA	male	NA	QCS-088	NA	NA	NA	NA	NA	NA	NA	NA	CHN	no	China_1	NA	IlluminaHiSeq	46586924	6969919532	15	150
QCS-094-1	QCS-094-1	stool	NA	male	NA	QCS-094	NA	NA	NA	NA	NA	NA	NA	NA	CHN	no	China_1	NA	IlluminaHiSeq	33117794	4963678789	91	150
QCS-096-1	QCS-096-1	stool	NA	male	NA	QCS-096	NA	NA	NA	NA	NA	NA	NA	NA	CHN	no	China_1	NA	IlluminaHiSeq	45072956	6755534393	93	150
QCS-101-1	QCS-101-1	stool	NA	male	NA	QCS-101	NA	NA	NA	NA	NA	NA	NA	NA	CHN	no	China_1	NA	IlluminaHiSeq	47497148	7107190638	15	150
QCS-105-1	QCS-105-1	stool	NA	male	NA	QCS-105	NA	NA	NA	NA	NA	NA	NA	NA	CHN	no	China_1	NA	IlluminaHiSeq	42970476	6424047824	15	150
QCS-106-1	QCS-106-1	stool	NA	male	NA	QCS-106	NA	NA	NA	NA	NA	NA	NA	NA	CHN	no	China_1	NA	IlluminaHiSeq	38140982	5751298779	91	151
CHN_11E2	CHN_11E2	stool	<=1y	male	c_section	CHN_11E	CHN_11E3	NA	NA	NA	NA	NA	NA	NA	CHN	yes	China_2	NA	IlluminaNovaSeq	83440714	12485895857	75	151
CHN_11E3	CHN_11E3	stool	NA	female	NA	CHN_11E	NA	NA	NA	NA	NA	NA	NA	NA	CHN	yes	China_2	NA	IlluminaNovaSeq	206012169	30919366706	75	151
CHN_12D2	CHN_12D2	stool	<=1y	male	vaginal	CHN_12D	CHN_12D3	NA	NA	NA	NA	NA	NA	NA	CHN	yes	China_2	NA	IlluminaNovaSeq	111100952	16674468071	75	151
CHN_12D3	CHN_12D3	stool	NA	female	NA	CHN_12D	NA	NA	NA	NA	NA	NA	NA	NA	CHN	yes	China_2	NA	IlluminaNovaSeq	97939397	14684478858	75	151
CHN_17D2	CHN_17D2	stool	<=1y	male	c_section	CHN_17D	CHN_17D3	NA	NA	NA	NA	NA	NA	NA	CHN	yes	China_2	NA	IlluminaNovaSeq	3871372	576947263	75	151
CHN_18D2	CHN_18D2	stool	<=1y	male	vaginal	CHN_18D	CHN_18D3	NA	NA	NA	NA	NA	NA	NA	CHN	yes	China_2	NA	IlluminaNovaSeq	46149852	6936088744	75	151
CHN_18E2	CHN_18E2	stool	<=1y	male	vaginal	CHN_18E	CHN_18E3	NA	NA	NA	NA	NA	NA	NA	CHN	yes	China_2	NA	IlluminaNovaSeq	80556059	12088296555	75	151
CHN_19G2	CHN_19G2	stool	<=1y	male	vaginal	CHN_19G	CHN_19G3	NA	NA	NA	NA	NA	NA	NA	CHN	yes	China_2	NA	IlluminaNovaSeq	109807893	16473103118	75	151
CHN_1E2	CHN_1E2	stool	<=1y	male	vaginal	CHN_1E	CHN_1E3	NA	NA	NA	NA	NA	NA	NA	CHN	yes	China_2	NA	IlluminaNovaSeq	87857321	13185040373	75	151
CHN_1G2	CHN_1G2	stool	<=1y	male	vaginal	CHN_1G	CHN_1G3	NA	NA	NA	NA	NA	NA	NA	CHN	yes	China_2	NA	IlluminaNovaSeq	104896142	15753421623	75	151
CHN_21D2	CHN_21D2	stool	<=1y	female	vaginal	CHN_21D	CHN_21D3	NA	NA	NA	NA	NA	NA	NA	CHN	yes	China_2	NA	IlluminaNovaSeq	3657445	550001372	75	151
CHN_21D3	CHN_21D3	stool	NA	female	NA	CHN_21D	NA	NA	NA	NA	NA	NA	NA	NA	CHN	yes	China_2	NA	IlluminaNovaSeq	79497745	11926007984	75	151
CHN_24G2	CHN_24G2	stool	<=1y	female	vaginal	CHN_24G	CHN_24G3	NA	NA	NA	NA	NA	NA	NA	CHN	yes	China_2	NA	IlluminaNovaSeq	4302113	638920114	75	151
CHN_26G2	CHN_26G2	stool	<=1y	male	c_section	CHN_26G	CHN_26G3	NA	NA	NA	NA	NA	NA	NA	CHN	yes	China_2	NA	IlluminaNovaSeq	81443616	12241585284	75	151
CHN_26G3	CHN_26G3	stool	NA	female	NA	CHN_26G	NA	NA	NA	NA	NA	NA	NA	NA	CHN	yes	China_2	NA	IlluminaNovaSeq	452852232	67973130879	75	151
CHN_2D2	CHN_2D2	stool	<=1y	female	vaginal	CHN_2D	CHN_2D3	NA	NA	NA	NA	NA	NA	NA	CHN	yes	China_2	NA	IlluminaNovaSeq	42415114	6365313222	75	151
CHN_2D3	CHN_2D3	stool	NA	female	NA	CHN_2D	NA	NA	NA	NA	NA	NA	NA	NA	CHN	yes	China_2	NA	IlluminaNovaSeq	82005669	12273078295	75	151
CHN_3E2	CHN_3E2	stool	<=1y	male	c_section	CHN_3E	CHN_3E3	NA	NA	NA	NA	NA	NA	NA	CHN	yes	China_2	NA	IlluminaNovaSeq	57088037	8574240049	75	151
CHN_4E2	CHN_4E2	stool	<=1y	male	c_section	CHN_4E	CHN_4E3	NA	NA	NA	NA	NA	NA	NA	CHN	yes	China_2	NA	IlluminaNovaSeq	27448260	4108679357	75	151
CHN_4E3	CHN_4E3	stool	NA	female	NA	CHN_4E	NA	NA	NA	NA	NA	NA	NA	NA	CHN	yes	China_2	NA	IlluminaNovaSeq	40651703	6096303470	75	151
CHN_5D2	CHN_5D2	stool	<=1y	female	vaginal	CHN_5D	CHN_5D3	NA	NA	NA	NA	NA	NA	NA	CHN	yes	China_2	NA	IlluminaNovaSeq	54975985	8256912445	75	151
CHN_6E2	CHN_6E2	stool	<=1y	male	vaginal	CHN_6E	CHN_6E3	NA	NA	NA	NA	NA	NA	NA	CHN	yes	China_2	NA	IlluminaNovaSeq	64277281	9641951431	75	151
CHN_7E2	CHN_7E2	stool	<=1y	male	c_section	CHN_7E	CHN_7E3	NA	NA	NA	NA	NA	NA	NA	CHN	yes	China_2	NA	IlluminaNovaSeq	36403767	5453356842	75	151
CHN_7E3	CHN_7E3	stool	NA	female	NA	CHN_7E	NA	NA	NA	NA	NA	NA	NA	NA	CHN	yes	China_2	NA	IlluminaNovaSeq	118306169	17700119620	75	151
CHN_7F2	CHN_7F2	stool	<=1y	female	vaginal	CHN_7F	CHN_7F3	NA	NA	NA	NA	NA	NA	NA	CHN	yes	China_2	NA	IlluminaNovaSeq	4599727	672540352	75	151
CHN_8E2	CHN_8E2	stool	<=1y	male	vaginal	CHN_8E	CHN_8E3	NA	NA	NA	NA	NA	NA	NA	CHN	yes	China_2	NA	IlluminaNovaSeq	9104841	1359340040	75	151
CHN_8E3	CHN_8E3	stool	NA	female	NA	CHN_8E	NA	NA	NA	NA	NA	NA	NA	NA	CHN	yes	China_2	NA	IlluminaNovaSeq	68964512	10328252882	75	151
COL_1BH	COL_1BH	stool	<=1y	male	vaginal	COL_1	COL_1MH	NA	NA	NA	NA	NA	NA	NA	COL	yes	Colombia	NA	IlluminaNovaSeq	37452807	5628702400	75	151
COL_1MH	COL_1MH	stool	<=85y	female	NA	COL_1	NA	NA	NA	NA	NA	NA	NA	NA	COL	yes	Colombia	NA	IlluminaNovaSeq	31178081	4688853325	75	151
COL_10BH	COL_10BH	stool	<=1y	male	vaginal	COL_10	COL_10MH	NA	NA	NA	NA	NA	NA	NA	COL	yes	Colombia	NA	IlluminaNovaSeq	53226256	7993091457	75	151
COL_10MH	COL_10MH	stool	<=30y	female	NA	COL_10	NA	NA	NA	NA	NA	NA	NA	NA	COL	yes	Colombia	NA	IlluminaNovaSeq	28200922	4238036529	75	151
COL_11BH	COL_11BH	stool	<=1y	female	vaginal	COL_11	COL_11MH	NA	NA	NA	NA	NA	NA	NA	COL	yes	Colombia	NA	IlluminaNovaSeq	56179947	8403993198	75	151
COL_11MH	COL_11MH	stool	<=30y	female	NA	COL_11	NA	NA	NA	NA	NA	NA	NA	NA	COL	yes	Colombia	NA	IlluminaNovaSeq	59027072	8867718150	75	151
COL_13BH	COL_13BH	stool	<=1y	female	vaginal	COL_13	COL_13MH	NA	NA	NA	NA	NA	NA	NA	COL	yes	Colombia	NA	IlluminaNovaSeq	147181639	22086577273	75	151
COL_13MH	COL_13MH	stool	<=30y	female	NA	COL_13	NA	NA	NA	NA	NA	NA	NA	NA	COL	yes	Colombia	NA	IlluminaNovaSeq	45329764	6813582542	75	151
COL_15BH	COL_15BH	stool	<=1y	male	vaginal	COL_15	COL_15MH	NA	NA	NA	NA	NA	NA	NA	COL	yes	Colombia	NA	IlluminaNovaSeq	51584758	7745095296	75	151
COL_15MH	COL_15MH	stool	<=85y	female	NA	COL_15	NA	NA	NA	NA	NA	NA	NA	NA	COL	yes	Colombia	NA	IlluminaNovaSeq	10271196	1543328214	75	151
COL_16BH	COL_16BH	stool	<=1y	female	c_section	COL_16	COL_16MH	NA	NA	NA	NA	NA	NA	NA	COL	yes	Colombia	NA	IlluminaNovaSeq	84771587	12750450832	75	151
COL_16MH	COL_16MH	stool	<=30y	female	NA	COL_16	NA	NA	NA	NA	NA	NA	NA	NA	COL	yes	Colombia	NA	IlluminaNovaSeq	36784790	5522970756	75	151
COL_17BH	COL_17BH	stool	<=1y	male	vaginal	COL_17	COL_17MH	NA	NA	NA	NA	NA	NA	NA	COL	yes	Colombia	NA	IlluminaNovaSeq	49000057	7360684791	75	151
COL_17MH	COL_17MH	stool	<=18y	female	NA	COL_17	NA	NA	NA	NA	NA	NA	NA	NA	COL	yes	Colombia	NA	IlluminaNovaSeq	21832875	3281369229	75	151
COL_18BH	COL_18BH	stool	<=1y	female	c_section	COL_18	COL_18MH	NA	NA	NA	NA	NA	NA	NA	COL	yes	Colombia	NA	IlluminaNovaSeq	66579333	10013863282	75	151
COL_18MH	COL_18MH	stool	<=18y	female	NA	COL_18	NA	NA	NA	NA	NA	NA	NA	NA	COL	yes	Colombia	NA	IlluminaNovaSeq	5867387	881294309	75	151
COL_2BH	COL_2BH	stool	<=1y	female	c_section	COL_2	COL_2MH	NA	NA	NA	NA	NA	NA	NA	COL	yes	Colombia	NA	IlluminaNovaSeq	127360402	19087810301	75	151
COL_2MH	COL_2MH	stool	<=30y	female	NA	COL_2	NA	NA	NA	NA	NA	NA	NA	NA	COL	yes	Colombia	NA	IlluminaNovaSeq	61427841	9233808530	75	151
COL_4BH	COL_4BH	stool	<=1y	female	vaginal	COL_4	COL_4MH	NA	NA	NA	NA	NA	NA	NA	COL	yes	Colombia	NA	IlluminaNovaSeq	68081431	10240149130	75	151
COL_4MH	COL_4MH	stool	<=85y	female	NA	COL_4	NA	NA	NA	NA	NA	NA	NA	NA	COL	yes	Colombia	NA	IlluminaNovaSeq	67630714	10159736043	75	151
COL_5BH	COL_5BH	stool	<=1y	male	vaginal	COL_5	COL_5MH	NA	NA	NA	NA	NA	NA	NA	COL	yes	Colombia	NA	IlluminaNovaSeq	54195913	8141686227	75	151
COL_5MH	COL_5MH	stool	<=18y	female	NA	COL_5	NA	NA	NA	NA	NA	NA	NA	NA	COL	yes	Colombia	NA	IlluminaNovaSeq	10391969	1559597318	75	151
COL_6BH	COL_6BH	stool	<=1y	female	vaginal	COL_6	COL_6MH	NA	NA	NA	NA	NA	NA	NA	COL	yes	Colombia	NA	IlluminaNovaSeq	59589154	8955598686	75	151
COL_6MH	COL_6MH	stool	<=85y	female	NA	COL_6	NA	NA	NA	NA	NA	NA	NA	NA	COL	yes	Colombia	NA	IlluminaNovaSeq	19807055	2976599582	75	151
C16-20001-GH	C16-20001-GH	stool	<=30y	female	c_section	CM_GHA_10005	NA	NA	NA	NA	NA	NA	NA	GHA_AG	GHA	yes	Ghana	31607556	IlluminaHiSeq	44635535	4480591581	75	101
C16-20002-GH	C16-20002-GH	stool	<=30y	female	c_section	CM_GHA_10006	NA	NA	NA	NA	NA	NA	NA	GHA_AG	GHA	yes	Ghana	31607556	IlluminaHiSeq	40699060	4091262829	75	101
C16-20005-GH	C16-20005-GH	stool	<=85y	female	c_section	CM_GHA_10022	NA	NA	C16-20006-GH	NA	NA	NA	NA	GHA_AG	GHA	yes	Ghana	31607556	IlluminaHiSeq	36632244	3686981894	75	101
C16-20006-GH	C16-20006-GH	stool	<=85y	male	c_section	CM_GHA_10022	NA	NA	C16-20005-GH	NA	NA	NA	NA	GHA_AG	GHA	yes	Ghana	31607556	IlluminaHiSeq	59637528	5990210178	75	101
C16-20007-GH	C16-20007-GH	stool	<=18y	female	c_section	CM_GHA_10022	C16-20005-GH	C16-20006-GH	NA	C16-20008-GH	NA	NA	NA	GHA_AG	GHA	yes	Ghana	31607556	IlluminaHiSeq	74101786	7457636921	75	101
C16-20008-GH	C16-20008-GH	stool	<=18y	female	c_section	CM_GHA_10022	C16-20005-GH	C16-20006-GH	NA	C16-20007-GH	NA	NA	NA	GHA_AG	GHA	yes	Ghana	31607556	IlluminaHiSeq	48994976	4930069546	75	101
C16-20009-GH	C16-20009-GH	stool	<=30y	female	c_section	CM_GHA_10025	NA	NA	C16-20010-GH	NA	NA	NA	NA	GHA_AG	GHA	yes	Ghana	31607556	IlluminaHiSeq	55260992	5556584472	75	101
C16-20010-GH	C16-20010-GH	stool	<=30y	male	c_section	CM_GHA_10025	NA	NA	C16-20009-GH	NA	NA	NA	NA	GHA_AG	GHA	yes	Ghana	31607556	IlluminaHiSeq	45396463	4564825427	75	101
C16-20011-GH	C16-20011-GH	stool	<=1y	female	c_section	CM_GHA_10025	C16-20009-GH	C16-20010-GH	NA	NA	NA	NA	NA	GHA_AG	GHA	yes	Ghana	31607556	IlluminaHiSeq	45348679	4562477157	75	101
C16-20012-GH	C16-20012-GH	stool	<=30y	female	c_section	CM_GHA_10040	NA	NA	NA	NA	NA	NA	NA	GHA_AG	GHA	yes	Ghana	31607556	IlluminaHiSeq	49158960	4940866524	75	101
C16-20020-GH	C16-20020-GH	stool	<=30y	female	c_section	CM_GHA_10051	NA	NA	NA	NA	NA	NA	NA	GHA_AG	GHA	yes	Ghana	31607556	IlluminaHiSeq	48048050	4830733943	75	101
C16-20021-GH	C16-20021-GH	stool	<=85y	female	c_section	CM_GHA_10051	NA	NA	NA	NA	NA	NA	NA	GHA_AG	GHA	yes	Ghana	31607556	IlluminaHiSeq	21321210	2143138700	75	101
C16-20029-GH	C16-20029-GH	stool	<=30y	female	c_section	CM_GHA_10056	NA	NA	C16-20030-GH	NA	NA	NA	NA	GHA_AG	GHA	yes	Ghana	31607556	IlluminaHiSeq	71784691	7199626237	75	101
C16-20030-GH	C16-20030-GH	stool	NA	male	c_section	CM_GHA_10056	NA	NA	C16-20029-GH	NA	NA	NA	NA	GHA_AG	GHA	yes	Ghana	31607556	IlluminaHiSeq	52337025	5266205098	75	101
C16-20032-GH	C16-20032-GH	stool	<=18y	male	c_section	CM_GHA_10056	C16-20029-GH	C16-20030-GH	NA	NA	NA	NA	NA	GHA_AG	GHA	yes	Ghana	31607556	IlluminaHiSeq	48118109	4842657569	75	101
C16-20038-GH	C16-20038-GH	stool	<=85y	female	c_section	CM_GHA_10069	NA	NA	NA	NA	NA	NA	NA	GHA_AG	GHA	yes	Ghana	31607556	IlluminaHiSeq	44886327	4503808090	75	101
C16-20039-GH	C16-20039-GH	stool	<=30y	female	c_section	CM_GHA_10069	NA	NA	NA	NA	NA	NA	NA	GHA_AG	GHA	yes	Ghana	31607556	IlluminaHiSeq	42633390	4280683526	75	101
C16-20047-GH	C16-20047-GH	stool	<=85y	male	c_section	CM_GHA_10074	NA	NA	C16-20048-GH	NA	NA	NA	NA	GHA_AG	GHA	yes	Ghana	31607556	IlluminaHiSeq	45562571	4580346213	75	101
C16-20048-GH	C16-20048-GH	stool	<=85y	female	c_section	CM_GHA_10074	NA	NA	C16-20047-GH	NA	NA	NA	NA	GHA_AG	GHA	yes	Ghana	31607556	IlluminaHiSeq	66901974	6727578863	75	101
C16-20049-GH	C16-20049-GH	stool	<=18y	male	c_section	CM_GHA_10074	C16-20048-GH	C16-20047-GH	NA	C16-20050-GH	NA	NA	NA	GHA_AG	GHA	yes	Ghana	31607556	IlluminaHiSeq	44375161	4465448634	75	101
C16-20050-GH	C16-20050-GH	stool	<=18y	female	c_section	CM_GHA_10074	C16-20048-GH	C16-20047-GH	NA	C16-20049-GH	NA	NA	NA	GHA_AG	GHA	yes	Ghana	31607556	IlluminaHiSeq	49876138	5017358715	75	101
C16-20059-GH	C16-20059-GH	stool	<=30y	female	c_section	CM_GHA_10081	NA	NA	NA	NA	NA	NA	NA	GHA_AG	GHA	yes	Ghana	31607556	IlluminaHiSeq	44313861	4437354773	75	101
C16-20065-GH	C16-20065-GH	stool	<=85y	female	c_section	CM_GHA_10106	NA	NA	C16-20066-GH	NA	NA	NA	NA	GHA_AG	GHA	yes	Ghana	31607556	IlluminaHiSeq	39964593	4022111495	75	101
C16-20066-GH	C16-20066-GH	stool	<=85y	male	c_section	CM_GHA_10106	NA	NA	C16-20065-GH	NA	NA	NA	NA	GHA_AG	GHA	yes	Ghana	31607556	IlluminaHiSeq	53473324	5379135113	75	101
C16-20073-GH	C16-20073-GH	stool	<=18y	female	c_section	CM_GHA_10106	C16-20065-GH	C16-20066-GH	NA	C16-20074-GH	NA	NA	NA	GHA_AG	GHA	yes	Ghana	31607556	IlluminaHiSeq	23878413	2401182487	75	101
C16-20074-GH	C16-20074-GH	stool	<=18y	male	c_section	CM_GHA_10106	C16-20065-GH	C16-20066-GH	NA	C16-20073-GH	NA	NA	NA	GHA_AG	GHA	yes	Ghana	31607556	IlluminaHiSeq	56455005	5656194236	75	101
C16-20091-GH	C16-20091-GH	stool	<=30y	female	c_section	CM_GHA_10142	NA	NA	NA	NA	NA	NA	NA	GHA_AG	GHA	yes	Ghana	31607556	IlluminaHiSeq	40289919	4033532309	75	101
C16-20092-GH	C16-20092-GH	stool	<=18y	female	c_section	CM_GHA_10142	NA	NA	NA	NA	NA	NA	NA	GHA_AG	GHA	yes	Ghana	31607556	IlluminaHiSeq	37191079	3731863351	75	101
C16-20097-GH	C16-20097-GH	stool	<=85y	male	c_section	CM_GHA_10142	NA	NA	NA	NA	NA	NA	NA	GHA_AG	GHA	yes	Ghana	31607556	IlluminaHiSeq	49291742	4953219842	75	101
C16-20108-GH	C16-20108-GH	stool	<=85y	female	c_section	CM_GHA_10146	NA	NA	NA	NA	NA	NA	NA	GHA_AG	GHA	yes	Ghana	31607556	IlluminaHiSeq	39523248	3976371415	75	101
C16-20110-GH	C16-20110-GH	stool	<=18y	female	c_section	CM_GHA_10146	C16-20108-GH	NA	NA	C16-20111-GH;C16-20112-GH;C16-20113-GH	NA	NA	NA	GHA_AG	GHA	yes	Ghana	31607556	IlluminaHiSeq	49549389	4986240391	75	101
C16-20111-GH	C16-20111-GH	stool	<=18y	female	c_section	CM_GHA_10146	C16-20108-GH	NA	NA	C16-20110-GH;C16-20112-GH;C16-20113-GH	NA	NA	NA	GHA_AG	GHA	yes	Ghana	31607556	IlluminaHiSeq	52670192	5297276968	75	101
C16-20112-GH	C16-20112-GH	stool	<=18y	female	c_section	CM_GHA_10146	C16-20108-GH	NA	NA	C16-20110-GH;C16-20111-GH;C16-20113-GH	NA	NA	NA	GHA_AG	GHA	yes	Ghana	31607556	IlluminaHiSeq	89056485	8942529154	75	101
C16-20113-GH	C16-20113-GH	stool	<=18y	female	c_section	CM_GHA_10146	C16-20108-GH	NA	NA	C16-20110-GH;C16-20111-GH;C16-20112-GH	NA	NA	NA	GHA_AG	GHA	yes	Ghana	31607556	IlluminaHiSeq	54643887	5500766957	75	101
C16-20124-GH	C16-20124-GH	stool	<=85y	female	c_section	CM_GHA_10151	NA	NA	C16-20125-GH	NA	NA	NA	NA	GHA_AG	GHA	yes	Ghana	31607556	IlluminaHiSeq	41699296	4171423868	75	101
C16-20125-GH	C16-20125-GH	stool	<=85y	male	c_section	CM_GHA_10151	NA	NA	C16-20124-GH	NA	NA	NA	NA	GHA_AG	GHA	yes	Ghana	31607556	IlluminaHiSeq	41236651	4126562484	75	101
C16-20126-GH	C16-20126-GH	stool	<=18y	female	c_section	CM_GHA_10151	C16-20124-GH	C16-20125-GH	NA	C16-20127-GH;C16-20128-GH	NA	NA	NA	GHA_AG	GHA	yes	Ghana	31607556	IlluminaHiSeq	72428756	7230493547	75	101
C16-20127-GH	C16-20127-GH	stool	<=18y	female	c_section	CM_GHA_10151	C16-20124-GH	C16-20125-GH	NA	C16-20126-GH;C16-20128-GH	NA	NA	NA	GHA_AG	GHA	yes	Ghana	31607556	IlluminaHiSeq	60956249	6117098195	75	101
C16-20138-GH	C16-20138-GH	stool	<=3y	female	c_section	CM_GHA_10151	C16-20124-GH	C16-20125-GH	NA	C16-20126-GH;C16-20127-GH	NA	NA	NA	GHA_AG	GHA	yes	Ghana	31607556	IlluminaHiSeq	64857386	6497316261	75	101
C16-20139-GH	C16-20139-GH	stool	<=30y	female	c_section	CM_GHA_10154	NA	NA	NA	NA	NA	NA	NA	GHA_AG	GHA	yes	Ghana	31607556	IlluminaHiSeq	40279743	4037781396	75	101
C16-20150-GH	C16-20150-GH	stool	<=30y	female	c_section	CM_GHA_10229	NA	NA	NA	NA	NA	NA	NA	GHA_AG	GHA	yes	Ghana	31607556	IlluminaHiSeq	48301728	4839507249	75	101
C16-20178-GH	C16-20178-GH	stool	<=18y	female	c_section	CM_GHA_10249	NA	NA	NA	NA	NA	NA	NA	GHA_AG	GHA	yes	Ghana	31607556	IlluminaHiSeq	69249696	6938579717	75	101
C16-20179-GH	C16-20179-GH	stool	<=85y	female	c_section	CM_GHA_10249	NA	NA	NA	NA	NA	NA	NA	GHA_AG	GHA	yes	Ghana	31607556	IlluminaHiSeq	43099365	4326896278	75	101
C16-20180-GH	C16-20180-GH	stool	<=85y	female	c_section	CM_GHA_10249	NA	NA	NA	NA	NA	NA	NA	GHA_AG	GHA	yes	Ghana	31607556	IlluminaHiSeq	36387116	3642613269	75	101
C16-20202-GH	C16-20202-GH	stool	<=85y	female	c_section	CM_GHA_10262	NA	NA	NA	NA	NA	NA	NA	GHA_AG	GHA	yes	Ghana	31607556	IlluminaHiSeq	57031840	5699883262	75	101
C16-20214-GH	C16-20214-GH	stool	<=30y	female	c_section	CM_GHA_10275	NA	NA	NA	NA	NA	NA	NA	GHA_AG	GHA	yes	Ghana	31607556	IlluminaHiSeq	62668722	6221945961	75	101
C16-20215-GH	C16-20215-GH	stool	<=85y	female	c_section	CM_GHA_10275	NA	NA	NA	NA	NA	NA	NA	GHA_AG	GHA	yes	Ghana	31607556	IlluminaHiSeq	75382279	7492237575	75	101
C16-20218-GH	C16-20218-GH	stool	<=30y	female	c_section	CM_GHA_10275	NA	NA	NA	NA	NA	NA	NA	GHA_AG	GHA	yes	Ghana	31607556	IlluminaHiSeq	60337839	6027169811	75	101
C16-20219-GH	C16-20219-GH	stool	<=18y	female	c_section	CM_GHA_10275	NA	NA	NA	NA	NA	NA	NA	GHA_AG	GHA	yes	Ghana	31607556	IlluminaHiSeq	64407575	6426469861	75	101
C16-20230-GH	C16-20230-GH	stool	<=85y	female	c_section	CM_GHA_10297	NA	NA	NA	NA	NA	NA	NA	GHA_AG	GHA	yes	Ghana	31607556	IlluminaHiSeq	84142198	8391140276	75	101
C16-20241-GH	C16-20241-GH	stool	<=85y	female	c_section	CM_GHA_10312	NA	NA	C16-20242-GH	NA	NA	NA	NA	GHA_AG	GHA	yes	Ghana	31607556	IlluminaHiSeq	85494734	8524138485	75	101
C16-20242-GH	C16-20242-GH	stool	<=85y	male	c_section	CM_GHA_10312	NA	NA	C16-20241-GH	NA	NA	NA	NA	GHA_AG	GHA	yes	Ghana	31607556	IlluminaHiSeq	54434253	5476649755	75	101
C16-20243-GH	C16-20243-GH	stool	<=18y	male	c_section	CM_GHA_10312	C16-20241-GH	C16-20242-GH	NA	C16-20244-GH;C16-20245-GH;C16-20246-GH;C16-20247-GH	NA	NA	NA	GHA_AG	GHA	yes	Ghana	31607556	IlluminaHiSeq	32685169	3289174912	75	101
C16-20244-GH	C16-20244-GH	stool	<=18y	male	c_section	CM_GHA_10312	C16-20241-GH	C16-20242-GH	NA	C16-20243-GH;C16-20245-GH;C16-20246-GH;C16-20247-GH	NA	NA	NA	GHA_AG	GHA	yes	Ghana	31607556	IlluminaHiSeq	48449322	4866574521	75	101
C16-20245-GH	C16-20245-GH	stool	<=18y	female	c_section	CM_GHA_10312	C16-20241-GH	C16-20242-GH	NA	C16-20243-GH;C16-20244-GH;C16-20246-GH;C16-20247-GH	NA	NA	NA	GHA_AG	GHA	yes	Ghana	31607556	IlluminaHiSeq	28717616	2891398395	75	101
C16-20246-GH	C16-20246-GH	stool	<=3y	female	c_section	CM_GHA_10312	C16-20241-GH	C16-20242-GH	NA	C16-20243-GH;C16-20244-GH;C16-20245-GH;C16-20247-GH	NA	NA	NA	GHA_AG	GHA	yes	Ghana	31607556	IlluminaHiSeq	27685625	2787089938	75	101
C16-20247-GH	C16-20247-GH	stool	<=1w	female	c_section	CM_GHA_10312	C16-20241-GH	C16-20242-GH	NA	C16-20243-GH;C16-20244-GH;C16-20245-GH;C16-20246-GH	NA	NA	NA	GHA_AG	GHA	yes	Ghana	31607556	IlluminaHiSeq	102080154	10239737311	75	101
C16-20273-GH	C16-20273-GH	stool	<=85y	female	c_section	CM_GHA_10328	NA	NA	C16-20274-GH	NA	NA	NA	NA	GHA_AG	GHA	yes	Ghana	31607556	IlluminaHiSeq	50889112	5123835933	75	101
C16-20274-GH	C16-20274-GH	stool	<=85y	male	c_section	CM_GHA_10328	NA	NA	C16-20273-GH	NA	NA	NA	NA	GHA_AG	GHA	yes	Ghana	31607556	IlluminaHiSeq	38498855	3874623661	75	101
C16-20275-GH	C16-20275-GH	stool	<=18y	female	c_section	CM_GHA_10328	C16-20273-GH	C16-20274-GH	NA	NA	NA	NA	NA	GHA_AG	GHA	yes	Ghana	31607556	IlluminaHiSeq	27802355	2797985423	75	101
C16-20286-GH	C16-20286-GH	stool	<=85y	male	c_section	CM_GHA_10329	NA	NA	NA	NA	NA	NA	NA	GHA_AG	GHA	yes	Ghana	31607556	IlluminaHiSeq	45907156	4529511251	75	101
C16-20288-GH	C16-20288-GH	stool	<=85y	male	c_section	CM_GHA_10332	NA	NA	C16-20292-GH	NA	NA	NA	NA	GHA_AG	GHA	yes	Ghana	31607556	IlluminaHiSeq	30607824	3072912893	75	101
C16-20292-GH	C16-20292-GH	stool	<=30y	female	c_section	CM_GHA_10332	NA	NA	C16-20288-GH	NA	NA	NA	NA	GHA_AG	GHA	yes	Ghana	31607556	IlluminaHiSeq	31579677	3169941877	75	101
C16-20301-GH	C16-20301-GH	stool	<=85y	female	c_section	CM_GHA_10337	NA	NA	NA	NA	NA	NA	NA	GHA_AG	GHA	yes	Ghana	31607556	IlluminaHiSeq	47361046	4701109786	75	101
C16-20316-GH	C16-20316-GH	stool	<=85y	female	c_section	CM_GHA_10340	NA	NA	NA	NA	NA	NA	NA	GHA_AG	GHA	yes	Ghana	31607556	IlluminaHiSeq	35631527	3580332531	75	101
C16-20335-GH	C16-20335-GH	stool	<=18y	female	c_section	CM_GHA_10340	NA	NA	NA	NA	NA	NA	NA	GHA_AG	GHA	yes	Ghana	31607556	IlluminaHiSeq	35237666	3523701491	75	101
C16-20345-GH	C16-20345-GH	stool	<=30y	female	c_section	CM_GHA_10359	NA	NA	NA	NA	NA	NA	NA	GHA_AG	GHA	yes	Ghana	31607556	IlluminaHiSeq	64324383	6447490197	75	101
C16-20358-GH	C16-20358-GH	stool	<=85y	female	c_section	CM_GHA_10364	NA	NA	NA	NA	NA	NA	NA	GHA_AG	GHA	yes	Ghana	31607556	IlluminaHiSeq	42300301	4239728476	75	101
C16-20362-GH	C16-20362-GH	stool	<=30y	female	c_section	CM_GHA_10372	NA	NA	C16-20363-GH	NA	NA	NA	NA	GHA_AG	GHA	yes	Ghana	31607556	IlluminaHiSeq	31738471	3196070467	75	101
C16-20363-GH	C16-20363-GH	stool	<=85y	male	c_section	CM_GHA_10372	NA	NA	C16-20362-GH	NA	NA	NA	NA	GHA_AG	GHA	yes	Ghana	31607556	IlluminaHiSeq	32378414	3260122447	75	101
C16-20374-GH	C16-20374-GH	stool	<=30y	female	c_section	CM_GHA_10389	NA	NA	C16-20375-GH	NA	NA	NA	NA	GHA_AG	GHA	yes	Ghana	31607556	IlluminaHiSeq	32468781	3268050851	75	101
C16-20375-GH	C16-20375-GH	stool	<=85y	male	c_section	CM_GHA_10389	NA	NA	C16-20374-GH	NA	NA	NA	NA	GHA_AG	GHA	yes	Ghana	31607556	IlluminaHiSeq	37893462	3815164710	75	101
C16-20394-GH	C16-20394-GH	stool	<=30y	female	c_section	CM_GHA_10393	NA	NA	NA	NA	NA	NA	NA	GHA_AG	GHA	yes	Ghana	31607556	IlluminaHiSeq	45508656	4571042894	75	101
C16-20402-GH	C16-20402-GH	stool	<=30y	female	c_section	CM_GHA_10395	NA	NA	NA	NA	NA	NA	NA	GHA_AG	GHA	yes	Ghana	31607556	IlluminaHiSeq	54274364	5433796243	75	101
C16-20424-GH	C16-20424-GH	stool	<=30y	female	c_section	CM_GHA_10402	NA	NA	NA	NA	NA	NA	NA	GHA_AG	GHA	yes	Ghana	31607556	IlluminaHiSeq	41307149	4121983389	75	101
GUI_0020201	GUI_0020201	stool	<=85y	male	NA	GUI_HH_00202	NA	NA	NA	NA	NA	NA	NA	GUI_002	GNB	yes	Guinea-Bissau	NA	IlluminaNovaSeq	38834245	3899802486	75	101
GUI_0070123	GUI_0070123	stool	<=85y	female	NA	GUI_HH_00701	NA	NA	NA	NA	NA	NA	NA	GUI_007	GNB	yes	Guinea-Bissau	NA	IlluminaNovaSeq	39354463	3950875323	75	101
GUI_0080101	GUI_0080101	stool	<=85y	female	NA	GUI_HH_00801	NA	NA	NA	NA	NA	NA	NA	GUI_008	GNB	yes	Guinea-Bissau	NA	IlluminaNovaSeq	57333651	5766115847	75	101
GUI_0080103	GUI_0080103	stool	<=30y	female	NA	GUI_HH_00801	NA	NA	NA	NA	NA	NA	NA	GUI_008	GNB	yes	Guinea-Bissau	NA	IlluminaNovaSeq	75951163	7635083567	75	101
GUI_0080105	GUI_0080105	stool	<=18y	male	NA	GUI_HH_00801	NA	NA	NA	NA	NA	NA	NA	GUI_008	GNB	yes	Guinea-Bissau	NA	IlluminaNovaSeq	71184795	7151855645	75	101
GUI_0080201	GUI_0080201	stool	<=85y	female	NA	GUI_HH_00802	NA	NA	NA	NA	NA	NA	NA	GUI_008	GNB	yes	Guinea-Bissau	NA	IlluminaNovaSeq	91853626	9228714424	75	101
GUI_0080302	GUI_0080302	stool	<=30y	female	NA	GUI_HH_00803	NA	NA	NA	NA	NA	NA	NA	GUI_008	GNB	yes	Guinea-Bissau	NA	IlluminaNovaSeq	37003882	3718239745	75	101
GUI_0080304	GUI_0080304	stool	<=85y	female	NA	GUI_HH_00803	NA	NA	NA	NA	NA	NA	NA	GUI_008	GNB	yes	Guinea-Bissau	NA	IlluminaNovaSeq	52343264	5251062508	75	101
GUI_0080307	GUI_0080307	stool	<=18y	male	NA	GUI_HH_00803	NA	NA	NA	NA	NA	NA	NA	GUI_008	GNB	yes	Guinea-Bissau	NA	IlluminaNovaSeq	68233930	8840598371	75	150
GUI_0080308	GUI_0080308	stool	<=85y	female	NA	GUI_HH_00803	NA	NA	NA	NA	NA	NA	NA	GUI_008	GNB	yes	Guinea-Bissau	NA	IlluminaNovaSeq	73581814	7375416081	75	101
GUI_0080309	GUI_0080309	stool	<=18y	female	NA	GUI_HH_00803	NA	NA	NA	NA	NA	NA	NA	GUI_008	GNB	yes	Guinea-Bissau	NA	IlluminaNovaSeq	35038825	3515936743	75	101
GUI_0080310	GUI_0080310	stool	<=18y	female	NA	GUI_HH_00803	NA	NA	NA	NA	NA	NA	NA	GUI_008	GNB	yes	Guinea-Bissau	NA	IlluminaNovaSeq	66746415	6708637446	75	101
GUI_0080311	GUI_0080311	stool	<=18y	female	NA	GUI_HH_00803	NA	NA	NA	NA	NA	NA	NA	GUI_008	GNB	yes	Guinea-Bissau	NA	IlluminaNovaSeq	37735331	3792677895	75	101
GUI_0080312	GUI_0080312	stool	<=18y	male	NA	GUI_HH_00803	NA	NA	NA	NA	NA	NA	NA	GUI_008	GNB	yes	Guinea-Bissau	NA	IlluminaNovaSeq	35813831	3600987945	75	101
GUI_0080315	GUI_0080315	stool	<=30y	female	NA	GUI_HH_00803	NA	NA	NA	NA	NA	NA	NA	GUI_008	GNB	yes	Guinea-Bissau	NA	IlluminaNovaSeq	67377757	6766363045	75	101
GUI_0080318	GUI_0080318	stool	<=18y	female	NA	GUI_HH_00803	NA	NA	NA	NA	NA	NA	NA	GUI_008	GNB	yes	Guinea-Bissau	NA	IlluminaNovaSeq	67196992	6749701855	75	101
GUI_0080320	GUI_0080320	stool	<=85y	female	NA	GUI_HH_00803	NA	NA	NA	NA	NA	NA	NA	GUI_008	GNB	yes	Guinea-Bissau	NA	IlluminaNovaSeq	30045031	3017927128	75	101
GUI_0080324	GUI_0080324	stool	<=85y	female	NA	GUI_HH_00803	NA	NA	NA	NA	NA	NA	NA	GUI_008	GNB	yes	Guinea-Bissau	NA	IlluminaNovaSeq	83322879	8330289376	75	101
GUI_0080403	GUI_0080403	stool	<=30y	female	NA	GUI_HH_00804	NA	NA	NA	NA	NA	NA	NA	GUI_008	GNB	yes	Guinea-Bissau	NA	IlluminaNovaSeq	32468467	3260333651	75	101
GUI_0080417	GUI_0080417	stool	<=85y	female	NA	GUI_HH_00804	NA	NA	NA	NA	NA	NA	NA	GUI_008	GNB	yes	Guinea-Bissau	NA	IlluminaNovaSeq	35523455	3567412541	75	101
GUI_0080506	GUI_0080506	stool	<=85y	female	NA	GUI_HH_00805	NA	NA	NA	NA	NA	NA	NA	GUI_008	GNB	yes	Guinea-Bissau	NA	IlluminaNovaSeq	100544695	10108884547	75	101
GUI_0080508	GUI_0080508	stool	<=85y	male	NA	GUI_HH_00805	NA	NA	NA	NA	NA	NA	NA	GUI_008	GNB	yes	Guinea-Bissau	NA	IlluminaNovaSeq	63784784	6412474614	75	101
GUI_0090301	GUI_0090301	stool	<=85y	female	NA	GUI_HH_00903	NA	NA	NA	NA	NA	NA	NA	GUI_009	GNB	yes	Guinea-Bissau	NA	IlluminaNovaSeq	62146057	6247481702	75	101
GUI_0090302	GUI_0090302	stool	<=18y	male	NA	GUI_HH_00903	NA	NA	NA	NA	NA	NA	NA	GUI_009	GNB	yes	Guinea-Bissau	NA	IlluminaNovaSeq	85635199	8612946757	75	101
GUI_0090303	GUI_0090303	stool	<=18y	female	NA	GUI_HH_00903	NA	NA	NA	NA	NA	NA	NA	GUI_009	GNB	yes	Guinea-Bissau	NA	IlluminaNovaSeq	41765442	4200079071	75	101
GUI_0090304	GUI_0090304	stool	<=18y	female	NA	GUI_HH_00903	NA	NA	NA	NA	NA	NA	NA	GUI_009	GNB	yes	Guinea-Bissau	NA	IlluminaNovaSeq	45780668	4603683229	75	101
GUI_0090305	GUI_0090305	stool	<=85y	male	NA	GUI_HH_00903	NA	NA	NA	NA	NA	NA	NA	GUI_009	GNB	yes	Guinea-Bissau	NA	IlluminaNovaSeq	50396394	5062895326	75	101
GUI_0090401	GUI_0090401	stool	<=85y	female	NA	GUI_HH_00904	NA	NA	NA	NA	NA	NA	NA	GUI_009	GNB	yes	Guinea-Bissau	NA	IlluminaNovaSeq	32799189	3296857806	75	101
GUI_0090501	GUI_0090501	stool	<=85y	male	NA	GUI_HH_00905	NA	NA	NA	NA	NA	NA	NA	GUI_009	GNB	yes	Guinea-Bissau	NA	IlluminaNovaSeq	37995479	3819187876	75	101
GUI_0090502	GUI_0090502	stool	<=18y	male	NA	GUI_HH_00905	NA	NA	NA	NA	NA	NA	NA	GUI_009	GNB	yes	Guinea-Bissau	NA	IlluminaNovaSeq	76835809	7725495419	75	101
GUI_0090504	GUI_0090504	stool	<=18y	male	NA	GUI_HH_00905	NA	NA	NA	NA	NA	NA	NA	GUI_009	GNB	yes	Guinea-Bissau	NA	IlluminaNovaSeq	41669342	4183848100	75	101
GUI_0090506	GUI_0090506	stool	<=18y	male	NA	GUI_HH_00905	NA	NA	NA	NA	NA	NA	NA	GUI_009	GNB	yes	Guinea-Bissau	NA	IlluminaNovaSeq	36572271	3675946112	75	101
GUI_0090508	GUI_0090508	stool	<=85y	female	NA	GUI_HH_00905	NA	NA	NA	NA	NA	NA	NA	GUI_009	GNB	yes	Guinea-Bissau	NA	IlluminaNovaSeq	32069751	3218639355	75	101
GUI_0090511	GUI_0090511	stool	<=30y	female	NA	GUI_HH_00905	NA	NA	NA	NA	NA	NA	NA	GUI_009	GNB	yes	Guinea-Bissau	NA	IlluminaNovaSeq	59464442	5978708539	75	101
GUI_0090512	GUI_0090512	stool	<=18y	female	NA	GUI_HH_00905	NA	NA	NA	NA	NA	NA	NA	GUI_009	GNB	yes	Guinea-Bissau	NA	IlluminaNovaSeq	45400351	4563323454	75	101
GUI_0110107	GUI_0110107	stool	<=30y	female	NA	GUI_HH_01101	NA	NA	NA	NA	NA	NA	NA	GUI_011	GNB	yes	Guinea-Bissau	NA	IlluminaNovaSeq	34891910	3507180313	75	101
GUI_0130103	GUI_0130103	stool	<=85y	female	NA	GUI_HH_01301	NA	NA	NA	NA	NA	NA	NA	GUI_013	GNB	yes	Guinea-Bissau	NA	IlluminaNovaSeq	46761505	4701164583	75	101
GUI_0130302	GUI_0130302	stool	<=18y	male	NA	GUI_HH_01303	NA	NA	NA	NA	NA	NA	NA	GUI_013	GNB	yes	Guinea-Bissau	NA	IlluminaNovaSeq	47106292	4727725973	75	101
GUI_0140101	GUI_0140101	stool	<=85y	male	NA	GUI_HH_01401	NA	NA	NA	NA	NA	NA	NA	GUI_014	GNB	yes	Guinea-Bissau	NA	IlluminaNovaSeq	24544384	2467492723	75	101
GUI_0140102	GUI_0140102	stool	<=85y	female	NA	GUI_HH_01401	NA	NA	NA	NA	NA	NA	NA	GUI_014	GNB	yes	Guinea-Bissau	NA	IlluminaNovaSeq	43060173	4327979351	75	101
GUI_0140103	GUI_0140103	stool	<=30y	female	NA	GUI_HH_01401	NA	NA	NA	NA	NA	NA	NA	GUI_014	GNB	yes	Guinea-Bissau	NA	IlluminaNovaSeq	43543527	4371639695	75	101
GUI_0140104	GUI_0140104	stool	<=18y	female	NA	GUI_HH_01401	NA	NA	NA	NA	NA	NA	NA	GUI_014	GNB	yes	Guinea-Bissau	NA	IlluminaNovaSeq	41127269	4130356459	75	101
GUI_0140107	GUI_0140107	stool	<=18y	female	NA	GUI_HH_01401	NA	NA	NA	NA	NA	NA	NA	GUI_014	GNB	yes	Guinea-Bissau	NA	IlluminaNovaSeq	51801561	5208665865	75	101
GUI_0140108	GUI_0140108	stool	<=30y	female	NA	GUI_HH_01401	NA	NA	NA	NA	NA	NA	NA	GUI_014	GNB	yes	Guinea-Bissau	NA	IlluminaNovaSeq	47115677	4730490033	75	101
GUI_0140110	GUI_0140110	stool	<=30y	male	NA	GUI_HH_01401	NA	NA	NA	NA	NA	NA	NA	GUI_014	GNB	yes	Guinea-Bissau	NA	IlluminaNovaSeq	42788303	4301051035	75	101
GUI_0140111	GUI_0140111	stool	<=30y	male	NA	GUI_HH_01401	NA	NA	NA	NA	NA	NA	NA	GUI_014	GNB	yes	Guinea-Bissau	NA	IlluminaNovaSeq	52567824	5280451965	75	101
GUI_0140112	GUI_0140112	stool	<=30y	male	NA	GUI_HH_01401	NA	NA	NA	NA	NA	NA	NA	GUI_014	GNB	yes	Guinea-Bissau	NA	IlluminaNovaSeq	55601560	5590036849	75	101
GUI_0140113	GUI_0140113	stool	<=30y	female	NA	GUI_HH_01401	NA	NA	NA	NA	NA	NA	NA	GUI_014	GNB	yes	Guinea-Bissau	NA	IlluminaNovaSeq	41940069	4216501180	75	101
GUI_0140115	GUI_0140115	stool	<=85y	female	NA	GUI_HH_01401	NA	NA	NA	NA	NA	NA	NA	GUI_014	GNB	yes	Guinea-Bissau	NA	IlluminaNovaSeq	48252657	4813417467	75	101
GUI_0140116	GUI_0140116	stool	<=30y	male	NA	GUI_HH_01401	NA	NA	NA	NA	NA	NA	NA	GUI_014	GNB	yes	Guinea-Bissau	NA	IlluminaNovaSeq	73587979	7391243774	75	101
GUI_0140117	GUI_0140117	stool	<=85y	female	NA	GUI_HH_01401	NA	NA	NA	NA	NA	NA	NA	GUI_014	GNB	yes	Guinea-Bissau	NA	IlluminaNovaSeq	29064163	2915863110	75	101
GUI_0140118	GUI_0140118	stool	<=85y	male	NA	GUI_HH_01401	NA	NA	NA	NA	NA	NA	NA	GUI_014	GNB	yes	Guinea-Bissau	NA	IlluminaNovaSeq	159708404	16036411221	75	101
GUI_0140119	GUI_0140119	stool	<=85y	female	NA	GUI_HH_01401	NA	NA	NA	NA	NA	NA	NA	GUI_014	GNB	yes	Guinea-Bissau	NA	IlluminaNovaSeq	41951458	4215415724	75	101
GUI_0140121	GUI_0140121	stool	<=30y	female	NA	GUI_HH_01401	NA	NA	NA	NA	NA	NA	NA	GUI_014	GNB	yes	Guinea-Bissau	NA	IlluminaNovaSeq	54476082	5471599977	75	101
GUI_0140122	GUI_0140122	stool	<=18y	female	NA	GUI_HH_01401	NA	NA	NA	NA	NA	NA	NA	GUI_014	GNB	yes	Guinea-Bissau	NA	IlluminaNovaSeq	36163947	3633279084	75	101
GUI_0140303	GUI_0140303	stool	<=18y	male	NA	GUI_HH_01403	NA	NA	NA	NA	NA	NA	NA	GUI_014	GNB	yes	Guinea-Bissau	NA	IlluminaNovaSeq	51327683	5145413321	75	101
GUI_0140305	GUI_0140305	stool	<=18y	female	NA	GUI_HH_01403	NA	NA	NA	NA	NA	NA	NA	GUI_014	GNB	yes	Guinea-Bissau	NA	IlluminaNovaSeq	60869302	6070736358	75	101
GUI_0140306	GUI_0140306	stool	<=30y	male	NA	GUI_HH_01403	NA	NA	NA	NA	NA	NA	NA	GUI_014	GNB	yes	Guinea-Bissau	NA	IlluminaNovaSeq	50029138	5018621933	75	101
GUI_0140307	GUI_0140307	stool	<=18y	female	NA	GUI_HH_01403	NA	NA	NA	NA	NA	NA	NA	GUI_014	GNB	yes	Guinea-Bissau	NA	IlluminaNovaSeq	92146372	9264241487	75	101
GUI_0140308	GUI_0140308	stool	<=85y	female	NA	GUI_HH_01403	NA	NA	NA	NA	NA	NA	NA	GUI_014	GNB	yes	Guinea-Bissau	NA	IlluminaNovaSeq	54033173	5420900598	75	101
GUI_0140311	GUI_0140311	stool	<=18y	female	NA	GUI_HH_01403	NA	NA	NA	NA	NA	NA	NA	GUI_014	GNB	yes	Guinea-Bissau	NA	IlluminaNovaSeq	76828243	7728268329	75	101
GUI_0140403	GUI_0140403	stool	<=18y	male	NA	GUI_HH_01404	NA	NA	NA	NA	NA	NA	NA	GUI_014	GNB	yes	Guinea-Bissau	NA	IlluminaNovaSeq	35813133	3602213725	75	101
GUI_0140404	GUI_0140404	stool	<=18y	male	NA	GUI_HH_01404	NA	NA	NA	NA	NA	NA	NA	GUI_014	GNB	yes	Guinea-Bissau	NA	IlluminaNovaSeq	67647077	6793052411	75	101
GUI_0140408	GUI_0140408	stool	<=18y	female	NA	GUI_HH_01404	NA	NA	NA	NA	NA	NA	NA	GUI_014	GNB	yes	Guinea-Bissau	NA	IlluminaNovaSeq	33408869	3359329870	75	101
GUI_0140411	GUI_0140411	stool	<=85y	female	NA	GUI_HH_01404	NA	NA	NA	NA	NA	NA	NA	GUI_014	GNB	yes	Guinea-Bissau	NA	IlluminaNovaSeq	78620196	7904746398	75	101
GUI_0140502	GUI_0140502	stool	<=85y	female	NA	GUI_HH_01405	NA	NA	NA	NA	NA	NA	NA	GUI_014	GNB	yes	Guinea-Bissau	NA	IlluminaNovaSeq	38883787	3910520270	75	101
GUI_0140504	GUI_0140504	stool	<=85y	female	NA	GUI_HH_01405	NA	NA	NA	NA	NA	NA	NA	GUI_014	GNB	yes	Guinea-Bissau	NA	IlluminaNovaSeq	49602510	4935118289	75	101
GUI_0140506	GUI_0140506	stool	<=18y	male	NA	GUI_HH_01405	NA	NA	NA	NA	NA	NA	NA	GUI_014	GNB	yes	Guinea-Bissau	NA	IlluminaNovaSeq	53442609	5373315286	75	101
GUI_0150117	GUI_0150117	stool	<=30y	male	NA	GUI_HH_01501	NA	NA	NA	NA	NA	NA	NA	GUI_015	GNB	yes	Guinea-Bissau	NA	IlluminaNovaSeq	48445330	4872739931	75	101
GUI_0170201	GUI_0170201	stool	<=30y	male	NA	GUI_HH_01702	NA	NA	NA	NA	NA	NA	NA	GUI_017	GNB	yes	Guinea-Bissau	NA	IlluminaNovaSeq	55983081	7536300180	75	151
GUI_0210101	GUI_0210101	stool	<=85y	female	NA	GUI_HH_02101	NA	NA	NA	NA	NA	NA	NA	GUI_021	GNB	yes	Guinea-Bissau	NA	IlluminaNovaSeq	31574886	3168744258	75	101
GUI_0210104	GUI_0210104	stool	<=18y	female	NA	GUI_HH_02101	NA	NA	NA	NA	NA	NA	NA	GUI_021	GNB	yes	Guinea-Bissau	NA	IlluminaNovaSeq	17689030	1777371030	75	101
GUI_0210105	GUI_0210105	stool	<=18y	male	NA	GUI_HH_02101	NA	NA	NA	NA	NA	NA	NA	GUI_021	GNB	yes	Guinea-Bissau	NA	IlluminaNovaSeq	48227193	4848337439	75	101
GUI_0210107	GUI_0210107	stool	<=18y	male	NA	GUI_HH_02101	NA	NA	NA	NA	NA	NA	NA	GUI_021	GNB	yes	Guinea-Bissau	NA	IlluminaNovaSeq	35775832	3597911855	75	101
GUI_0210109	GUI_0210109	stool	<=18y	female	NA	GUI_HH_02101	NA	NA	NA	NA	NA	NA	NA	GUI_021	GNB	yes	Guinea-Bissau	NA	IlluminaNovaSeq	48533669	4867211697	75	101
GUI_0210111	GUI_0210111	stool	<=18y	male	NA	GUI_HH_02101	NA	NA	NA	NA	NA	NA	NA	GUI_021	GNB	yes	Guinea-Bissau	NA	IlluminaNovaSeq	33946409	3411780446	75	101
GUI_0210117	GUI_0210117	stool	<=18y	male	NA	GUI_HH_02101	NA	NA	NA	NA	NA	NA	NA	GUI_021	GNB	yes	Guinea-Bissau	NA	IlluminaNovaSeq	48951383	4918634077	75	101
GUI_0210118	GUI_0210118	stool	<=18y	male	NA	GUI_HH_02101	NA	NA	NA	NA	NA	NA	NA	GUI_021	GNB	yes	Guinea-Bissau	NA	IlluminaNovaSeq	84443527	8488400498	75	101
GUI_0210119	GUI_0210119	stool	<=85y	female	NA	GUI_HH_02101	NA	NA	NA	NA	NA	NA	NA	GUI_021	GNB	yes	Guinea-Bissau	NA	IlluminaNovaSeq	54856284	5513698847	75	101
GUI_0210121	GUI_0210121	stool	<=18y	female	NA	GUI_HH_02101	NA	NA	NA	NA	NA	NA	NA	GUI_021	GNB	yes	Guinea-Bissau	NA	IlluminaNovaSeq	70732979	7107313279	75	101
GUI_0210122	GUI_0210122	stool	<=18y	male	NA	GUI_HH_02101	NA	NA	NA	NA	NA	NA	NA	GUI_021	GNB	yes	Guinea-Bissau	NA	IlluminaNovaSeq	90659124	9107745416	75	101
GUI_0210124	GUI_0210124	stool	<=30y	male	NA	GUI_HH_02101	NA	NA	NA	NA	NA	NA	NA	GUI_021	GNB	yes	Guinea-Bissau	NA	IlluminaNovaSeq	43928866	4416884003	75	101
GUI_0210125	GUI_0210125	stool	<=85y	female	NA	GUI_HH_02101	NA	NA	NA	NA	NA	NA	NA	GUI_021	GNB	yes	Guinea-Bissau	NA	IlluminaNovaSeq	94762117	9524747203	75	101
GUI_0210126	GUI_0210126	stool	<=85y	male	NA	GUI_HH_02101	NA	NA	NA	NA	NA	NA	NA	GUI_021	GNB	yes	Guinea-Bissau	NA	IlluminaNovaSeq	37059184	3719663538	75	101
GUI_0210127	GUI_0210127	stool	<=85y	male	NA	GUI_HH_02101	NA	NA	NA	NA	NA	NA	NA	GUI_021	GNB	yes	Guinea-Bissau	NA	IlluminaNovaSeq	34277320	3438420872	75	101
GUI_0210202	GUI_0210202	stool	<=18y	male	NA	GUI_HH_02102	NA	NA	NA	NA	NA	NA	NA	GUI_021	GNB	yes	Guinea-Bissau	NA	IlluminaNovaSeq	47083822	4731843185	75	101
GUI_0210203	GUI_0210203	stool	<=30y	male	NA	GUI_HH_02102	NA	NA	NA	NA	NA	NA	NA	GUI_021	GNB	yes	Guinea-Bissau	NA	IlluminaNovaSeq	46954929	4716699453	75	101
GUI_0210204	GUI_0210204	stool	<=30y	female	NA	GUI_HH_02102	NA	NA	NA	NA	NA	NA	NA	GUI_021	GNB	yes	Guinea-Bissau	NA	IlluminaNovaSeq	69262613	6956662297	75	101
GUI_0210205	GUI_0210205	stool	<=85y	female	NA	GUI_HH_02102	NA	NA	NA	NA	NA	NA	NA	GUI_021	GNB	yes	Guinea-Bissau	NA	IlluminaNovaSeq	40255545	4043916322	75	101
GUI_0210301	GUI_0210301	stool	<=85y	male	NA	GUI_HH_02103	NA	NA	NA	NA	NA	NA	NA	GUI_021	GNB	yes	Guinea-Bissau	NA	IlluminaNovaSeq	56264809	5647178304	75	101
GUI_0210302	GUI_0210302	stool	<=30y	female	NA	GUI_HH_02103	NA	NA	NA	NA	NA	NA	NA	GUI_021	GNB	yes	Guinea-Bissau	NA	IlluminaNovaSeq	56514063	5679806336	75	101
GUI_0210303	GUI_0210303	stool	<=85y	female	NA	GUI_HH_02103	NA	NA	NA	NA	NA	NA	NA	GUI_021	GNB	yes	Guinea-Bissau	NA	IlluminaNovaSeq	39263807	3937873868	75	101
GUI_0210304	GUI_0210304	stool	<=18y	female	NA	GUI_HH_02103	NA	NA	NA	NA	NA	NA	NA	GUI_021	GNB	yes	Guinea-Bissau	NA	IlluminaNovaSeq	50048718	5016107349	75	101
GUI_0210306	GUI_0210306	stool	<=30y	male	NA	GUI_HH_02103	NA	NA	NA	NA	NA	NA	NA	GUI_021	GNB	yes	Guinea-Bissau	NA	IlluminaNovaSeq	115893226	11641121572	75	101
GUI_0210309	GUI_0210309	stool	<=85y	female	NA	GUI_HH_02103	NA	NA	NA	NA	NA	NA	NA	GUI_021	GNB	yes	Guinea-Bissau	NA	IlluminaNovaSeq	46129811	4636991067	75	101
GUI_0210311	GUI_0210311	stool	<=85y	female	NA	GUI_HH_02103	NA	NA	NA	NA	NA	NA	NA	GUI_021	GNB	yes	Guinea-Bissau	NA	IlluminaNovaSeq	80322193	8077432566	75	101
GUI_0210312	GUI_0210312	stool	<=18y	female	NA	GUI_HH_02103	NA	NA	NA	NA	NA	NA	NA	GUI_021	GNB	yes	Guinea-Bissau	NA	IlluminaNovaSeq	30466272	3063751580	75	101
GUI_0210314	GUI_0210314	stool	<=18y	female	NA	GUI_HH_02103	NA	NA	NA	NA	NA	NA	NA	GUI_021	GNB	yes	Guinea-Bissau	NA	IlluminaNovaSeq	68647478	6832252916	75	101
GUI_0210315	GUI_0210315	stool	<=18y	female	NA	GUI_HH_02103	NA	NA	NA	NA	NA	NA	NA	GUI_021	GNB	yes	Guinea-Bissau	NA	IlluminaNovaSeq	65994674	6630970345	75	101
GUI_0210316	GUI_0210316	stool	<=18y	male	NA	GUI_HH_02103	NA	NA	NA	NA	NA	NA	NA	GUI_021	GNB	yes	Guinea-Bissau	NA	IlluminaNovaSeq	48252141	4849570303	75	101
GUI_0210317	GUI_0210317	stool	<=30y	female	NA	GUI_HH_02103	NA	NA	NA	NA	NA	NA	NA	GUI_021	GNB	yes	Guinea-Bissau	NA	IlluminaNovaSeq	30770385	3088045235	75	101
GUI_0210318	GUI_0210318	stool	<=18y	female	NA	GUI_HH_02103	NA	NA	NA	NA	NA	NA	NA	GUI_021	GNB	yes	Guinea-Bissau	NA	IlluminaNovaSeq	33940335	3410214549	75	101
GUI_0210319	GUI_0210319	stool	<=18y	male	NA	GUI_HH_02103	NA	NA	NA	NA	NA	NA	NA	GUI_021	GNB	yes	Guinea-Bissau	NA	IlluminaNovaSeq	67395327	6775095400	75	101
GUI_0210320	GUI_0210320	stool	<=18y	female	NA	GUI_HH_02103	NA	NA	NA	NA	NA	NA	NA	GUI_021	GNB	yes	Guinea-Bissau	NA	IlluminaNovaSeq	56494001	5675350208	75	101
GUI_0210402	GUI_0210402	stool	<=30y	female	NA	GUI_HH_02104	NA	NA	NA	NA	NA	NA	NA	GUI_021	GNB	yes	Guinea-Bissau	NA	IlluminaNovaSeq	43730600	4387025535	75	101
GUI_0210403	GUI_0210403	stool	<=18y	female	NA	GUI_HH_02104	NA	NA	NA	NA	NA	NA	NA	GUI_021	GNB	yes	Guinea-Bissau	NA	IlluminaNovaSeq	27551102	660167982	75	151
GUI_0210404	GUI_0210404	stool	<=30y	female	NA	GUI_HH_02104	NA	NA	NA	NA	NA	NA	NA	GUI_021	GNB	yes	Guinea-Bissau	NA	IlluminaNovaSeq	32629360	3280519323	75	101
GUI_0210405	GUI_0210405	stool	<=18y	male	NA	GUI_HH_02104	NA	NA	NA	NA	NA	NA	NA	GUI_021	GNB	yes	Guinea-Bissau	NA	IlluminaNovaSeq	92767952	9331833003	75	101
GUI_0210406	GUI_0210406	stool	<=18y	male	NA	GUI_HH_02104	NA	NA	NA	NA	NA	NA	NA	GUI_021	GNB	yes	Guinea-Bissau	NA	IlluminaNovaSeq	87907820	8838794804	75	101
GUI_0210408	GUI_0210408	stool	<=18y	female	NA	GUI_HH_02104	NA	NA	NA	NA	NA	NA	NA	GUI_021	GNB	yes	Guinea-Bissau	NA	IlluminaNovaSeq	63510101	6385206613	75	101
GUI_0210410	GUI_0210410	stool	<=18y	male	NA	GUI_HH_02104	NA	NA	NA	NA	NA	NA	NA	GUI_021	GNB	yes	Guinea-Bissau	NA	IlluminaNovaSeq	144511043	14493701093	75	101
GUI_0210411	GUI_0210411	stool	<=30y	male	NA	GUI_HH_02104	NA	NA	NA	NA	NA	NA	NA	GUI_021	GNB	yes	Guinea-Bissau	NA	IlluminaNovaSeq	43001021	4312348366	75	101
GUI_100101	GUI_100101	stool	<=30y	female	NA	GUI_HH_1001	NA	NA	NA	NA	NA	NA	NA	GUI_010	GNB	yes	Guinea-Bissau	NA	IlluminaNovaSeq	32477409	4876618088	75	151
GUI_100102	GUI_100102	stool	<=18y	male	NA	GUI_HH_1001	NA	NA	NA	NA	NA	NA	NA	GUI_010	GNB	yes	Guinea-Bissau	NA	IlluminaNovaSeq	37483927	5628738018	75	151
GUI_100104	GUI_100104	stool	<=18y	male	NA	GUI_HH_1001	NA	NA	NA	NA	NA	NA	NA	GUI_010	GNB	yes	Guinea-Bissau	NA	IlluminaNovaSeq	77539316	11641519519	75	151
GUI_100105	GUI_100105	stool	<=18y	female	NA	GUI_HH_1001	NA	NA	NA	NA	NA	NA	NA	GUI_010	GNB	yes	Guinea-Bissau	NA	IlluminaNovaSeq	49958829	7499685933	75	151
GUI_100106	GUI_100106	stool	<=30y	female	NA	GUI_HH_1001	NA	NA	NA	NA	NA	NA	NA	GUI_010	GNB	yes	Guinea-Bissau	NA	IlluminaNovaSeq	45210800	6786341870	75	151
GUI_100107	GUI_100107	stool	<=30y	female	NA	GUI_HH_1001	NA	NA	NA	NA	NA	NA	NA	GUI_010	GNB	yes	Guinea-Bissau	NA	IlluminaNovaSeq	33043412	4961687727	75	151
GUI_100109	GUI_100109	stool	<=3y	female	NA	GUI_HH_1001	NA	NA	NA	NA	NA	NA	NA	GUI_010	GNB	yes	Guinea-Bissau	NA	IlluminaNovaSeq	67209472	10091922577	75	151
GUI_100110	GUI_100110	stool	<=18y	female	NA	GUI_HH_1001	NA	NA	NA	NA	NA	NA	NA	GUI_010	GNB	yes	Guinea-Bissau	NA	IlluminaNovaSeq	51849708	7790697558	75	151
GUI_100111	GUI_100111	stool	<=18y	female	NA	GUI_HH_1001	NA	NA	NA	NA	NA	NA	NA	GUI_010	GNB	yes	Guinea-Bissau	NA	IlluminaNovaSeq	46045645	6918322696	75	151
GUI_100112	GUI_100112	stool	<=18y	male	NA	GUI_HH_1001	NA	NA	NA	NA	NA	NA	NA	GUI_010	GNB	yes	Guinea-Bissau	NA	IlluminaNovaSeq	44665070	6709765970	75	151
GUI_100114	GUI_100114	stool	<=3y	female	NA	GUI_HH_1001	NA	NA	NA	NA	NA	NA	NA	GUI_010	GNB	yes	Guinea-Bissau	NA	IlluminaNovaSeq	45797930	6878814837	75	151
GUI_100201	GUI_100201	stool	<=30y	female	NA	GUI_HH_1002	NA	NA	NA	NA	NA	NA	NA	GUI_010	GNB	yes	Guinea-Bissau	NA	IlluminaNovaSeq	57819329	8687067603	75	151
GUI_100202	GUI_100202	stool	<=18y	male	NA	GUI_HH_1002	NA	NA	NA	NA	NA	NA	NA	GUI_010	GNB	yes	Guinea-Bissau	NA	IlluminaNovaSeq	45096983	6766854449	75	151
GUI_100203	GUI_100203	stool	<=18y	male	NA	GUI_HH_1002	NA	NA	NA	NA	NA	NA	NA	GUI_010	GNB	yes	Guinea-Bissau	NA	IlluminaNovaSeq	35176377	5282261769	75	151
GUI_110101	GUI_110101	stool	<=1y	female	NA	GUI_HH_1101	NA	NA	NA	NA	NA	NA	NA	GUI_011	GNB	yes	Guinea-Bissau	NA	IlluminaNovaSeq	81742149	12277561137	75	151
GUI_110102	GUI_110102	stool	<=85y	female	NA	GUI_HH_1101	NA	NA	NA	NA	NA	NA	NA	GUI_011	GNB	yes	Guinea-Bissau	NA	IlluminaNovaSeq	50966938	7656093080	75	151
GUI_110103	GUI_110103	stool	<=85y	female	NA	GUI_HH_1101	NA	NA	NA	NA	NA	NA	NA	GUI_011	GNB	yes	Guinea-Bissau	NA	IlluminaNovaSeq	71734703	10778462040	75	151
GUI_110104	GUI_110104	stool	<=18y	male	NA	GUI_HH_1101	NA	NA	NA	NA	NA	NA	NA	GUI_011	GNB	yes	Guinea-Bissau	NA	IlluminaNovaSeq	44585863	6696281716	75	151
GUI_110105	GUI_110105	stool	<=85y	female	NA	GUI_HH_1101	NA	NA	NA	NA	NA	NA	NA	GUI_011	GNB	yes	Guinea-Bissau	NA	IlluminaNovaSeq	48913422	7349977932	75	151
GUI_110106	GUI_110106	stool	<=18y	female	NA	GUI_HH_1101	NA	NA	NA	NA	NA	NA	NA	GUI_011	GNB	yes	Guinea-Bissau	NA	IlluminaNovaSeq	40700174	6111060311	75	151
GUI_110108	GUI_110108	stool	<=30y	male	NA	GUI_HH_1101	NA	NA	NA	NA	NA	NA	NA	GUI_011	GNB	yes	Guinea-Bissau	NA	IlluminaNovaSeq	55355735	8313798398	75	151
GUI_110109	GUI_110109	stool	<=18y	male	NA	GUI_HH_1101	NA	NA	NA	NA	NA	NA	NA	GUI_011	GNB	yes	Guinea-Bissau	NA	IlluminaNovaSeq	61880217	9293802572	75	151
GUI_110110	GUI_110110	stool	<=85y	male	NA	GUI_HH_1101	NA	NA	NA	NA	NA	NA	NA	GUI_011	GNB	yes	Guinea-Bissau	NA	IlluminaNovaSeq	40403546	6065034799	75	151
GUI_120101	GUI_120101	stool	<=85y	male	NA	GUI_HH_1201	NA	NA	NA	NA	NA	NA	NA	GUI_012	GNB	yes	Guinea-Bissau	NA	IlluminaNovaSeq	29782378	4469202916	75	151
GUI_120102	GUI_120102	stool	<=85y	female	NA	GUI_HH_1201	NA	NA	NA	NA	NA	NA	NA	GUI_012	GNB	yes	Guinea-Bissau	NA	IlluminaNovaSeq	51378234	7716136573	75	151
GUI_120105	GUI_120105	stool	<=85y	female	NA	GUI_HH_1201	NA	NA	NA	NA	NA	NA	NA	GUI_012	GNB	yes	Guinea-Bissau	NA	IlluminaNovaSeq	29352102	4401706533	75	151
GUI_120108	GUI_120108	stool	<=18y	male	NA	GUI_HH_1201	NA	NA	NA	NA	NA	NA	NA	GUI_012	GNB	yes	Guinea-Bissau	NA	IlluminaNovaSeq	79490562	11927014555	75	151
GUI_120109	GUI_120109	stool	<=18y	male	NA	GUI_HH_1201	NA	NA	NA	NA	NA	NA	NA	GUI_012	GNB	yes	Guinea-Bissau	NA	IlluminaNovaSeq	48742548	7319609697	75	151
GUI_120201	GUI_120201	stool	<=85y	female	NA	GUI_HH_1202	NA	NA	NA	NA	NA	NA	NA	GUI_012	GNB	yes	Guinea-Bissau	NA	IlluminaNovaSeq	82068313	12328113532	75	151
GUI_120301	GUI_120301	stool	<=85y	female	NA	GUI_HH_1203	NA	NA	NA	NA	NA	NA	NA	GUI_012	GNB	yes	Guinea-Bissau	NA	IlluminaNovaSeq	5436146	816116376	75	151
GUI_12259	GUI_12259	stool	NA	NA	NA	GUI_HH_122	NA	NA	NA	NA	NA	NA	NA	GUI_001	GNB	yes	Guinea-Bissau	NA	IlluminaNovaSeq	53117125	7981745495	75	151
GUI_130102	GUI_130102	stool	<=30y	female	NA	GUI_HH_1301	NA	NA	NA	NA	NA	NA	NA	GUI_013	GNB	yes	Guinea-Bissau	NA	IlluminaNovaSeq	20480632	3072284387	75	151
GUI_130105	GUI_130105	stool	<=18y	female	NA	GUI_HH_1301	NA	NA	NA	NA	NA	NA	NA	GUI_013	GNB	yes	Guinea-Bissau	NA	IlluminaNovaSeq	23910559	3587108084	75	151
GUI_130106	GUI_130106	stool	<=3y	female	NA	GUI_HH_1301	NA	NA	NA	NA	NA	NA	NA	GUI_013	GNB	yes	Guinea-Bissau	NA	IlluminaNovaSeq	37038766	5558579213	75	151
GUI_130107	GUI_130107	stool	<=18y	male	NA	GUI_HH_1301	NA	NA	NA	NA	NA	NA	NA	GUI_013	GNB	yes	Guinea-Bissau	NA	IlluminaNovaSeq	35052577	5263657003	75	151
GUI_130110	GUI_130110	stool	<=18y	female	NA	GUI_HH_1301	NA	NA	NA	NA	NA	NA	NA	GUI_013	GNB	yes	Guinea-Bissau	NA	IlluminaNovaSeq	32485467	4875455785	75	151
GUI_130111	GUI_130111	stool	<=3y	male	NA	GUI_HH_1301	NA	NA	NA	NA	NA	NA	NA	GUI_013	GNB	yes	Guinea-Bissau	NA	IlluminaNovaSeq	27004855	4055867048	75	151
GUI_130114	GUI_130114	stool	<=85y	female	NA	GUI_HH_1301	NA	NA	NA	NA	NA	NA	NA	GUI_013	GNB	yes	Guinea-Bissau	NA	IlluminaNovaSeq	26071856	3915661797	75	151
GUI_130201	GUI_130201	stool	<=85y	male	NA	GUI_HH_1302	NA	NA	NA	NA	NA	NA	NA	GUI_013	GNB	yes	Guinea-Bissau	NA	IlluminaNovaSeq	19079413	2862089550	75	151
GUI_130203	GUI_130203	stool	<=1d	female	NA	GUI_HH_1302	NA	NA	NA	NA	NA	NA	NA	GUI_013	GNB	yes	Guinea-Bissau	NA	IlluminaNovaSeq	48458421	7282644322	75	151
GUI_130301	GUI_130301	stool	<=85y	female	NA	GUI_HH_1303	NA	NA	NA	NA	NA	NA	NA	GUI_013	GNB	yes	Guinea-Bissau	NA	IlluminaNovaSeq	37835039	5681880913	75	151
GUI_130401	GUI_130401	stool	<=85y	female	NA	GUI_HH_1304	NA	NA	NA	NA	NA	NA	NA	GUI_013	GNB	yes	Guinea-Bissau	NA	IlluminaNovaSeq	36584476	5495599328	75	151
GUI_140114	GUI_140114	stool	<=18y	female	NA	GUI_HH_1401	NA	NA	NA	NA	NA	NA	NA	GUI_014	GNB	yes	Guinea-Bissau	NA	IlluminaNovaSeq	39445219	5924428714	75	151
GUI_140120	GUI_140120	stool	<=30y	male	NA	GUI_HH_1401	NA	NA	NA	NA	NA	NA	NA	GUI_014	GNB	yes	Guinea-Bissau	NA	IlluminaNovaSeq	141120281	21203624022	75	151
GUI_140123	GUI_140123	stool	<=30y	male	NA	GUI_HH_1401	NA	NA	NA	NA	NA	NA	NA	GUI_014	GNB	yes	Guinea-Bissau	NA	IlluminaNovaSeq	47168256	7090316017	75	151
GUI_140124	GUI_140124	stool	<=18y	male	NA	GUI_HH_1401	NA	NA	NA	NA	NA	NA	NA	GUI_014	GNB	yes	Guinea-Bissau	NA	IlluminaNovaSeq	44378087	6663077701	75	151
GUI_140125	GUI_140125	stool	<=18y	male	NA	GUI_HH_1401	NA	NA	NA	NA	NA	NA	NA	GUI_014	GNB	yes	Guinea-Bissau	NA	IlluminaNovaSeq	51537745	7740678022	75	151
GUI_140126	GUI_140126	stool	<=30y	male	NA	GUI_HH_1401	NA	NA	NA	NA	NA	NA	NA	GUI_014	GNB	yes	Guinea-Bissau	NA	IlluminaNovaSeq	38147684	5732708683	75	151
GUI_140201	GUI_140201	stool	<=30y	female	NA	GUI_HH_1402	NA	NA	NA	NA	NA	NA	NA	GUI_014	GNB	yes	Guinea-Bissau	NA	IlluminaNovaSeq	33836579	5081438150	75	151
GUI_140202	GUI_140202	stool	<=1y	male	NA	GUI_HH_1402	NA	NA	NA	NA	NA	NA	NA	GUI_014	GNB	yes	Guinea-Bissau	NA	IlluminaNovaSeq	27310262	4103787313	75	151
GUI_140203	GUI_140203	stool	<=18y	male	NA	GUI_HH_1402	NA	NA	NA	NA	NA	NA	NA	GUI_014	GNB	yes	Guinea-Bissau	NA	IlluminaNovaSeq	34963447	5251758288	75	151
GUI_140301	GUI_140301	stool	<=18y	male	NA	GUI_HH_1403	NA	NA	NA	NA	NA	NA	NA	GUI_014	GNB	yes	Guinea-Bissau	NA	IlluminaNovaSeq	28137125	4224746658	75	151
GUI_140302	GUI_140302	stool	<=18y	female	NA	GUI_HH_1403	NA	NA	NA	NA	NA	NA	NA	GUI_014	GNB	yes	Guinea-Bissau	NA	IlluminaNovaSeq	46891994	7045696078	75	151
GUI_140304	GUI_140304	stool	<=85y	female	NA	GUI_HH_1403	NA	NA	NA	NA	NA	NA	NA	GUI_014	GNB	yes	Guinea-Bissau	NA	IlluminaNovaSeq	35528104	5332302881	75	151
GUI_140309	GUI_140309	stool	<=85y	male	NA	GUI_HH_1403	NA	NA	NA	NA	NA	NA	NA	GUI_014	GNB	yes	Guinea-Bissau	NA	IlluminaNovaSeq	22027725	3304808965	75	151
GUI_140312	GUI_140312	stool	<=18y	male	NA	GUI_HH_1403	NA	NA	NA	NA	NA	NA	NA	GUI_014	GNB	yes	Guinea-Bissau	NA	IlluminaNovaSeq	31049869	4658113941	75	151
GUI_140401	GUI_140401	stool	<=85y	male	NA	GUI_HH_1404	NA	NA	NA	NA	NA	NA	NA	GUI_014	GNB	yes	Guinea-Bissau	NA	IlluminaNovaSeq	31972999	4799351398	75	151
GUI_140406	GUI_140406	stool	<=18y	female	NA	GUI_HH_1404	NA	NA	NA	NA	NA	NA	NA	GUI_014	GNB	yes	Guinea-Bissau	NA	IlluminaNovaSeq	29717803	4460380243	75	151
GUI_140409	GUI_140409	stool	<=18y	male	NA	GUI_HH_1404	NA	NA	NA	NA	NA	NA	NA	GUI_014	GNB	yes	Guinea-Bissau	NA	IlluminaNovaSeq	52912442	7944981994	75	151
GUI_140412	GUI_140412	stool	<=30y	female	NA	GUI_HH_1404	NA	NA	NA	NA	NA	NA	NA	GUI_014	GNB	yes	Guinea-Bissau	NA	IlluminaNovaSeq	76163166	11441454289	75	151
GUI_140501	GUI_140501	stool	NA	NA	NA	GUI_HH_1405	NA	NA	NA	NA	NA	NA	NA	GUI_014	GNB	yes	Guinea-Bissau	NA	IlluminaNovaSeq	35625564	5351485528	75	151
GUI_140507	GUI_140507	stool	<=1y	male	NA	GUI_HH_1405	NA	NA	NA	NA	NA	NA	NA	GUI_014	GNB	yes	Guinea-Bissau	NA	IlluminaNovaSeq	24244003	3638945341	75	151
GUI_140508	GUI_140508	stool	<=85y	female	NA	GUI_HH_1405	NA	NA	NA	NA	NA	NA	NA	GUI_014	GNB	yes	Guinea-Bissau	NA	IlluminaNovaSeq	39075272	5866311042	75	151
GUI_140601	GUI_140601	stool	NA	NA	NA	GUI_HH_1406	NA	NA	NA	NA	NA	NA	NA	GUI_014	GNB	yes	Guinea-Bissau	NA	IlluminaNovaSeq	22062221	3308689069	75	151
GUI_140602	GUI_140602	stool	NA	NA	NA	GUI_HH_1406	NA	NA	NA	NA	NA	NA	NA	GUI_014	GNB	yes	Guinea-Bissau	NA	IlluminaNovaSeq	22259294	3341280096	75	151
GUI_150101	GUI_150101	stool	<=85y	male	NA	GUI_HH_1501	NA	NA	NA	NA	NA	NA	NA	GUI_015	GNB	yes	Guinea-Bissau	NA	IlluminaNovaSeq	24775524	3721186807	75	151
GUI_150103	GUI_150103	stool	<=18y	male	NA	GUI_HH_1501	NA	NA	NA	NA	NA	NA	NA	GUI_015	GNB	yes	Guinea-Bissau	NA	IlluminaNovaSeq	45301216	6807629508	75	151
GUI_150104	GUI_150104	stool	<=18y	male	NA	GUI_HH_1501	NA	NA	NA	NA	NA	NA	NA	GUI_015	GNB	yes	Guinea-Bissau	NA	IlluminaNovaSeq	44381487	6666436761	75	151
GUI_150105	GUI_150105	stool	<=18y	male	NA	GUI_HH_1501	NA	NA	NA	NA	NA	NA	NA	GUI_015	GNB	yes	Guinea-Bissau	NA	IlluminaNovaSeq	29130065	4375854999	75	151
GUI_150107	GUI_150107	stool	<=85y	male	NA	GUI_HH_1501	NA	NA	NA	NA	NA	NA	NA	GUI_015	GNB	yes	Guinea-Bissau	NA	IlluminaNovaSeq	43649416	6556175763	75	151
GUI_150109	GUI_150109	stool	<=18y	female	NA	GUI_HH_1501	NA	NA	NA	NA	NA	NA	NA	GUI_015	GNB	yes	Guinea-Bissau	NA	IlluminaNovaSeq	17137438	2570463716	75	151
GUI_150111	GUI_150111	stool	<=18y	male	NA	GUI_HH_1501	NA	NA	NA	NA	NA	NA	NA	GUI_015	GNB	yes	Guinea-Bissau	NA	IlluminaNovaSeq	35731808	5367918335	75	151
GUI_150112	GUI_150112	stool	<=18y	male	NA	GUI_HH_1501	NA	NA	NA	NA	NA	NA	NA	GUI_015	GNB	yes	Guinea-Bissau	NA	IlluminaNovaSeq	49565251	7439158258	75	151
GUI_150114	GUI_150114	stool	<=18y	male	NA	GUI_HH_1501	NA	NA	NA	NA	NA	NA	NA	GUI_015	GNB	yes	Guinea-Bissau	NA	IlluminaNovaSeq	26867226	4028630935	75	151
GUI_150115	GUI_150115	stool	<=18y	female	NA	GUI_HH_1501	NA	NA	NA	NA	NA	NA	NA	GUI_015	GNB	yes	Guinea-Bissau	NA	IlluminaNovaSeq	35403993	5313888478	75	151
GUI_150116	GUI_150116	stool	<=18y	female	NA	GUI_HH_1501	NA	NA	NA	NA	NA	NA	NA	GUI_015	GNB	yes	Guinea-Bissau	NA	IlluminaNovaSeq	32442963	4873367178	75	151
GUI_150118	GUI_150118	stool	<=3y	female	NA	GUI_HH_1501	NA	NA	NA	NA	NA	NA	NA	GUI_015	GNB	yes	Guinea-Bissau	NA	IlluminaNovaSeq	56302505	8452416111	75	151
GUI_150119	GUI_150119	stool	<=30y	female	NA	GUI_HH_1501	NA	NA	NA	NA	NA	NA	NA	GUI_015	GNB	yes	Guinea-Bissau	NA	IlluminaNovaSeq	32138417	4829437111	75	151
GUI_160101	GUI_160101	stool	<=85y	female	NA	GUI_HH_1601	NA	NA	NA	NA	NA	NA	NA	GUI_016	GNB	yes	Guinea-Bissau	NA	IlluminaNovaSeq	34300094	5150947713	75	151
GUI_160102	GUI_160102	stool	<=18y	female	NA	GUI_HH_1601	NA	NA	NA	NA	NA	NA	NA	GUI_016	GNB	yes	Guinea-Bissau	NA	IlluminaNovaSeq	51243592	7698558671	75	151
GUI_160103	GUI_160103	stool	<=3y	male	NA	GUI_HH_1601	NA	NA	NA	NA	NA	NA	NA	GUI_016	GNB	yes	Guinea-Bissau	NA	IlluminaNovaSeq	20477387	3072794279	75	151
GUI_160201	GUI_160201	stool	<=85y	female	NA	GUI_HH_1602	NA	NA	NA	NA	NA	NA	NA	GUI_016	GNB	yes	Guinea-Bissau	NA	IlluminaNovaSeq	38668386	5810820519	75	151
GUI_160202	GUI_160202	stool	<=85y	male	NA	GUI_HH_1602	NA	NA	NA	NA	NA	NA	NA	GUI_016	GNB	yes	Guinea-Bissau	NA	IlluminaNovaSeq	14554388	2180716289	75	151
GUI_160204	GUI_160204	stool	<=18y	male	NA	GUI_HH_1602	NA	NA	NA	NA	NA	NA	NA	GUI_016	GNB	yes	Guinea-Bissau	NA	IlluminaNovaSeq	23452569	3522556025	75	151
GUI_160303	GUI_160303	stool	<=18y	male	NA	GUI_HH_1603	NA	NA	NA	NA	NA	NA	NA	GUI_016	GNB	yes	Guinea-Bissau	NA	IlluminaNovaSeq	33640604	5056095275	75	151
GUI_160401	GUI_160401	stool	NA	NA	NA	GUI_HH_1604	NA	NA	NA	NA	NA	NA	NA	GUI_016	GNB	yes	Guinea-Bissau	NA	IlluminaNovaSeq	15025256	2254185458	75	151
GUI_16276	GUI_16276	stool	NA	NA	NA	GUI_HH_162	NA	NA	NA	NA	NA	NA	NA	GUI_001	GNB	yes	Guinea-Bissau	NA	IlluminaNovaSeq	19952877	2992508157	75	151
GUI_170103	GUI_170103	stool	<=18y	male	NA	GUI_HH_1701	NA	NA	NA	NA	NA	NA	NA	GUI_017	GNB	yes	Guinea-Bissau	NA	IlluminaNovaSeq	34820003	5228209725	75	151
GUI_180101	GUI_180101	stool	<=85y	male	NA	GUI_HH_1801	NA	NA	NA	NA	NA	NA	NA	GUI_018	GNB	yes	Guinea-Bissau	NA	IlluminaNovaSeq	31668734	4753115810	75	151
GUI_180102	GUI_180102	stool	NA	NA	NA	GUI_HH_1801	NA	NA	NA	NA	NA	NA	NA	GUI_018	GNB	yes	Guinea-Bissau	NA	IlluminaNovaSeq	43585220	6543976184	75	151
GUI_180103	GUI_180103	stool	<=18y	male	NA	GUI_HH_1801	NA	NA	NA	NA	NA	NA	NA	GUI_018	GNB	yes	Guinea-Bissau	NA	IlluminaNovaSeq	62244536	9353431124	75	151
GUI_180104	GUI_180104	stool	<=30y	female	NA	GUI_HH_1801	NA	NA	NA	NA	NA	NA	NA	GUI_018	GNB	yes	Guinea-Bissau	NA	IlluminaNovaSeq	47829338	7187374006	75	151
GUI_180105	GUI_180105	stool	<=30y	female	NA	GUI_HH_1801	NA	NA	NA	NA	NA	NA	NA	GUI_018	GNB	yes	Guinea-Bissau	NA	IlluminaNovaSeq	39735661	5966152337	75	151
GUI_180106	GUI_180106	stool	<=18y	male	NA	GUI_HH_1801	NA	NA	NA	NA	NA	NA	NA	GUI_018	GNB	yes	Guinea-Bissau	NA	IlluminaNovaSeq	33606226	5043374473	75	151
GUI_180107	GUI_180107	stool	<=18y	male	NA	GUI_HH_1801	NA	NA	NA	NA	NA	NA	NA	GUI_018	GNB	yes	Guinea-Bissau	NA	IlluminaNovaSeq	52764270	7913884858	75	151
GUI_180108	GUI_180108	stool	<=85y	female	NA	GUI_HH_1801	NA	NA	NA	NA	NA	NA	NA	GUI_018	GNB	yes	Guinea-Bissau	NA	IlluminaNovaSeq	49786263	7480571243	75	151
GUI_180109	GUI_180109	stool	<=18y	male	NA	GUI_HH_1801	NA	NA	NA	NA	NA	NA	NA	GUI_018	GNB	yes	Guinea-Bissau	NA	IlluminaNovaSeq	43618034	6546408215	75	151
GUI_180202	GUI_180202	stool	<=85y	female	NA	GUI_HH_1802	NA	NA	NA	NA	NA	NA	NA	GUI_018	GNB	yes	Guinea-Bissau	NA	IlluminaNovaSeq	23894932	3587061039	75	151
GUI_180204	GUI_180204	stool	<=3y	male	NA	GUI_HH_1802	NA	NA	NA	NA	NA	NA	NA	GUI_018	GNB	yes	Guinea-Bissau	NA	IlluminaNovaSeq	42438816	6371231959	75	151
GUI_180205	GUI_180205	stool	<=3y	male	NA	GUI_HH_1802	NA	NA	NA	NA	NA	NA	NA	GUI_018	GNB	yes	Guinea-Bissau	NA	IlluminaNovaSeq	31636140	4752210500	75	151
GUI_180206	GUI_180206	stool	<=30y	female	NA	GUI_HH_1802	NA	NA	NA	NA	NA	NA	NA	GUI_018	GNB	yes	Guinea-Bissau	NA	IlluminaNovaSeq	27304135	4098390197	75	151
GUI_180208	GUI_180208	stool	<=18y	male	NA	GUI_HH_1802	NA	NA	NA	NA	NA	NA	NA	GUI_018	GNB	yes	Guinea-Bissau	NA	IlluminaNovaSeq	29502128	4427239360	75	151
GUI_180301	GUI_180301	stool	<=85y	male	NA	GUI_HH_1803	NA	NA	NA	NA	NA	NA	NA	GUI_018	GNB	yes	Guinea-Bissau	NA	IlluminaNovaSeq	91459662	13735078800	75	151
GUI_180302	GUI_180302	stool	<=85y	male	NA	GUI_HH_1803	NA	NA	NA	NA	NA	NA	NA	GUI_018	GNB	yes	Guinea-Bissau	NA	IlluminaNovaSeq	54250010	8150827681	75	151
GUI_180303	GUI_180303	stool	<=18y	male	NA	GUI_HH_1803	NA	NA	NA	NA	NA	NA	NA	GUI_018	GNB	yes	Guinea-Bissau	NA	IlluminaNovaSeq	23484553	3524813940	75	151
GUI_180304	GUI_180304	stool	<=85y	female	NA	GUI_HH_1803	NA	NA	NA	NA	NA	NA	NA	GUI_018	GNB	yes	Guinea-Bissau	NA	IlluminaNovaSeq	46929324	7053964626	75	151
GUI_180305	GUI_180305	stool	<=85y	female	NA	GUI_HH_1803	NA	NA	NA	NA	NA	NA	NA	GUI_018	GNB	yes	Guinea-Bissau	NA	IlluminaNovaSeq	27022351	4059286783	75	151
GUI_180306	GUI_180306	stool	<=18y	female	NA	GUI_HH_1803	NA	NA	NA	NA	NA	NA	NA	GUI_018	GNB	yes	Guinea-Bissau	NA	IlluminaNovaSeq	55641512	8354731197	75	151
GUI_180307	GUI_180307	stool	<=18y	male	NA	GUI_HH_1803	NA	NA	NA	NA	NA	NA	NA	GUI_018	GNB	yes	Guinea-Bissau	NA	IlluminaNovaSeq	68097506	10217650566	75	151
GUI_180308	GUI_180308	stool	<=18y	female	NA	GUI_HH_1803	NA	NA	NA	NA	NA	NA	NA	GUI_018	GNB	yes	Guinea-Bissau	NA	IlluminaNovaSeq	79453736	11933648962	75	151
GUI_180309	GUI_180309	stool	<=85y	female	NA	GUI_HH_1803	NA	NA	NA	NA	NA	NA	NA	GUI_018	GNB	yes	Guinea-Bissau	NA	IlluminaNovaSeq	115085059	17273829736	75	151
GUI_180401	GUI_180401	stool	<=85y	female	NA	GUI_HH_1804	NA	NA	NA	NA	NA	NA	NA	GUI_018	GNB	yes	Guinea-Bissau	NA	IlluminaNovaSeq	25910677	3885966504	75	151
GUI_180402	GUI_180402	stool	<=85y	female	NA	GUI_HH_1804	NA	NA	NA	NA	NA	NA	NA	GUI_018	GNB	yes	Guinea-Bissau	NA	IlluminaNovaSeq	49766190	7479043318	75	151
GUI_180403	GUI_180403	stool	<=18y	male	NA	GUI_HH_1804	NA	NA	NA	NA	NA	NA	NA	GUI_018	GNB	yes	Guinea-Bissau	NA	IlluminaNovaSeq	50323000	7555951232	75	151
GUI_180404	GUI_180404	stool	<=18y	male	NA	GUI_HH_1804	NA	NA	NA	NA	NA	NA	NA	GUI_018	GNB	yes	Guinea-Bissau	NA	IlluminaNovaSeq	10536398	1580976505	75	151
GUI_180501	GUI_180501	stool	<=85y	male	NA	GUI_HH_1805	NA	NA	NA	NA	NA	NA	NA	GUI_018	GNB	yes	Guinea-Bissau	NA	IlluminaNovaSeq	52015814	7817920795	75	151
GUI_190101	GUI_190101	stool	<=85y	male	NA	GUI_HH_1901	NA	NA	NA	NA	NA	NA	NA	GUI_019	GNB	yes	Guinea-Bissau	NA	IlluminaNovaSeq	17768075	2665885352	75	151
GUI_190102	GUI_190102	stool	<=85y	female	NA	GUI_HH_1901	NA	NA	NA	NA	NA	NA	NA	GUI_019	GNB	yes	Guinea-Bissau	NA	IlluminaNovaSeq	36942690	5551102324	75	151
GUI_190104	GUI_190104	stool	<=18y	female	NA	GUI_HH_1901	NA	NA	NA	NA	NA	NA	NA	GUI_019	GNB	yes	Guinea-Bissau	NA	IlluminaNovaSeq	41004329	6156451630	75	151
GUI_190105	GUI_190105	stool	<=18y	female	NA	GUI_HH_1901	NA	NA	NA	NA	NA	NA	NA	GUI_019	GNB	yes	Guinea-Bissau	NA	IlluminaNovaSeq	34198704	5133378893	75	151
GUI_190106	GUI_190106	stool	<=18y	female	NA	GUI_HH_1901	NA	NA	NA	NA	NA	NA	NA	GUI_019	GNB	yes	Guinea-Bissau	NA	IlluminaNovaSeq	31239624	4692057705	75	151
GUI_190107	GUI_190107	stool	<=3y	male	NA	GUI_HH_1901	NA	NA	NA	NA	NA	NA	NA	GUI_019	GNB	yes	Guinea-Bissau	NA	IlluminaNovaSeq	28641926	4298638138	75	151
GUI_190108	GUI_190108	stool	<=3y	female	NA	GUI_HH_1901	NA	NA	NA	NA	NA	NA	NA	GUI_019	GNB	yes	Guinea-Bissau	NA	IlluminaNovaSeq	52707198	7921064773	75	151
GUI_190301	GUI_190301	stool	<=85y	male	NA	GUI_HH_1903	NA	NA	NA	NA	NA	NA	NA	GUI_019	GNB	yes	Guinea-Bissau	NA	IlluminaNovaSeq	34677413	5208576648	75	151
GUI_190302	GUI_190302	stool	<=85y	female	NA	GUI_HH_1903	NA	NA	NA	NA	NA	NA	NA	GUI_019	GNB	yes	Guinea-Bissau	NA	IlluminaNovaSeq	33531047	5031198997	75	151
GUI_190303	GUI_190303	stool	<=85y	female	NA	GUI_HH_1903	NA	NA	NA	NA	NA	NA	NA	GUI_019	GNB	yes	Guinea-Bissau	NA	IlluminaNovaSeq	39788644	5976575318	75	151
GUI_190305	GUI_190305	stool	NA	NA	NA	GUI_HH_1903	NA	NA	NA	NA	NA	NA	NA	GUI_019	GNB	yes	Guinea-Bissau	NA	IlluminaNovaSeq	63647565	9551739707	75	151
GUI_190401	GUI_190401	stool	<=30y	male	NA	GUI_HH_1904	NA	NA	NA	NA	NA	NA	NA	GUI_019	GNB	yes	Guinea-Bissau	NA	IlluminaNovaSeq	43842064	6587914883	75	151
GUI_190402	GUI_190402	stool	<=30y	female	NA	GUI_HH_1904	NA	NA	NA	NA	NA	NA	NA	GUI_019	GNB	yes	Guinea-Bissau	NA	IlluminaNovaSeq	13219063	1983020412	75	151
GUI_190403	GUI_190403	stool	<=18y	male	NA	GUI_HH_1904	NA	NA	NA	NA	NA	NA	NA	GUI_019	GNB	yes	Guinea-Bissau	NA	IlluminaNovaSeq	51827469	7781658534	75	151
GUI_190404	GUI_190404	stool	<=3y	male	NA	GUI_HH_1904	NA	NA	NA	NA	NA	NA	NA	GUI_019	GNB	yes	Guinea-Bissau	NA	IlluminaNovaSeq	33536208	5034369974	75	151
GUI_190406	GUI_190406	stool	<=30y	female	NA	GUI_HH_1904	NA	NA	NA	NA	NA	NA	NA	GUI_019	GNB	yes	Guinea-Bissau	NA	IlluminaNovaSeq	47920468	7198313833	75	151
GUI_200101	GUI_200101	stool	NA	NA	NA	GUI_HH_2001	NA	NA	NA	NA	NA	NA	NA	GUI_020	GNB	yes	Guinea-Bissau	NA	IlluminaNovaSeq	51514215	7738470172	75	151
GUI_200105	GUI_200105	stool	<=3y	female	NA	GUI_HH_2001	NA	NA	NA	NA	NA	NA	NA	GUI_020	GNB	yes	Guinea-Bissau	NA	IlluminaNovaSeq	56178851	8431210231	75	151
GUI_200106	GUI_200106	stool	<=3y	male	NA	GUI_HH_2001	NA	NA	NA	NA	NA	NA	NA	GUI_020	GNB	yes	Guinea-Bissau	NA	IlluminaNovaSeq	34756869	5221129519	75	151
GUI_200107	GUI_200107	stool	<=3y	female	NA	GUI_HH_2001	NA	NA	NA	NA	NA	NA	NA	GUI_020	GNB	yes	Guinea-Bissau	NA	IlluminaNovaSeq	62265390	9354575960	75	151
GUI_200108	GUI_200108	stool	<=18y	male	NA	GUI_HH_2001	NA	NA	NA	NA	NA	NA	NA	GUI_020	GNB	yes	Guinea-Bissau	NA	IlluminaNovaSeq	47262207	7100618863	75	151
GUI_200109	GUI_200109	stool	<=30y	female	NA	GUI_HH_2001	NA	NA	NA	NA	NA	NA	NA	GUI_020	GNB	yes	Guinea-Bissau	NA	IlluminaNovaSeq	53622695	8053177678	75	151
GUI_200110	GUI_200110	stool	<=85y	male	NA	GUI_HH_2001	NA	NA	NA	NA	NA	NA	NA	GUI_020	GNB	yes	Guinea-Bissau	NA	IlluminaNovaSeq	59932300	9005461318	75	151
GUI_200111	GUI_200111	stool	<=18y	female	NA	GUI_HH_2001	NA	NA	NA	NA	NA	NA	NA	GUI_020	GNB	yes	Guinea-Bissau	NA	IlluminaNovaSeq	47509249	7125323084	75	151
GUI_200112	GUI_200112	stool	<=18y	male	NA	GUI_HH_2001	NA	NA	NA	NA	NA	NA	NA	GUI_020	GNB	yes	Guinea-Bissau	NA	IlluminaNovaSeq	36446939	5467820300	75	151
GUI_200114	GUI_200114	stool	<=30y	female	NA	GUI_HH_2001	NA	NA	NA	NA	NA	NA	NA	GUI_020	GNB	yes	Guinea-Bissau	NA	IlluminaNovaSeq	48317128	7259220827	75	151
GUI_200205	GUI_200205	stool	<=85y	female	NA	GUI_HH_2002	NA	NA	NA	NA	NA	NA	NA	GUI_020	GNB	yes	Guinea-Bissau	NA	IlluminaNovaSeq	50921949	7651694509	75	151
GUI_200207	GUI_200207	stool	<=1y	female	NA	GUI_HH_2002	NA	NA	NA	NA	NA	NA	NA	GUI_020	GNB	yes	Guinea-Bissau	NA	IlluminaNovaSeq	31215035	4683382780	75	151
GUI_200208	GUI_200208	stool	<=3y	male	NA	GUI_HH_2002	NA	NA	NA	NA	NA	NA	NA	GUI_020	GNB	yes	Guinea-Bissau	NA	IlluminaNovaSeq	65612147	9854445805	75	151
GUI_200209	GUI_200209	stool	<=18y	male	NA	GUI_HH_2002	NA	NA	NA	NA	NA	NA	NA	GUI_020	GNB	yes	Guinea-Bissau	NA	IlluminaNovaSeq	40148860	6020991770	75	151
GUI_200210	GUI_200210	stool	<=18y	female	NA	GUI_HH_2002	NA	NA	NA	NA	NA	NA	NA	GUI_020	GNB	yes	Guinea-Bissau	NA	IlluminaNovaSeq	56545971	8492715889	75	151
GUI_200211	GUI_200211	stool	<=18y	female	NA	GUI_HH_2002	NA	NA	NA	NA	NA	NA	NA	GUI_020	GNB	yes	Guinea-Bissau	NA	IlluminaNovaSeq	30197738	4535579725	75	151
GUI_200212	GUI_200212	stool	<=18y	male	NA	GUI_HH_2002	NA	NA	NA	NA	NA	NA	NA	GUI_020	GNB	yes	Guinea-Bissau	NA	IlluminaNovaSeq	12946656	1943697492	75	151
GUI_200214	GUI_200214	stool	NA	NA	NA	GUI_HH_2002	NA	NA	NA	NA	NA	NA	NA	GUI_020	GNB	yes	Guinea-Bissau	NA	IlluminaNovaSeq	48425161	7270574229	75	151
GUI_200301	GUI_200301	stool	<=18y	male	NA	GUI_HH_2003	NA	NA	NA	NA	NA	NA	NA	GUI_020	GNB	yes	Guinea-Bissau	NA	IlluminaNovaSeq	43279512	6497482757	75	151
GUI_200302	GUI_200302	stool	<=18y	female	NA	GUI_HH_2003	NA	NA	NA	NA	NA	NA	NA	GUI_020	GNB	yes	Guinea-Bissau	NA	IlluminaNovaSeq	28736944	4315832573	75	151
GUI_200401	GUI_200401	stool	<=85y	male	NA	GUI_HH_2004	NA	NA	NA	NA	NA	NA	NA	GUI_020	GNB	yes	Guinea-Bissau	NA	IlluminaNovaSeq	117154358	17586594914	75	151
GUI_200402	GUI_200402	stool	<=30y	male	NA	GUI_HH_2004	NA	NA	NA	NA	NA	NA	NA	GUI_020	GNB	yes	Guinea-Bissau	NA	IlluminaNovaSeq	54182248	8135748551	75	151
GUI_200403	GUI_200403	stool	<=85y	female	NA	GUI_HH_2004	NA	NA	NA	NA	NA	NA	NA	GUI_020	GNB	yes	Guinea-Bissau	NA	IlluminaNovaSeq	45511782	6835610716	75	151
GUI_200404	GUI_200404	stool	<=30y	female	NA	GUI_HH_2004	NA	NA	NA	NA	NA	NA	NA	GUI_020	GNB	yes	Guinea-Bissau	NA	IlluminaNovaSeq	61377875	9213316332	75	151
GUI_200405	GUI_200405	stool	<=30y	female	NA	GUI_HH_2004	NA	NA	NA	NA	NA	NA	NA	GUI_020	GNB	yes	Guinea-Bissau	NA	IlluminaNovaSeq	45985885	6905240790	75	151
GUI_200406	GUI_200406	stool	<=18y	female	NA	GUI_HH_2004	NA	NA	NA	NA	NA	NA	NA	GUI_020	GNB	yes	Guinea-Bissau	NA	IlluminaNovaSeq	49968611	7507455459	75	151
GUI_200407	GUI_200407	stool	<=18y	male	NA	GUI_HH_2004	NA	NA	NA	NA	NA	NA	NA	GUI_020	GNB	yes	Guinea-Bissau	NA	IlluminaNovaSeq	31970387	4796436090	75	151
GUI_200408	GUI_200408	stool	<=18y	female	NA	GUI_HH_2004	NA	NA	NA	NA	NA	NA	NA	GUI_020	GNB	yes	Guinea-Bissau	NA	IlluminaNovaSeq	20642710	3094716542	75	151
GUI_200410	GUI_200410	stool	<=3y	female	NA	GUI_HH_2004	NA	NA	NA	NA	NA	NA	NA	GUI_020	GNB	yes	Guinea-Bissau	NA	IlluminaNovaSeq	55241935	8301922381	75	151
GUI_200411	GUI_200411	stool	<=3y	male	NA	GUI_HH_2004	NA	NA	NA	NA	NA	NA	NA	GUI_020	GNB	yes	Guinea-Bissau	NA	IlluminaNovaSeq	42799878	6425371469	75	151
GUI_200412	GUI_200412	stool	<=18y	female	NA	GUI_HH_2004	NA	NA	NA	NA	NA	NA	NA	GUI_020	GNB	yes	Guinea-Bissau	NA	IlluminaNovaSeq	78162961	11732587842	75	151
GUI_200413	GUI_200413	stool	<=3y	male	NA	GUI_HH_2004	NA	NA	NA	NA	NA	NA	NA	GUI_020	GNB	yes	Guinea-Bissau	NA	IlluminaNovaSeq	101508499	15246194960	75	151
GUI_200414	GUI_200414	stool	<=18y	female	NA	GUI_HH_2004	NA	NA	NA	NA	NA	NA	NA	GUI_020	GNB	yes	Guinea-Bissau	NA	IlluminaNovaSeq	43304958	6502389844	75	151
GUI_200501	GUI_200501	stool	<=85y	male	NA	GUI_HH_2005	NA	NA	NA	NA	NA	NA	NA	GUI_020	GNB	yes	Guinea-Bissau	NA	IlluminaNovaSeq	64339206	9666109049	75	151
GUI_200502	GUI_200502	stool	<=30y	female	NA	GUI_HH_2005	NA	NA	NA	NA	NA	NA	NA	GUI_020	GNB	yes	Guinea-Bissau	NA	IlluminaNovaSeq	50686016	7610607674	75	151
GUI_200503	GUI_200503	stool	<=1y	male	NA	GUI_HH_2005	NA	NA	NA	NA	NA	NA	NA	GUI_020	GNB	yes	Guinea-Bissau	NA	IlluminaNovaSeq	48960431	7353942563	75	151
GUI_200504	GUI_200504	stool	<=85y	female	NA	GUI_HH_2005	NA	NA	NA	NA	NA	NA	NA	GUI_020	GNB	yes	Guinea-Bissau	NA	IlluminaNovaSeq	46291464	6949404431	75	151
GUI_200505	GUI_200505	stool	<=85y	female	NA	GUI_HH_2005	NA	NA	NA	NA	NA	NA	NA	GUI_020	GNB	yes	Guinea-Bissau	NA	IlluminaNovaSeq	43529656	6540747231	75	151
GUI_200506	GUI_200506	stool	<=18y	female	NA	GUI_HH_2005	NA	NA	NA	NA	NA	NA	NA	GUI_020	GNB	yes	Guinea-Bissau	NA	IlluminaNovaSeq	43892374	6589834633	75	151
GUI_200507	GUI_200507	stool	<=18y	male	NA	GUI_HH_2005	NA	NA	NA	NA	NA	NA	NA	GUI_020	GNB	yes	Guinea-Bissau	NA	IlluminaNovaSeq	40026535	6012515525	75	151
GUI_200508	GUI_200508	stool	<=85y	male	NA	GUI_HH_2005	NA	NA	NA	NA	NA	NA	NA	GUI_020	GNB	yes	Guinea-Bissau	NA	IlluminaNovaSeq	37322634	5603088288	75	151
GUI_200602	GUI_200602	stool	<=30y	male	NA	GUI_HH_2006	NA	NA	NA	NA	NA	NA	NA	GUI_020	GNB	yes	Guinea-Bissau	NA	IlluminaNovaSeq	44401460	6659871137	75	151
GUI_200603	GUI_200603	stool	<=85y	male	NA	GUI_HH_2006	NA	NA	NA	NA	NA	NA	NA	GUI_020	GNB	yes	Guinea-Bissau	NA	IlluminaNovaSeq	43897689	6592495988	75	151
GUI_200604	GUI_200604	stool	<=85y	male	NA	GUI_HH_2006	NA	NA	NA	NA	NA	NA	NA	GUI_020	GNB	yes	Guinea-Bissau	NA	IlluminaNovaSeq	35625435	5351396913	75	151
GUI_200605	GUI_200605	stool	<=18y	male	NA	GUI_HH_2006	NA	NA	NA	NA	NA	NA	NA	GUI_020	GNB	yes	Guinea-Bissau	NA	IlluminaNovaSeq	25941930	3889922127	75	151
GUI_200606	GUI_200606	stool	<=18y	male	NA	GUI_HH_2006	NA	NA	NA	NA	NA	NA	NA	GUI_020	GNB	yes	Guinea-Bissau	NA	IlluminaNovaSeq	42302219	6351663023	75	151
GUI_200607	GUI_200607	stool	NA	NA	NA	GUI_HH_2006	NA	NA	NA	NA	NA	NA	NA	GUI_020	GNB	yes	Guinea-Bissau	NA	IlluminaNovaSeq	36782214	5525071427	75	151
GUI_200608	GUI_200608	stool	<=1d	male	NA	GUI_HH_2006	NA	NA	NA	NA	NA	NA	NA	GUI_020	GNB	yes	Guinea-Bissau	NA	IlluminaNovaSeq	52105515	7830506067	75	151
GUI_2100107	GUI_2100107	stool	<=18y	male	NA	GUI_HH_21001	NA	NA	NA	NA	NA	NA	NA	GUI_210	GNB	yes	Guinea-Bissau	NA	IlluminaNovaSeq	141422889	14183968160	75	101
GUI_210115	GUI_210115	stool	<=30y	female	NA	GUI_HH_2101	NA	NA	NA	NA	NA	NA	NA	GUI_021	GNB	yes	Guinea-Bissau	NA	IlluminaNovaSeq	21342434	3203271209	75	151
GUI_210207	GUI_210207	stool	<=18y	male	NA	GUI_HH_2102	NA	NA	NA	NA	NA	NA	NA	GUI_021	GNB	yes	Guinea-Bissau	NA	IlluminaNovaSeq	26388286	3965780040	75	151
GUI_2103211	GUI_2103211	stool	<=18y	female	NA	GUI_HH_21032	NA	NA	NA	NA	NA	NA	NA	GUI_210	GNB	yes	Guinea-Bissau	NA	IlluminaNovaSeq	119225680	11983884650	75	101
GUI_70102	GUI_70102	stool	<=85y	female	NA	GUI_HH_701	NA	NA	NA	NA	NA	NA	NA	GUI_007	GNB	yes	Guinea-Bissau	NA	IlluminaNovaSeq	19162436	2877867982	75	151
GUI_70103	GUI_70103	stool	<=85y	male	NA	GUI_HH_701	NA	NA	NA	NA	NA	NA	NA	GUI_007	GNB	yes	Guinea-Bissau	NA	IlluminaNovaSeq	50099249	7526419296	75	151
GUI_70104	GUI_70104	stool	<=85y	female	NA	GUI_HH_701	NA	NA	NA	NA	NA	NA	NA	GUI_007	GNB	yes	Guinea-Bissau	NA	IlluminaNovaSeq	53973094	8112547016	75	151
GUI_70105	GUI_70105	stool	<=85y	female	NA	GUI_HH_701	NA	NA	NA	NA	NA	NA	NA	GUI_007	GNB	yes	Guinea-Bissau	NA	IlluminaNovaSeq	99399859	14931997157	75	151
GUI_70108	GUI_70108	stool	<=30y	female	NA	GUI_HH_701	NA	NA	NA	NA	NA	NA	NA	GUI_007	GNB	yes	Guinea-Bissau	NA	IlluminaNovaSeq	52651836	7906316047	75	151
GUI_70109	GUI_70109	stool	<=85y	female	NA	GUI_HH_701	NA	NA	NA	NA	NA	NA	NA	GUI_007	GNB	yes	Guinea-Bissau	NA	IlluminaNovaSeq	33602052	5040275502	75	151
GUI_70110	GUI_70110	stool	<=85y	male	NA	GUI_HH_701	NA	NA	NA	NA	NA	NA	NA	GUI_007	GNB	yes	Guinea-Bissau	NA	IlluminaNovaSeq	44125675	6630729216	75	151
GUI_70111	GUI_70111	stool	<=30y	female	NA	GUI_HH_701	NA	NA	NA	NA	NA	NA	NA	GUI_007	GNB	yes	Guinea-Bissau	NA	IlluminaNovaSeq	42394108	6366779013	75	151
GUI_70112	GUI_70112	stool	<=30y	female	NA	GUI_HH_701	NA	NA	NA	NA	NA	NA	NA	GUI_007	GNB	yes	Guinea-Bissau	NA	IlluminaNovaSeq	29892839	4486986055	75	151
GUI_70113	GUI_70113	stool	<=18y	female	NA	GUI_HH_701	NA	NA	NA	NA	NA	NA	NA	GUI_007	GNB	yes	Guinea-Bissau	NA	IlluminaNovaSeq	21903151	3289450045	75	151
GUI_70114	GUI_70114	stool	<=1d	male	NA	GUI_HH_701	NA	NA	NA	NA	NA	NA	NA	GUI_007	GNB	yes	Guinea-Bissau	NA	IlluminaNovaSeq	61720862	9277645272	75	151
GUI_70116	GUI_70116	stool	<=85y	female	NA	GUI_HH_701	NA	NA	NA	NA	NA	NA	NA	GUI_007	GNB	yes	Guinea-Bissau	NA	IlluminaNovaSeq	46373584	6970616703	75	151
GUI_70117	GUI_70117	stool	<=18y	female	NA	GUI_HH_701	NA	NA	NA	NA	NA	NA	NA	GUI_007	GNB	yes	Guinea-Bissau	NA	IlluminaNovaSeq	46968323	7054289144	75	151
GUI_70119	GUI_70119	stool	NA	NA	NA	GUI_HH_701	NA	NA	NA	NA	NA	NA	NA	GUI_007	GNB	yes	Guinea-Bissau	NA	IlluminaNovaSeq	68827343	10342790569	75	151
GUI_70120	GUI_70120	stool	<=85y	female	NA	GUI_HH_701	NA	NA	NA	NA	NA	NA	NA	GUI_007	GNB	yes	Guinea-Bissau	NA	IlluminaNovaSeq	43231689	6497341776	75	151
GUI_70122	GUI_70122	stool	NA	NA	NA	GUI_HH_701	NA	NA	NA	NA	NA	NA	NA	GUI_007	GNB	yes	Guinea-Bissau	NA	IlluminaNovaSeq	33082370	4965990017	75	151
GUI_70202	GUI_70202	stool	<=85y	female	NA	GUI_HH_702	NA	NA	NA	NA	NA	NA	NA	GUI_007	GNB	yes	Guinea-Bissau	NA	IlluminaNovaSeq	6215311	903263928	75	151
GUI_80102	GUI_80102	stool	<=3y	male	NA	GUI_HH_801	NA	NA	NA	NA	NA	NA	NA	GUI_008	GNB	yes	Guinea-Bissau	NA	IlluminaNovaSeq	68332560	10265617282	75	151
GUI_80104	GUI_80104	stool	<=18y	male	NA	GUI_HH_801	NA	NA	NA	NA	NA	NA	NA	GUI_008	GNB	yes	Guinea-Bissau	NA	IlluminaNovaSeq	62630186	9407192009	75	151
GUI_80313	GUI_80313	stool	<=18y	female	NA	GUI_HH_803	NA	NA	NA	NA	NA	NA	NA	GUI_008	GNB	yes	Guinea-Bissau	NA	IlluminaNovaSeq	39414117	5916188838	75	151
GUI_80316	GUI_80316	stool	<=18y	male	NA	GUI_HH_803	NA	NA	NA	NA	NA	NA	NA	GUI_008	GNB	yes	Guinea-Bissau	NA	IlluminaNovaSeq	47625266	7157201006	75	151
GUI_80317	GUI_80317	stool	<=18y	female	NA	GUI_HH_803	NA	NA	NA	NA	NA	NA	NA	GUI_008	GNB	yes	Guinea-Bissau	NA	IlluminaNovaSeq	32287720	4847251670	75	151
GUI_80319	GUI_80319	stool	<=85y	female	NA	GUI_HH_803	NA	NA	NA	NA	NA	NA	NA	GUI_008	GNB	yes	Guinea-Bissau	NA	IlluminaNovaSeq	54781389	8226575699	75	151
GUI_80321	GUI_80321	stool	<=85y	female	NA	GUI_HH_803	NA	NA	NA	NA	NA	NA	NA	GUI_008	GNB	yes	Guinea-Bissau	NA	IlluminaNovaSeq	42593073	6396757120	75	151
GUI_80322	GUI_80322	stool	<=3y	female	NA	GUI_HH_803	NA	NA	NA	NA	NA	NA	NA	GUI_008	GNB	yes	Guinea-Bissau	NA	IlluminaNovaSeq	21763315	3266667031	75	151
GUI_80401	GUI_80401	stool	<=85y	male	NA	GUI_HH_804	NA	NA	NA	NA	NA	NA	NA	GUI_008	GNB	yes	Guinea-Bissau	NA	IlluminaNovaSeq	50999065	7662955761	75	151
GUI_80405	GUI_80405	stool	<=18y	female	NA	GUI_HH_804	NA	NA	NA	NA	NA	NA	NA	GUI_008	GNB	yes	Guinea-Bissau	NA	IlluminaNovaSeq	19337451	2895732464	75	151
GUI_80407	GUI_80407	stool	<=30y	female	NA	GUI_HH_804	NA	NA	NA	NA	NA	NA	NA	GUI_008	GNB	yes	Guinea-Bissau	NA	IlluminaNovaSeq	38557929	5788682272	75	151
GUI_80408	GUI_80408	stool	<=18y	female	NA	GUI_HH_804	NA	NA	NA	NA	NA	NA	NA	GUI_008	GNB	yes	Guinea-Bissau	NA	IlluminaNovaSeq	52327705	7842320751	75	151
GUI_80409	GUI_80409	stool	<=3y	female	NA	GUI_HH_804	NA	NA	NA	NA	NA	NA	NA	GUI_008	GNB	yes	Guinea-Bissau	NA	IlluminaNovaSeq	53460615	8030396977	75	151
GUI_80410	GUI_80410	stool	<=30y	male	NA	GUI_HH_804	NA	NA	NA	NA	NA	NA	NA	GUI_008	GNB	yes	Guinea-Bissau	NA	IlluminaNovaSeq	48454713	7278901106	75	151
GUI_80411	GUI_80411	stool	<=18y	male	NA	GUI_HH_804	NA	NA	NA	NA	NA	NA	NA	GUI_008	GNB	yes	Guinea-Bissau	NA	IlluminaNovaSeq	33302353	4999318103	75	151
GUI_80412	GUI_80412	stool	<=30y	male	NA	GUI_HH_804	NA	NA	NA	NA	NA	NA	NA	GUI_008	GNB	yes	Guinea-Bissau	NA	IlluminaNovaSeq	28775266	4312704707	75	151
GUI_80414	GUI_80414	stool	<=18y	female	NA	GUI_HH_804	NA	NA	NA	NA	NA	NA	NA	GUI_008	GNB	yes	Guinea-Bissau	NA	IlluminaNovaSeq	32850494	4932689203	75	151
GUI_80415	GUI_80415	stool	<=85y	male	NA	GUI_HH_804	NA	NA	NA	NA	NA	NA	NA	GUI_008	GNB	yes	Guinea-Bissau	NA	IlluminaNovaSeq	42333459	6355060136	75	151
GUI_80418	GUI_80418	stool	<=18y	male	NA	GUI_HH_804	NA	NA	NA	NA	NA	NA	NA	GUI_008	GNB	yes	Guinea-Bissau	NA	IlluminaNovaSeq	41166784	6184985443	75	151
GUI_80419	GUI_80419	stool	<=30y	female	NA	GUI_HH_804	NA	NA	NA	NA	NA	NA	NA	GUI_008	GNB	yes	Guinea-Bissau	NA	IlluminaNovaSeq	33943631	5097355481	75	151
GUI_80421	GUI_80421	stool	<=85y	female	NA	GUI_HH_804	NA	NA	NA	NA	NA	NA	NA	GUI_008	GNB	yes	Guinea-Bissau	NA	IlluminaNovaSeq	39859921	5986632475	75	151
GUI_80501	GUI_80501	stool	<=18y	female	NA	GUI_HH_805	NA	NA	NA	NA	NA	NA	NA	GUI_008	GNB	yes	Guinea-Bissau	NA	IlluminaNovaSeq	65573582	9844282991	75	151
GUI_80502	GUI_80502	stool	<=3y	male	NA	GUI_HH_805	NA	NA	NA	NA	NA	NA	NA	GUI_008	GNB	yes	Guinea-Bissau	NA	IlluminaNovaSeq	48903249	7344933294	75	151
GUI_80503	GUI_80503	stool	<=18y	female	NA	GUI_HH_805	NA	NA	NA	NA	NA	NA	NA	GUI_008	GNB	yes	Guinea-Bissau	NA	IlluminaNovaSeq	47364668	7112446692	75	151
GUI_80504	GUI_80504	stool	<=18y	female	NA	GUI_HH_805	NA	NA	NA	NA	NA	NA	NA	GUI_008	GNB	yes	Guinea-Bissau	NA	IlluminaNovaSeq	46646650	7005646076	75	151
GUI_80507	GUI_80507	stool	<=30y	female	NA	GUI_HH_805	NA	NA	NA	NA	NA	NA	NA	GUI_008	GNB	yes	Guinea-Bissau	NA	IlluminaNovaSeq	53741603	8071740110	75	151
GUI_90101	GUI_90101	stool	<=30y	female	NA	GUI_HH_901	NA	NA	NA	NA	NA	NA	NA	GUI_009	GNB	yes	Guinea-Bissau	NA	IlluminaNovaSeq	25382932	3812912374	75	151
GUI_90203	GUI_90203	stool	<=3y	female	NA	GUI_HH_902	NA	NA	NA	NA	NA	NA	NA	GUI_009	GNB	yes	Guinea-Bissau	NA	IlluminaNovaSeq	25169687	3764903961	75	151
GUI_90404	GUI_90404	stool	<=18y	female	NA	GUI_HH_904	NA	NA	NA	NA	NA	NA	NA	GUI_009	GNB	yes	Guinea-Bissau	NA	IlluminaNovaSeq	23708901	3556954184	75	151
CA_C10050I1S2875FE_t2M16	C10050_1	stool	<=1w	male	c_section	caritro_twins_C10050	C10050_mo	NA	NA	NA	NA	dizygotic	NA	NA	ITA	no	Italy_1	NA	IlluminaHiSeq	30425106	3062434341	75	101
CA_C10050I1S2883FE_t5M16	C10050_1	stool	<=1y	male	c_section	caritro_twins_C10050	C10050_mo	NA	NA	NA	NA	dizygotic	NA	NA	ITA	no	Italy_1	NA	IlluminaHiSeq	75824118	7621727548	75	101
CA_C10050I1S2883FE_t7M16	C10050_1	stool	<=1y	male	c_section	caritro_twins_C10050	C10050_mo	NA	NA	NA	NA	dizygotic	NA	NA	ITA	no	Italy_1	NA	IlluminaHiSeq	44067059	4433030450	75	101
CA_C10050I1S2883FE_t8M16	C10050_1	stool	<=3y	male	c_section	caritro_twins_C10050	C10050_mo	NA	NA	NA	NA	dizygotic	NA	NA	ITA	no	Italy_1	NA	IlluminaHiSeq	45016586	4529299664	75	101
CA_C10050I2S2883FE_t4M16	C10050_2	stool	<=1y	female	c_section	caritro_twins_C10050	C10050_mo	NA	NA	NA	NA	dizygotic	NA	NA	ITA	no	Italy_1	NA	IlluminaHiSeq	48838775	4899373377	75	101
CA_C10050I2S2883FE_t5M16	C10050_2	stool	<=1y	female	c_section	caritro_twins_C10050	C10050_mo	NA	NA	NA	NA	dizygotic	NA	NA	ITA	no	Italy_1	NA	IlluminaHiSeq	50750739	5096179400	75	101
CA_C10050I2S2883FE_t6M16	C10050_2	stool	<=1y	female	c_section	caritro_twins_C10050	C10050_mo	NA	NA	NA	NA	dizygotic	NA	NA	ITA	no	Italy_1	NA	IlluminaHiSeq	31996232	3214847934	75	101
CA_C10050I2S2883FE_t7M16	C10050_2	stool	<=1y	female	c_section	caritro_twins_C10050	C10050_mo	NA	NA	NA	NA	dizygotic	NA	NA	ITA	no	Italy_1	NA	IlluminaHiSeq	51976870	5224270523	75	101
CA_C10050I2S2883FE_t8M16	C10050_2	stool	<=3y	female	c_section	caritro_twins_C10050	C10050_mo	NA	NA	NA	NA	dizygotic	NA	NA	ITA	no	Italy_1	NA	IlluminaHiSeq	51440972	5172720248	75	101
CA_C10050MS2868FE_t0M16	C10050_mo	stool	<=85y	female	NA	caritro_twins_C10050	C10050_mo	NA	NA	NA	NA	NA	NA	NA	ITA	no	Italy_1	NA	IlluminaHiSeq	50349863	5062649420	75	101
CA_C10071I1S3253FE_t2M16	C10071_1	stool	<=1w	female	vaginal	caritro_twins_C10071	C10071_mo	NA	NA	NA	NA	dizygotic	NA	NA	ITA	no	Italy_1	NA	IlluminaHiSeq	53919002	5421944346	75	101
CA_C10071I1S3257FE_t3M16	C10071_1	stool	<=1w	female	vaginal	caritro_twins_C10071	C10071_mo	NA	NA	NA	NA	dizygotic	NA	NA	ITA	no	Italy_1	NA	IlluminaHiSeq	42425788	4262388315	75	101
CA_C10071I1S3261FE_t4M16	C10071_1	stool	<=1y	female	vaginal	caritro_twins_C10071	C10071_mo	NA	NA	NA	NA	dizygotic	NA	NA	ITA	no	Italy_1	NA	IlluminaHiSeq	34026435	3399498887	75	101
CA_C10071I1S3261FE_t5M16	C10071_1	stool	<=1y	female	vaginal	caritro_twins_C10071	C10071_mo	NA	NA	NA	NA	dizygotic	NA	NA	ITA	no	Italy_1	NA	IlluminaHiSeq	23937004	2375178790	75	101
CA_C10071I1S3261FE_t6M16	C10071_1	stool	<=1y	female	vaginal	caritro_twins_C10071	C10071_mo	NA	NA	NA	NA	dizygotic	NA	NA	ITA	no	Italy_1	NA	IlluminaHiSeq	29680794	2965759043	75	101
CA_C10071I1S3261FE_t7M16	C10071_1	stool	<=1y	female	vaginal	caritro_twins_C10071	C10071_mo	NA	NA	NA	NA	dizygotic	NA	NA	ITA	no	Italy_1	NA	IlluminaHiSeq	43562259	4331971127	75	101
CA_C10071I1S3261FE_t8M16	C10071_1	stool	<=3y	female	vaginal	caritro_twins_C10071	C10071_mo	NA	NA	NA	NA	dizygotic	NA	NA	ITA	no	Italy_1	NA	IlluminaHiSeq	49452785	4944436113	75	101
CA_C10071I2S3253FE_t2M16	C10071_2	stool	<=1w	male	vaginal	caritro_twins_C10071	C10071_mo	NA	NA	NA	NA	dizygotic	NA	NA	ITA	no	Italy_1	NA	IlluminaHiSeq	28622807	2875914607	75	101
CA_C10071I2S3257FE_t3M16	C10071_2	stool	<=1w	male	vaginal	caritro_twins_C10071	C10071_mo	NA	NA	NA	NA	dizygotic	NA	NA	ITA	no	Italy_1	NA	IlluminaHiSeq	28602708	2871863793	75	101
CA_C10071I2S3261FE_t4M16	C10071_2	stool	<=1y	male	vaginal	caritro_twins_C10071	C10071_mo	NA	NA	NA	NA	dizygotic	NA	NA	ITA	no	Italy_1	NA	IlluminaHiSeq	61699381	6181089567	75	101
CA_C10071I2S3261FE_t5M16	C10071_2	stool	<=1y	male	vaginal	caritro_twins_C10071	C10071_mo	NA	NA	NA	NA	dizygotic	NA	NA	ITA	no	Italy_1	NA	IlluminaHiSeq	49100322	4908518390	75	101
CA_C10071I2S3261FE_t6M16	C10071_2	stool	<=1y	male	vaginal	caritro_twins_C10071	C10071_mo	NA	NA	NA	NA	dizygotic	NA	NA	ITA	no	Italy_1	NA	IlluminaHiSeq	34333296	3433872865	75	101
CA_C10071I2S3261FE_t7M16	C10071_2	stool	<=1y	male	vaginal	caritro_twins_C10071	C10071_mo	NA	NA	NA	NA	dizygotic	NA	NA	ITA	no	Italy_1	NA	IlluminaHiSeq	44333480	4444637910	75	101
CA_C10071I2S3261FE_t8M16	C10071_2	stool	<=3y	male	vaginal	caritro_twins_C10071	C10071_mo	NA	NA	NA	NA	dizygotic	NA	NA	ITA	no	Italy_1	NA	IlluminaHiSeq	22515980	2262016412	75	101
CA_C10071MS3246FE_t0M16	C10071_mo	stool	<=85y	female	NA	caritro_twins_C10071	C10071_mo	NA	NA	NA	NA	NA	NA	NA	ITA	no	Italy_1	NA	IlluminaHiSeq	45359881	4557431361	75	101
CA_C10075I1S3334FE_t4M16	C10075_1	stool	<=1y	male	vaginal	caritro_twins_C10075	C10075_mo	NA	NA	NA	NA	dizygotic	NA	NA	ITA	no	Italy_1	NA	IlluminaHiSeq	49461515	4897301737	75	101
CA_C10075I1S3334FE_t5M16	C10075_1	stool	<=1y	male	vaginal	caritro_twins_C10075	C10075_mo	NA	NA	NA	NA	dizygotic	NA	NA	ITA	no	Italy_1	NA	IlluminaHiSeq	40283458	4051402683	75	101
CA_C10075I1S3334FE_t6M16	C10075_1	stool	<=1y	male	vaginal	caritro_twins_C10075	C10075_mo	NA	NA	NA	NA	dizygotic	NA	NA	ITA	no	Italy_1	NA	IlluminaHiSeq	59302188	5964572471	75	101
CA_C10075I1S3334FE_t7M16	C10075_1	stool	<=1y	male	vaginal	caritro_twins_C10075	C10075_mo	NA	NA	NA	NA	dizygotic	NA	NA	ITA	no	Italy_1	NA	IlluminaHiSeq	68681946	6905481096	75	101
CA_C10075I1S3433FE_t3M16	C10075_1	stool	<=1w	male	vaginal	caritro_twins_C10075	C10075_mo	NA	NA	NA	NA	dizygotic	NA	NA	ITA	no	Italy_1	NA	IlluminaHiSeq	52125330	5240974584	75	101
CA_C10075I2S3334FE_t4M16	C10075_2	stool	<=1y	male	vaginal	caritro_twins_C10075	C10075_mo	NA	NA	NA	NA	dizygotic	NA	NA	ITA	no	Italy_1	NA	IlluminaHiSeq	40956523	4036657880	75	101
CA_C10075I2S3429FE_t3M16	C10075_2	stool	<=1w	male	vaginal	caritro_twins_C10075	C10075_mo	NA	NA	NA	NA	dizygotic	NA	NA	ITA	no	Italy_1	NA	IlluminaHiSeq	34175412	3437798959	75	101
CA_C10075I2S3441FE_t5M16	C10075_2	stool	<=1y	male	vaginal	caritro_twins_C10075	C10075_mo	NA	NA	NA	NA	dizygotic	NA	NA	ITA	no	Italy_1	NA	IlluminaHiSeq	28542688	2871510098	75	101
CA_C10075I2S3441FE_t7M16	C10075_2	stool	<=1y	male	vaginal	caritro_twins_C10075	C10075_mo	NA	NA	NA	NA	dizygotic	NA	NA	ITA	no	Italy_1	NA	IlluminaHiSeq	31327897	3152353850	75	101
CA_C10075MS3426FE_t0M16	C10075_mo	stool	<=85y	female	NA	caritro_twins_C10075	C10075_mo	NA	NA	NA	NA	NA	NA	NA	ITA	no	Italy_1	NA	IlluminaHiSeq	33359997	3355627887	75	101
CA_C10076I1S3325FE_t2M16	C10076_1	stool	<=1w	female	c_section	caritro_twins_C10076	C10076_mo	NA	NA	NA	NA	dizygotic	NA	NA	ITA	no	Italy_1	NA	IlluminaHiSeq	58920029	5922295419	75	101
CA_C10076I1S3325FE_t4M16	C10076_1	stool	<=1y	female	c_section	caritro_twins_C10076	C10076_mo	NA	NA	NA	NA	dizygotic	NA	NA	ITA	no	Italy_1	NA	IlluminaHiSeq	32167749	3222544926	75	101
CA_C10076I1S3325FE_t5M16	C10076_1	stool	<=1y	female	c_section	caritro_twins_C10076	C10076_mo	NA	NA	NA	NA	dizygotic	NA	NA	ITA	no	Italy_1	NA	IlluminaHiSeq	48201826	4820894103	75	101
CA_C10076I1S3333FE_t6M16	C10076_1	stool	<=1y	female	c_section	caritro_twins_C10076	C10076_mo	NA	NA	NA	NA	dizygotic	NA	NA	ITA	no	Italy_1	NA	IlluminaHiSeq	66031953	6636203787	75	101
CA_C10076I1S3333FE_t7M16	C10076_1	stool	<=1y	female	c_section	caritro_twins_C10076	C10076_mo	NA	NA	NA	NA	dizygotic	NA	NA	ITA	no	Italy_1	NA	IlluminaHiSeq	75915984	7632823643	75	101
CA_C10076I1S3333FE_t8M16	C10076_1	stool	<=3y	female	c_section	caritro_twins_C10076	C10076_mo	NA	NA	NA	NA	dizygotic	NA	NA	ITA	no	Italy_1	NA	IlluminaHiSeq	58196377	5847953373	75	101
CA_C10076I2S3325FE_t2M16	C10076_2	stool	<=1w	female	c_section	caritro_twins_C10076	C10076_mo	NA	NA	NA	NA	dizygotic	NA	NA	ITA	no	Italy_1	NA	IlluminaHiSeq	45150356	4523943950	75	101
CA_C10076I2S3329FE_t3M16	C10076_2	stool	<=1w	female	c_section	caritro_twins_C10076	C10076_mo	NA	NA	NA	NA	dizygotic	NA	NA	ITA	no	Italy_1	NA	IlluminaHiSeq	61721137	6212263996	75	101
CA_C10076I2S3333FE_t4M16	C10076_2	stool	<=1y	female	c_section	caritro_twins_C10076	C10076_mo	NA	NA	NA	NA	dizygotic	NA	NA	ITA	no	Italy_1	NA	IlluminaHiSeq	95027459	9549152491	75	101
CA_C10076I2S3333FE_t6M16	C10076_2	stool	<=1y	female	c_section	caritro_twins_C10076	C10076_mo	NA	NA	NA	NA	dizygotic	NA	NA	ITA	no	Italy_1	NA	IlluminaHiSeq	49100211	4937956345	75	101
CA_C10076I2S3333FE_t7M16	C10076_2	stool	<=1y	female	c_section	caritro_twins_C10076	C10076_mo	NA	NA	NA	NA	dizygotic	NA	NA	ITA	no	Italy_1	NA	IlluminaHiSeq	40457294	4059561042	75	101
CA_C10076I2S3333FE_t8M16	C10076_2	stool	<=3y	female	c_section	caritro_twins_C10076	C10076_mo	NA	NA	NA	NA	dizygotic	NA	NA	ITA	no	Italy_1	NA	IlluminaHiSeq	59411463	5974873092	75	101
CA_C10076MS3318FE_t0M16	C10076_mo	stool	<=85y	female	NA	caritro_twins_C10076	C10076_mo	NA	NA	NA	NA	NA	NA	NA	ITA	no	Italy_1	NA	IlluminaHiSeq	53753314	5377545540	75	101
S24942_NB_CTR31	S24942_NB_CTR31	stool	<=1d	male	vaginal	NB3	S24680_NB_M_CTR23	NA	NA	S24644_NB_CTR30	NA	NA	NA	NA	ITA	N	Italy_2	NA	IlluminaNovaSeq	37480254	5191472598	75	151
S24659_NB_CTR52	S24659_NB_CTR52	stool	<=1y	female	vaginal	NB2	S24679_NB_M_CTR22	NA	NA	S24640_NB_CTR25	NA	NA	NA	NA	ITA	N	Italy_2	NA	IlluminaNovaSeq	65590505	9214166610	75	151
S24943_NB_CTR40	S24943_NB_CTR40	stool	<=1y	male	c_section	NB4	S24684_NB_M_CTR29	NA	NA	S24648_NB_CTR41	NA	NA	NA	NA	ITA	N	Italy_2	NA	IlluminaNovaSeq	44581302	6152453582	75	151
NB_CTR60	NB_CTR60	stool	<=1y	male	c_section	NB8	NB_M_CTR43	NA	NA	NA	NA	NA	NA	NA	ITA	N	Italy_2	NA	IlluminaNovaSeq	90552892	13610153257	75	151
S24644_NB_CTR30	S24644_NB_CTR30	stool	<=3y	female	vaginal	NB3	S24680_NB_M_CTR23	NA	NA	S24942_NB_CTR31	NA	NA	NA	NA	ITA	N	Italy_2	NA	IlluminaNovaSeq	51137577	7112633447	75	151
NB_CTR65	NB_CTR65	stool	<=3y	male	vaginal	NB11	NB_M_CTR46	NA	NA	NB_CTR64	NA	NA	NA	NA	ITA	N	Italy_2	NA	IlluminaNovaSeq	63416287	9527788400	75	151
NB_CTR67	NB_CTR67	stool	<=3y	female	vaginal	NB13	NB_M_CTR48	NA	NA	NB_CTR68	NA	NA	NA	NA	ITA	N	Italy_2	NA	IlluminaNovaSeq	83244694	12496986068	75	151
S24621_NB_CTR1	S24621_NB_CTR1	stool	<=3y	male	vaginal	NB1	S24662_NB_M_CTR1	NA	NA	S24622_NB_CTR2	NA	NA	NA	NA	ITA	N	Italy_2	NA	IlluminaNovaSeq	61024078	8441608905	75	151
NB_CTR59	NB_CTR59	stool	<=3y	male	c_section	NB7	NB_M_CTR42	NA	NA	NB_CTR58	NA	NA	NA	NA	ITA	N	Italy_2	NA	IlluminaNovaSeq	153506594	23090446304	75	151
NB_CTR75	NB_CTR75	stool	<=3y	female	vaginal	NB16	NB_M_CTR51	NA	NA	NB_CTR74	NA	NA	NA	NA	ITA	N	Italy_2	NA	IlluminaNovaSeq	90504228	13588333008	75	151
S24640_NB_CTR25	S24640_NB_CTR25	stool	<=3y	male	vaginal	NB2	S24679_NB_M_CTR22	NA	NA	S24659_NB_CTR52	NA	NA	NA	NA	ITA	N	Italy_2	NA	IlluminaNovaSeq	104329120	14510915254	75	151
NB_CTR57	NB_CTR57	stool	<=3y	female	vaginal	NB6	NB_M_CTR41	NA	NA	NB_CTR56	NA	NA	NA	NA	ITA	N	Italy_2	NA	IlluminaNovaSeq	49956010	7511305063	75	151
S24648_NB_CTR41	S24648_NB_CTR41	stool	<=18y	female	vaginal	NB4	S24684_NB_M_CTR29	NA	NA	S24943_NB_CTR40	NA	NA	NA	NA	ITA	N	Italy_2	NA	IlluminaNovaSeq	35392433	4954484731	75	151
S24650_NB_CTR43	S24650_NB_CTR43	stool	<=18y	female	c_section	NB5	S24686_NB_M_CTR31	NA	NA	NA	NA	NA	NA	NA	ITA	N	Italy_2	NA	IlluminaNovaSeq	30310395	4309257160	75	151
S24651_NB_CTR44	S24651_NB_CTR44	stool	<=18y	female	c_section	NB5	S24686_NB_M_CTR31	NA	NA	NA	NA	NA	NA	NA	ITA	N	Italy_2	NA	IlluminaNovaSeq	16747233	2009927778	75	129
NB_CTR62	NB_CTR62	stool	<=18y	male	vaginal	NB10	NB_M_CTR45	NA	NA	NB_CTR63	NA	NA	NA	NA	ITA	N	Italy_2	NA	IlluminaNovaSeq	35898987	5391209341	75	151
NB_CTR78	NB_CTR78	stool	<=18y	male	c_section	NB18	NB_M_CTR53	NA	NA	NB_CTR77	NA	NA	NA	NA	ITA	N	Italy_2	NA	IlluminaNovaSeq	57883323	8690556150	75	151
NB_CTR79	NB_CTR79	stool	<=18y	male	c_section	NB18	NB_M_CTR53	NA	NA	NB_CTR77	NA	NA	NA	NA	ITA	N	Italy_2	NA	IlluminaNovaSeq	54826722	8235060533	75	151
NB_CTR80	NB_CTR80	stool	<=18y	male	c_section	NB19	NB_M_CTR54	NA	NA	NA	NA	NA	NA	NA	ITA	N	Italy_2	NA	IlluminaNovaSeq	42696133	6414806970	75	151
NB_CTR81	NB_CTR81	stool	<=18y	male	c_section	NB19	NB_M_CTR54	NA	NA	NA	NA	NA	NA	NA	ITA	N	Italy_2	NA	IlluminaNovaSeq	56942935	8546068200	75	151
NB_CTR82	NB_CTR82	stool	<=18y	female	c_section	NB19	NB_M_CTR54	NA	NA	NA	NA	NA	NA	NA	ITA	N	Italy_2	NA	IlluminaNovaSeq	51010631	7664572989	75	151
NB_CTR56	NB_CTR56	stool	<=18y	female	vaginal	NB6	NB_M_CTR41	NA	NA	NB_CTR57	NA	NA	NA	NA	ITA	N	Italy_2	NA	IlluminaNovaSeq	61198402	9194186649	75	151
NB_CTR66	NB_CTR66	stool	<=18y	female	vaginal	NB12	NB_M_CTR47	NA	NA	NA	NA	NA	NA	NA	ITA	N	Italy_2	NA	IlluminaNovaSeq	97196648	14622628295	75	151
NB_CTR64	NB_CTR64	stool	<=18y	female	vaginal	NB11	NB_M_CTR46	NA	NA	NB_CTR65	NA	NA	NA	NA	ITA	N	Italy_2	NA	IlluminaNovaSeq	20038385	3011529835	75	151
NB_CTR61	NB_CTR61	stool	<=18y	female	c_section	NB9	NB_M_CTR44	NA	NA	NA	NA	NA	NA	NA	ITA	N	Italy_2	NA	IlluminaNovaSeq	118002459	17726312836	75	151
NB_CTR69	NB_CTR69	stool	<=18y	male	c_section	NB14	NB_M_CTR49	NA	NA	NB_CTR70	NA	NA	NA	NA	ITA	N	Italy_2	NA	IlluminaNovaSeq	51245545	7691796166	75	151
NB_CTR71	NB_CTR71	stool	<=18y	female	vaginal	NB15	NB_M_CTR50	NA	NA	NB_CTR72;NB_CTR73	NA	NA	NA	NA	ITA	N	Italy_2	NA	IlluminaNovaSeq	66316211	9969284238	75	151
NB_CTR76	NB_CTR76	stool	<=18y	female	vaginal	NB17	NB_M_CTR52	NA	NA	NA	NA	NA	NA	NA	ITA	N	Italy_2	NA	IlluminaNovaSeq	85872536	12904230617	75	151
S24622_NB_CTR2	S24622_NB_CTR2	stool	<=18y	male	vaginal	NB1	S24662_NB_M_CTR1	NA	NA	S24621_NB_CTR1	NA	NA	NA	NA	ITA	N	Italy_2	NA	IlluminaNovaSeq	43789691	6114972896	75	151
NB_CTR68	NB_CTR68	stool	<=18y	female	vaginal	NB13	NB_M_CTR48	NA	NA	NB_CTR67	NA	NA	NA	NA	ITA	N	Italy_2	NA	IlluminaNovaSeq	56512700	8493146397	75	151
NB_CTR58	NB_CTR58	stool	<=18y	male	c_section	NB7	NB_M_CTR42	NA	NA	NB_CTR59	NA	NA	NA	NA	ITA	N	Italy_2	NA	IlluminaNovaSeq	80523681	12101260518	75	151
NB_CTR70	NB_CTR70	stool	<=18y	male	c_section	NB14	NB_M_CTR49	NA	NA	NB_CTR69	NA	NA	NA	NA	ITA	N	Italy_2	NA	IlluminaNovaSeq	61032549	9170969668	75	151
NB_CTR73	NB_CTR73	stool	<=18y	male	vaginal	NB15	NB_M_CTR50	NA	NA	NB_CTR71;NB_CTR72	NA	NA	NA	NA	ITA	N	Italy_2	NA	IlluminaNovaSeq	80416702	12084876740	75	151
NB_CTR77	NB_CTR77	stool	<=18y	male	c_section	NB18	NB_M_CTR53	NA	NA	NB_CTR78;NB_CTR79	NA	NA	NA	NA	ITA	N	Italy_2	NA	IlluminaNovaSeq	60180656	9039551861	75	151
NB_CTR72	NB_CTR72	stool	<=18y	male	vaginal	NB15	NB_M_CTR50	NA	NA	NB_CTR71;NB_CTR73	NA	NA	NA	NA	ITA	N	Italy_2	NA	IlluminaNovaSeq	50098566	7530004362	75	151
NB_CTR63	NB_CTR63	stool	<=18y	male	vaginal	NB10	NB_M_CTR45	NA	NA	NB_CTR62	NA	NA	NA	NA	ITA	N	Italy_2	NA	IlluminaNovaSeq	74325948	11167242993	75	151
NB_CTR74	NB_CTR74	stool	<=18y	female	vaginal	NB16	NB_M_CTR51	NA	NA	NB_CTR75	NA	NA	NA	NA	ITA	N	Italy_2	NA	IlluminaNovaSeq	58468605	8767390446	75	151
NB_M_CTR41	NB_M_CTR41	stool	<=85y	female	vaginal	NB6	NA	NA	NA	NA	NA	NA	NA	NA	ITA	N	Italy_2	NA	IlluminaNovaSeq	104691565	15730699917	75	151
NB_M_CTR46	NB_M_CTR46	stool	<=85y	female	vaginal	NB11	NA	NA	NA	NA	NA	NA	NA	NA	ITA	N	Italy_2	NA	IlluminaNovaSeq	71962319	10808774779	75	151
NB_M_CTR43	NB_M_CTR43	stool	<=85y	female	c_section	NB8	NA	NA	NA	NA	NA	NA	NA	NA	ITA	N	Italy_2	NA	IlluminaNovaSeq	77816304	11691114392	75	151
S24686_NB_M_CTR31	S24686_NB_M_CTR31	stool	<=85y	female	c_section	NB5	NA	NA	NA	NA	NA	NA	NA	NA	ITA	N	Italy_2	NA	IlluminaNovaSeq	60628005	8436863397	75	151
S24684_NB_M_CTR29	S24684_NB_M_CTR29	stool	<=85y	female	c_section	NB4	NA	NA	NA	NA	NA	NA	NA	NA	ITA	N	Italy_2	NA	IlluminaNovaSeq	86503240	11953738193	75	151
NB_M_CTR48	NB_M_CTR48	stool	<=85y	female	vaginal	NB13	NA	NA	NA	NA	NA	NA	NA	NA	ITA	N	Italy_2	NA	IlluminaNovaSeq	86435174	12986478332	75	151
NB_M_CTR51	NB_M_CTR51	stool	<=85y	female	vaginal	NB16	NA	NA	NA	NA	NA	NA	NA	NA	ITA	N	Italy_2	NA	IlluminaNovaSeq	147274651	22095765839	75	151
NB_M_CTR49	NB_M_CTR49	stool	<=85y	female	c_section	NB14	NA	NA	NA	NA	NA	NA	NA	NA	ITA	N	Italy_2	NA	IlluminaNovaSeq	73929735	11109282234	75	151
S24662_NB_M_CTR1	S24662_NB_M_CTR1	stool	<=85y	female	vaginal	NB1	NA	NA	NA	NA	NA	NA	NA	NA	ITA	N	Italy_2	NA	IlluminaNovaSeq	87490754	12263110747	75	151
S24679_NB_M_CTR22	S24679_NB_M_CTR22	stool	<=85y	female	vaginal	NB2	NA	NA	NA	NA	NA	NA	NA	NA	ITA	N	Italy_2	NA	IlluminaNovaSeq	46815081	6489818556	75	151
NB_M_CTR50	NB_M_CTR50	stool	<=85y	female	vaginal	NB15	NA	NA	NA	NA	NA	NA	NA	NA	ITA	N	Italy_2	NA	IlluminaNovaSeq	108242412	16249634114	75	151
NB_M_CTR53	NB_M_CTR53	stool	<=85y	female	c_section	NB18	NA	NA	NA	NA	NA	NA	NA	NA	ITA	N	Italy_2	NA	IlluminaNovaSeq	73966091	11112144421	75	151
NB_M_CTR42	NB_M_CTR42	stool	<=85y	female	c_section	NB7	NA	NA	NA	NA	NA	NA	NA	NA	ITA	N	Italy_2	NA	IlluminaNovaSeq	76718740	11519086641	75	151
NB_M_CTR47	NB_M_CTR47	stool	<=85y	female	vaginal	NB12	NA	NA	NA	NA	NA	NA	NA	NA	ITA	N	Italy_2	NA	IlluminaNovaSeq	96754990	14532911527	75	151
NB_M_CTR45	NB_M_CTR45	stool	<=85y	female	vaginal	NB10	NA	NA	NA	NA	NA	NA	NA	NA	ITA	N	Italy_2	NA	IlluminaNovaSeq	84578098	12706744914	75	151
NB_M_CTR52	NB_M_CTR52	stool	<=85y	female	vaginal	NB17	NA	NA	NA	NA	NA	NA	NA	NA	ITA	N	Italy_2	NA	IlluminaNovaSeq	113317100	17025624846	75	151
NB_M_CTR44	NB_M_CTR44	stool	<=85y	female	c_section	NB9	NA	NA	NA	NA	NA	NA	NA	NA	ITA	N	Italy_2	NA	IlluminaNovaSeq	73293310	11007541980	75	151
NB_M_CTR54	NB_M_CTR54	stool	<=85y	female	c_section	NB19	NA	NA	NA	NA	NA	NA	NA	NA	ITA	N	Italy_2	NA	IlluminaNovaSeq	118010641	17728539851	75	151
S24680_NB_M_CTR23	S24680_NB_M_CTR23	stool	NA	female	vaginal	NB3	NA	NA	NA	NA	NA	NA	NA	NA	ITA	N	Italy_2	NA	IlluminaNovaSeq	51542073	7147726509	75	151
C16-20002-TZ	C16-20002-TZ	stool	<=30y	female	c_section	C16-10012-TZ	NA	NA	C16-20003-TZ	NA	NA	NA	NA	TZA_KG	TZA	yes	Tanzania	31607556	IlluminaHiSeq	30294666	3048809379	75	101
C16-20003-TZ	C16-20003-TZ	stool	<=30y	male	c_section	C16-10012-TZ	NA	NA	C16-20002-TZ	NA	NA	NA	NA	TZA_KG	TZA	yes	Tanzania	31607556	IlluminaHiSeq	81883537	8162246855	75	101
C16-20005-TZ	C16-20005-TZ	stool	<=30y	male	c_section	C16-10012-TZ	NA	NA	NA	NA	NA	NA	NA	TZA_KG	TZA	yes	Tanzania	31607556	IlluminaHiSeq	25418232	2556515726	75	101
C16-20030-TZ	C16-20030-TZ	stool	<=30y	female	c_section	C16-10016-TZ	NA	NA	NA	NA	NA	NA	NA	TZA_KG	TZA	yes	Tanzania	31607556	IlluminaHiSeq	29367816	2946630025	75	101
[truncated: 7,717 more rows]
[truncated: 1 more columns]

## Sheet: Table S3
SGB	N_unrelated_individual_comparisons	N_same individual_comparisons	F	R2	P
SGB10068	5940	55	8.52411	0.893267	<0.001
SGB14114	11704	77	33.3274	0.970497	<0.001
SGB14306	14620	86	14.2069	0.933518	<0.001
SGB14311	10804	74	11.7093	0.920325	<0.001
SGB14631_group	110920	236	25.9461	0.962737	<0.001
SGB14797_group	9940	71	11.7728	0.920679	<0.001
SGB14861	54120	165	33.724	0.971031	<0.001
SGB14874	5100	51	60.2091	0.983341	<0.001
SGB14909	6384	57	176.53	0.994267	<0.001
SGB14993_group	16380	91	9.56592	0.904405	<0.001
SGB15031_group	22684	107	6.80594	0.87084	<0.001
SGB15054	96360	220	8.15325	0.890305	<0.001
SGB15078	31500	126	5.99203	0.856001	<0.001
SGB15089	20604	102	20.1961	0.952377	<0.001
SGB15090	7564	62	20.4383	0.952626	<0.001
SGB15091	12640	80	24.8647	0.960867	<0.001
SGB15106	38364	139	20.3977	0.952943	<0.001
SGB15132	6384	57	7.04969	0.873833	<0.001
SGB15154	7320	61	5.66161	0.847765	<0.001
SGB15159	5940	55	127.137	0.992052	<0.001
SGB15180	5100	51	28.4411	0.965378	<0.001
SGB15216	11704	77	11.9151	0.921632	<0.001
SGB15224	4900	50	4.969	0.829631	<0.001
SGB15234_group	41760	145	6.2682	0.861591	<0.001
SGB15236	18624	97	4.71983	0.82367	<0.001
SGB15244	10804	74	2.9759	0.745915	<0.001
SGB15249	41184	144	8.02667	0.888529	<0.001
SGB15254	129540	255	10.9793	0.916222	<0.001
SGB15260	10224	72	53.5895	0.981428	<0.001
SGB15265_group	42924	147	13.9586	0.932722	<0.001
SGB15286	136764	262	12.62	0.926318	<0.001
SGB15291	6160	56	3.29179	0.763762	<0.001
SGB15295	6612	58	16.241	0.941041	<0.001
SGB15300	54780	166	7.82232	0.886042	<0.001
SGB15316	230520	340	7.72172	0.885044	<0.001
SGB15318	189112	308	13.7129	0.931826	<0.001
SGB15322	6160	56	6.10343	0.857029	<0.001
SGB15332	180600	301	9.65077	0.905827	<0.001
SGB15340	28084	119	4.05911	0.800995	<0.001
SGB15342	132612	258	4.15459	0.80539	<0.001
SGB15346	83640	205	7.46853	0.881406	<0.001
SGB15356	22260	106	49.559	0.980037	<0.001
SGB15369	36180	135	37.2731	0.973682	<0.001
SGB15374	6160	56	20.3523	0.952356	<0.001
SGB15452	13284	82	28.1648	0.965303	<0.001
SGB1626	30012	123	13.6478	0.931209	<0.001
SGB1644	4900	50	127.702	0.992073	<0.001
SGB1699	7564	62	138.243	0.992701	<0.001
SGB17244	24864	112	10.4428	0.911891	<0.001
SGB17248	21424	104	5.06499	0.833785	<0.001
SGB1790	74884	194	6.64038	0.868528	<0.001
SGB1798	11400	76	102.533	0.990214	<0.001
SGB1812	26220	115	1121.42	0.999101	<0.001
SGB1814	201612	318	13.29	0.929816	<0.001
SGB1815	49612	158	12.3033	0.924388	<0.001
SGB1829	11100	75	58.2149	0.982888	<0.001
SGB1830	43512	148	156.846	0.993622	<0.001
SGB1836_group	273060	370	18.6575	0.948998	<0.001
SGB1844_group	45904	152	178.266	0.994385	<0.001
SGB1846	6612	58	327.623	0.996904	<0.001
SGB1855	17112	93	54.5052	0.981791	<0.001
SGB1860	5100	51	80.6426	0.98751	<0.001
SGB1861	81204	202	29.7796	0.967355	<0.001
SGB1862	7812	63	17.8991	0.94628	<0.001
SGB1872_group	180600	301	8.03858	0.889035	<0.001
SGB1877	64440	180	20.5624	0.953376	<0.001
SGB1934	169944	292	41.1692	0.976206	<0.001
SGB1949	83640	205	17.8615	0.946736	<0.001
SGB1965	58140	171	53.8344	0.981658	<0.001
SGB2290	28560	120	67.9987	0.985387	<0.001
SGB2295	111864	237	19.1976	0.95029	<0.001
SGB2301	38364	139	15.4391	0.938756	<0.001
SGB2303	82012	203	54.0752	0.981755	<0.001
SGB2318	163020	286	75.7793	0.986931	<0.001
SGB4166	5100	51	355.572	0.99714	<0.001
SGB4184	5512	53	409.466	0.997517	<0.001
SGB4191	8064	64	25.9592	0.96234	<0.001
SGB4198	45300	151	37.4698	0.973837	<0.001
SGB4269	59512	173	12.1972	0.923819	<0.001
SGB4285	102604	227	38.5241	0.97459	<0.001
SGB4290	11400	76	34.2728	0.971282	<0.001
SGB4303	21840	105	129.818	0.992283	<0.001
SGB4327	8320	65	134.13	0.992485	<0.001
SGB4348	12640	80	38.5554	0.974407	<0.001
SGB4367	15312	88	42.5931	0.976803	<0.001
SGB4421	5100	51	298.588	0.996596	<0.001
SGB4422	4900	50	18.0003	0.946353	<0.001
SGB4425	5100	51	81.4139	0.987626	<0.001
SGB4532	41184	144	8.89332	0.898287	<0.001
SGB4540	76440	196	8.18234	0.890598	<0.001
SGB4557	24420	111	5.17778	0.836898	<0.001
SGB4564	63012	178	6.99193	0.874256	<0.001
SGB4575	16744	92	9.04656	0.89948	<0.001
SGB4577	69564	187	11.3808	0.91883	<0.001
SGB4581	76440	196	8.8762	0.89828	<0.001
SGB4582	14964	87	6.81213	0.870698	<0.001
SGB4608	31000	125	4.06053	0.801115	<0.001
SGB4644	35644	134	29.0385	0.966468	<0.001
SGB4652	20604	102	23.3583	0.958557	<0.001
SGB4705	54780	166	10.0142	0.908708	<0.001
SGB4716	19404	99	4.76854	0.825186	<0.001
SGB4749	12960	81	3.92889	0.795098	<0.001
SGB4767	5100	51	3.38003	0.768184	<0.001
SGB4811	16380	91	4.5225	0.817278	<0.001
SGB4820	47124	154	4.44319	0.815305	<0.001
SGB4826	16020	90	11.7821	0.920956	<0.001
SGB4844	191580	310	6.89407	0.872965	<0.001
SGB4868	12012	78	19.8527	0.951452	<0.001
SGB4871	11704	77	15.1068	0.937149	<0.001
SGB4874	200344	317	10.9448	0.916039	<0.001
SGB4886	5940	55	47.4559	0.978989	<0.001
SGB4910	23980	110	5.65598	0.84859	<0.001
SGB4914	108112	233	8.30577	0.892127	<0.001
SGB4925	156240	280	9.88659	0.907845	<0.001
SGB4933	265720	365	20.4677	0.953296	<0.001
SGB4936	32512	128	8.59967	0.895096	<0.001
SGB4938_group	25764	114	31.0431	0.968525	<0.001
SGB4940	76440	196	4.96889	0.83175	<0.001
SGB4951	42924	147	11.4201	0.918979	<0.001
SGB4964	33540	130	48.8384	0.979783	<0.001
SGB4993	63724	179	12.9334	0.927856	<0.001
SGB5045	7564	62	17.9946	0.946537	<0.001
SGB5065	6160	56	30.3847	0.967577	<0.001
SGB5075	41760	145	11.6604	0.920509	<0.001
SGB5077	5724	54	121.075	0.991655	<0.001
SGB5082	183012	303	8.73609	0.896984	<0.001
SGB5087	16380	91	27.6151	0.964679	<0.001
SGB5089	15312	88	6.60651	0.867223	<0.001
SGB5090	38364	139	7.23066	0.87773	<0.001
SGB5111	23980	110	20.1465	0.952298	<0.001
SGB5117	13612	83	37.3416	0.973609	<0.001
SGB5121	9660	70	24.2938	0.959915	<0.001
SGB5190	11704	77	11.6808	0.920186	<0.001
SGB5767_group	9660	70	120.197	0.99163	<0.001
SGB5792	48360	156	80.2154	0.987609	<0.001
SGB5825	18240	96	109.578	0.990862	<0.001
SGB6276	5724	54	13.5746	0.930183	<0.001
SGB6754	12640	80	104.521	0.990404	<0.001
SGB6783	5304	52	19.459	0.950211	<0.001
SGB6796	10512	73	474.66	0.997869	<0.001
SGB714_group	11400	76	6786.98	0.999851	<0.001
SGB9226	33024	129	261.507	0.996161	<0.001
SGB9262	11400	76	10.4865	0.911883	<0.001
SGB9283	7320	61	1719.1	0.999409	<0.001
SGB9286	8064	64	801.963	0.998735	<0.001

## Sheet: Table S4
SGB	Classification	Taxonomy	NCBI taxID	max_Youdens_index	max_nGD_score	max_nGD_score_percentile	used_nGD_score_percentile	SNV_rate_threshold
SGB10139_group	kSGB	k__Bacteria|p__Proteobacteria|c__Gammaproteobacteria|o__Enterobacterales|f__Enterobacteriaceae|g__Enterobacter|s__Enterobacter_roggenkampii|t__SGB10139;k__Bacteria|p__Proteobacteria|c__Gammaproteobacteria|o__Enterobacterales|f__Enterobacteriaceae|g__Enterobacter|s__Enterobacter_asburiae|t__SGB10141;k__Bacteria|p__Proteobacteria|c__Gammaproteobacteria|o__Enterobacterales|f__Enterobacteriaceae|g__E…	2|1224|1236|91347|543|547|1812935	NA	NA	NA	0.03	0
SGB14874	uSGB	k__Bacteria|p__Firmicutes|c__CFGB3012|o__OFGB3012|f__FGB3012|g__GGB9479|s__GGB9479_SGB14874|t__SGB14874	2|1239|186801|186802	0.865419	0.36	0.116078	0.05	0
SGB17247	kSGB	k__Bacteria|p__Actinobacteria|c__Actinobacteria|o__Bifidobacteriales|f__Bifidobacteriaceae|g__Bifidobacterium|s__Bifidobacterium_breve|t__SGB17247	2|201174|1760|85004|31953|1678|1685	NA	NA	NA	0.03	0
SGB17278	kSGB	k__Bacteria|p__Actinobacteria|c__Actinobacteria|o__Bifidobacteriales|f__Bifidobacteriaceae|g__Bifidobacterium|s__Bifidobacterium_animalis|t__SGB17278	2|201174|1760|85004|31953|1678|28025	NA	NA	NA	0.03	0
SGB1829	kSGB	k__Bacteria|p__Bacteroidetes|c__Bacteroidia|o__Bacteroidales|f__Bacteroidaceae|g__Bacteroides|s__Bacteroides_eggerthii|t__SGB1829	2|976|200643|171549|815|816|28111	0.841861	0.14	0.089009	0.05	0
SGB1860	kSGB	k__Bacteria|p__Bacteroidetes|c__Bacteroidia|o__Bacteroidales|f__Bacteroidaceae|g__Bacteroides|s__Bacteroides_faecis|t__SGB1860	2|976|200643|171549|815|816|674529	0.889026	0.66	0.12549	0.05	0
SGB1861	kSGB	k__Bacteria|p__Bacteroidetes|c__Bacteroidia|o__Bacteroidales|f__Bacteroidaceae|g__Bacteroides|s__Bacteroides_thetaiotaomicron|t__SGB1861	2|976|200643|171549|815|816|818	0.877827	0.33	0.0390129	0.0390129	0
SGB2227	uSGB	k__Bacteria|p__Bacteroidetes|c__CFGB649|o__OFGB649|f__FGB649|g__GGB1627|s__GGB1627_SGB2227|t__SGB2227	2|976|200643|171549	NA	NA	NA	0.03	0
SGB4037	kSGB	k__Bacteria|p__Firmicutes|c__Erysipelotrichia|o__Erysipelotrichales|f__Erysipelotrichaceae|g__Erysipelatoclostridium|s__Clostridium_innocuum|t__SGB4037	2|1239|526524|526525|128827|1505663|1522	NA	NA	NA	0.03	0
SGB4290	uSGB	k__Bacteria|p__Firmicutes|c__Clostridia|o__Clostridiales|f__Eubacteriaceae|g__Eubacterium|s__Eubacterium_SGB4290|t__SGB4290	2|1239|186801|186802|186806|1730	0.931267	0.06	0.0112281	0.0112281	0
SGB4699	kSGB	k__Bacteria|p__Firmicutes|c__Clostridia|o__Clostridiales|f__Lachnospiraceae|g__Lachnoclostridium|s__Clostridium_symbiosum|t__SGB4699	2|1239|186801|186802|186803|1506553|1512	NA	NA	NA	0.03	0
SGB4741	kSGB	k__Bacteria|p__Firmicutes|c__Clostridia|o__Clostridiales|f__Clostridiaceae|g__Hungatella|s__Hungatella_hathewayi|t__SGB4741	2|1239|186801|186802|31979|1649459|154046	NA	NA	NA	0.03	0
SGB6174	uSGB	k__Bacteria|p__Firmicutes|c__Clostridia|o__Clostridiales|f__Clostridiaceae|g__GGB4481|s__GGB4481_SGB6174|t__SGB6174	2|1239|186801|186802|31979	NA	NA	NA	0.03	0
SGB6376	uSGB	k__Bacteria|p__Firmicutes|c__CFGB1765|o__OFGB1765|f__FGB1765|g__GGB4605|s__GGB4605_SGB6376|t__SGB6376	2|1239|186801|186802	NA	NA	NA	0.03	0
SGB7115	kSGB	k__Bacteria|p__Firmicutes|c__Bacilli|o__Lactobacillales|f__Leuconostocaceae|g__Weissella|s__Weissella_confusa|t__SGB7115	2|1239|91061|186826|81850|46255|1583	NA	NA	NA	0.03	0
SGB9226	kSGB	k__Bacteria|p__Verrucomicrobia|c__Verrucomicrobiae|o__Verrucomicrobiales|f__Akkermansiaceae|g__Akkermansia|s__Akkermansia_muciniphila|t__SGB9226	2|74201|203494|48461|1647988|239934|239935	0.958627	0.05	0.0112645	0.0112645	0
SGB4181	uSGB	k__Bacteria|p__Firmicutes|c__CFGB1323|o__OFGB1323|f__FGB1323|g__GGB3167|s__GGB3167_SGB4181|t__SGB4181	2|1239|186801|186802	NA	NA	NA	0.03	3.34472e-05
SGB6847	kSGB	k__Bacteria|p__Firmicutes|c__Erysipelotrichia|o__Erysipelotrichales|f__Erysipelotrichaceae|g__Turicibacter|s__Turicibacter_sanguinis|t__SGB6847	2|1239|526524|526525|128827|191303|154288	NA	NA	NA	0.03	3.5053e-05
SGB6190	kSGB	k__Bacteria|p__Firmicutes|c__Clostridia|o__Clostridiales|f__Clostridiaceae|g__Clostridium|s__Clostridium_ventriculi|t__SGB6190	2|1239|186801|186802|31979|1485|1267	NA	NA	NA	0.03	7.29788e-05
SGB6846	kSGB	k__Bacteria|p__Firmicutes|c__Erysipelotrichia|o__Erysipelotrichales|f__Erysipelotrichaceae|g__Turicibacter|s__Turicibacter_sanguinis|t__SGB6846	2|1239|526524|526525|128827|191303|154288	NA	NA	NA	0.03	0.000101037
SGB9224	kSGB	k__Bacteria|p__Verrucomicrobia|c__Verrucomicrobiae|o__Verrucomicrobiales|f__Akkermansiaceae|g__Akkermansia|s__Akkermansia_sp_KLE1605|t__SGB9224	2|74201|203494|48461|1647988|239934|1574264	NA	NA	NA	0.03	0.000148168
SGB1853	kSGB	k__Bacteria|p__Bacteroidetes|c__Bacteroidia|o__Bacteroidales|f__Bacteroidaceae|g__Bacteroides|s__Bacteroides_fragilis|t__SGB1853	2|976|200643|171549|815|816|817	NA	NA	NA	0.03	0.000181744
SGB5736	kSGB	k__Bacteria|p__Firmicutes|c__Negativicutes|o__Acidaminococcales|f__Acidaminococcaceae|g__Acidaminococcus|s__Acidaminococcus_intestini|t__SGB5736	2|1239|909932|1843488|909930|904|187327	NA	NA	NA	0.03	0.000189431
SGB15273	uSGB	k__Bacteria|p__Firmicutes|c__Clostridia|o__Clostridiales|f__Ruminococcaceae|g__GGB9719|s__GGB9719_SGB15273|t__SGB15273	2|1239|186801|186802|541000	NA	NA	NA	0.03	0.000291697
SGB4752	uSGB	k__Bacteria|p__Firmicutes|c__Clostridia|o__Clostridiales|f__Lachnospiraceae|g__GGB3553|s__GGB3553_SGB4752|t__SGB4752	2|1239|186801|186802|186803	NA	NA	NA	0.03	0.00029691
SGB25497	kSGB	k__Bacteria|p__Firmicutes|c__Clostridia|o__Clostridiales|f__Ruminococcaceae|g__Ruminococcus|s__Ruminococcus_sp_AF41_9|t__SGB25497	2|1239|186801|186802|541000|1263|2292069	NA	NA	NA	0.03	0.000307829
SGB2326	kSGB	k__Bacteria|p__Firmicutes|c__Clostridia|o__Clostridiales|f__Ruminococcaceae|g__Faecalibacterium|s__Faecalibacterium_prausnitzii|t__SGB2326	2|1239|186801|186802|541000|216851|853	NA	NA	NA	0.03	0.000417985
SGB14932	uSGB	k__Bacteria|p__Firmicutes|c__CFGB3038|o__OFGB3038|f__FGB3038|g__GGB9531|s__GGB9531_SGB14932|t__SGB14932	2|1239|186801|186802	NA	NA	NA	0.03	0.00043335
SGB6771	kSGB	k__Bacteria|p__Firmicutes|c__Erysipelotrichia|o__Erysipelotrichales|f__Erysipelotrichaceae|g__Coprobacillus|s__Coprobacillus_cateniformis|t__SGB6771	2|1239|526524|526525|128827|100883|100884	NA	NA	NA	0.03	0.000456769
SGB4867	kSGB	k__Bacteria|p__Firmicutes|c__Clostridia|o__Clostridiales|f__Lachnospiraceae|g__Blautia|s__Blautia_sp_KGMB01111|t__SGB4867	2|1239|186801|186802|186803|572511|2509240	NA	NA	NA	0.03	0.000457173
SGB9260	uSGB	k__Bacteria|p__Proteobacteria|c__Betaproteobacteria|o__Burkholderiales|f__Burkholderiales_unclassified|g__Burkholderiales_unclassified|s__Burkholderiales_unclassified_SGB9260|t__SGB9260	2|1224|28216|80840||	NA	NA	NA	0.03	0.000471656
SGB6358	uSGB	k__Bacteria|p__Firmicutes|c__CFGB1765|o__OFGB1765|f__FGB1765|g__GGB4596|s__GGB4596_SGB6358|t__SGB6358	2|1239|186801|186802	NA	NA	NA	0.03	0.000499292
SGB15120	kSGB	k__Bacteria|p__Firmicutes|c__Clostridia|o__Clostridiales|f__Clostridiales_unclassified|g__Evtepia|s__Evtepia_gabavorous|t__SGB15120	2|1239|186801|186802||2211178|2211183	NA	NA	NA	0.03	0.000533151
SGB1949	kSGB	k__Bacteria|p__Bacteroidetes|c__Bacteroidia|o__Bacteroidales|f__Tannerellaceae|g__Parabacteroides|s__Parabacteroides_merdae|t__SGB1949	2|976|200643|171549|2005525|375288|46503	0.845763	0.34	0.0615973	0.05	0.000543521
SGB14177	uSGB	k__Bacteria|p__Firmicutes|c__CFGB2915|o__OFGB2915|f__FGB2915|g__GGB9235|s__GGB9235_SGB14177|t__SGB14177	2|1239|186801|186802	NA	NA	NA	0.03	0.000547043
SGB4166	kSGB	k__Bacteria|p__Firmicutes|c__Clostridia|o__Clostridiales|f__Clostridiales_unclassified|g__Monoglobus|s__Monoglobus_pectinilyticus|t__SGB4166	2|1239|186801|186802||2039302|1981510	0.480689	0.85	0.223529	0.05	0.000569192
SGB14937	uSGB	k__Bacteria|p__Firmicutes|c__CFGB3038|o__OFGB3038|f__FGB3038|g__GGB9534|s__GGB9534_SGB14937|t__SGB14937	2|1239|186801|186802	NA	NA	NA	0.03	0.00059168
SGB6179	uSGB	k__Bacteria|p__Firmicutes|c__Clostridia|o__Clostridiales|f__Clostridiaceae|g__Clostridium|s__Clostridium_SGB6179|t__SGB6179	2|1239|186801|186802|31979|1485	NA	NA	NA	0.03	0.000598463
SGB8022_group	kSGB	k__Bacteria|p__Firmicutes|c__Bacilli|o__Lactobacillales|f__Streptococcaceae|g__Streptococcus|s__Streptococcus_equinus|t__SGB8022;k__Bacteria|p__Firmicutes|c__Bacilli|o__Lactobacillales|f__Streptococcaceae|g__Streptococcus|s__Streptococcus_lutetiensis|t__SGB8021	2|1239|91061|186826|1300|1301|1335	NA	NA	NA	0.03	0.000603714
SGB14953	uSGB	k__Bacteria|p__Firmicutes|c__CFGB3042|o__OFGB3042|f__FGB3042|g__GGB9546|s__GGB9546_SGB14953|t__SGB14953	2|1239|186801|186802	NA	NA	NA	0.03	0.000604694
SGB4828	kSGB	k__Bacteria|p__Firmicutes|c__Clostridia|o__Clostridiales|f__Ruminococcaceae|g__Ruminococcus|s__Ruminococcus_sp_AM36_2AA|t__SGB4828	2|1239|186801|186802|541000|1263|2293229	NA	NA	NA	0.03	0.000610032
SGB14924	uSGB	k__Bacteria|p__Firmicutes|c__CFGB3035|o__OFGB3035|f__FGB3035|g__GGB9524|s__GGB9524_SGB14924|t__SGB14924	2|1239|186801|186802	NA	NA	NA	0.03	0.0006428
SGB3952	uSGB	k__Bacteria|p__Firmicutes|c__CFGB1211|o__OFGB1211|f__FGB1211|g__GGB2970|s__GGB2970_SGB3952|t__SGB3952	2|1239|186801|186802	NA	NA	NA	0.03	0.000656858
SGB3964	uSGB	k__Bacteria|p__Firmicutes|c__CFGB1217|o__OFGB1217|f__FGB1217|g__GGB2982|s__GGB2982_SGB3964|t__SGB3964	2|1239|186801|186802	NA	NA	NA	0.03	0.000667817
SGB17009	kSGB	k__Bacteria|p__Actinobacteria|c__Actinobacteria|o__Corynebacteriales|f__Corynebacteriaceae|g__Corynebacterium|s__Corynebacterium_argentoratense|t__SGB17009	2|201174|1760|85007|1653|1716|42817	NA	NA	NA	0.03	0.000668415
SGB6173	uSGB	k__Bacteria|p__Firmicutes|c__Clostridia|o__Clostridiales|f__Clostridiaceae|g__GGB4481|s__GGB4481_SGB6173|t__SGB6173	2|1239|186801|186802|31979	NA	NA	NA	0.03	0.00069899
SGB4762	kSGB	k__Bacteria|p__Firmicutes|c__Clostridia|o__Clostridiales|f__Lachnospiraceae|g__Lachnoclostridium|s__Clostridium_aldenense|t__SGB4762	2|1239|186801|186802|186803|1506553|358742	NA	NA	NA	0.03	0.000739113
SGB14042	uSGB	k__Bacteria|p__Proteobacteria|c__CFGB2843|o__OFGB2843|f__FGB2843|g__GGB9109|s__GGB9109_SGB14042|t__SGB14042	2|1224|28211|356	NA	NA	NA	0.03	0.000765423
SGB7852	kSGB	k__Bacteria|p__Firmicutes|c__Bacilli|o__Bacillales|f__Staphylococcaceae|g__Staphylococcus|s__Staphylococcus_aureus|t__SGB7852	2|1239|91061|1385|90964|1279|1280	NA	NA	NA	0.03	0.000772058
SGB6744	kSGB	k__Bacteria|p__Firmicutes|c__Erysipelotrichia|o__Erysipelotrichales|f__Erysipelotrichaceae|g__Erysipelatoclostridium|s__Erysipelatoclostridium_ramosum|t__SGB6744	2|1239|526524|526525|128827|1505663|1547	NA	NA	NA	0.03	0.000786754
SGB6180	kSGB	k__Bacteria|p__Firmicutes|c__Clostridia|o__Clostridiales|f__Clostridiaceae|g__Clostridium|s__Clostridium_celatum|t__SGB6180	2|1239|186801|186802|31979|1485|36834	NA	NA	NA	0.03	0.000792738
SGB15091	uSGB	k__Bacteria|p__Firmicutes|c__Clostridia|o__Clostridiales|f__Ruminococcaceae|g__GGB9633|s__GGB9633_SGB15091|t__SGB15091	2|1239|186801|186802|541000	0.944925	0.23	0.0386076	0.0386076	0.000794421
SGB15107	uSGB	k__Bacteria|p__Firmicutes|c__Clostridia|o__Clostridiales|f__Ruminococcaceae|g__GGB9636|s__GGB9636_SGB15107|t__SGB15107	2|1239|186801|186802|541000	NA	NA	NA	0.03	0.000824936
SGB24891	kSGB	k__Bacteria|p__Firmicutes|c__Clostridia|o__Clostridiales|f__Peptostreptococcaceae|g__Romboutsia|s__Romboutsia_ilealis|t__SGB24891	2|1239|186801|186802|186804|1501226|1115758	NA	NA	NA	0.03	0.000834451
SGB7865	kSGB	k__Bacteria|p__Firmicutes|c__Bacilli|o__Bacillales|f__Staphylococcaceae|g__Staphylococcus|s__Staphylococcus_epidermidis|t__SGB7865	2|1239|91061|1385|90964|1279|1282	NA	NA	NA	0.03	0.000836726
SGB698	kSGB	k__Archaea|p__Euryarchaeota|c__Methanobacteria|o__Methanobacteriales|f__Methanobacteriaceae|g__Methanosphaera|s__Methanosphaera_stadtmanae|t__SGB698	2157|28890|183925|2158|2159|2316|2317	NA	NA	NA	0.03	0.000841046
SGB5967	uSGB	k__Bacteria|p__Spirochaetes|c__Spirochaetia|o__Brachyspirales|f__Brachyspiraceae|g__GGB4361|s__GGB4361_SGB5967|t__SGB5967	2|203691|203692|1643686|143786	NA	NA	NA	0.03	0.000861681
SGB15131	uSGB	k__Bacteria|p__Firmicutes|c__Clostridia|o__Clostridiales|f__Ruminococcaceae|g__GGB9653|s__GGB9653_SGB15131|t__SGB15131	2|1239|186801|186802|541000	NA	NA	NA	0.03	0.00086528
SGB4608	kSGB	k__Bacteria|p__Firmicutes|c__Clostridia|o__Clostridiales|f__Lachnospiraceae|g__Blautia|s__Ruminococcus_torques|t__SGB4608	2|1239|186801|186802|186803|572511|33039	0.567814	0.62	0.0491613	0.0491613	0.000868981
SGB6139	uSGB	k__Bacteria|p__Firmicutes|c__Clostridia|o__Clostridiales|f__Peptostreptococcaceae|g__Intestinibacter|s__Intestinibacter_SGB6139|t__SGB6139	2|1239|186801|186802|186804|1505657	NA	NA	NA	0.03	0.000891603
SGB9391	uSGB	k__Bacteria|p__Proteobacteria|c__Betaproteobacteria|o__Burkholderiales|f__Oxalobacteraceae|g__GGB6649|s__GGB6649_SGB9391|t__SGB9391	2|1224|28216|80840|75682	NA	NA	NA	0.03	0.00089409
SGB6148	kSGB	k__Bacteria|p__Firmicutes|c__Clostridia|o__Clostridiales|f__Peptostreptococcaceae|g__Romboutsia|s__Romboutsia_timonensis|t__SGB6148	2|1239|186801|186802|186804|1501226|1776391	NA	NA	NA	0.03	0.000898099
SGB17243	kSGB	k__Bacteria|p__Actinobacteria|c__Actinobacteria|o__Bifidobacteriales|f__Bifidobacteriaceae|g__Bifidobacterium|s__Bifidobacterium_ruminantium|t__SGB17243	2|201174|1760|85004|31953|1678|78346	NA	NA	NA	0.03	0.00090301
SGB15497	kSGB	k__Bacteria|p__Synergistetes|c__Synergistia|o__Synergistales|f__Synergistaceae|g__Pyramidobacter|s__Pyramidobacter_piscolens|t__SGB15497	2|508458|649775|649776|649777|638847|638849	NA	NA	NA	0.03	0.0009279
SGB2286	kSGB	k__Bacteria|p__Bacteroidetes|c__Bacteroidia|o__Bacteroidales|f__Rikenellaceae|g__Alistipes|s__Alistipes_inops|t__SGB2286	2|976|200643|171549|171550|239759|1501391	NA	NA	NA	0.03	0.000975799
SGB1815	kSGB	k__Bacteria|p__Bacteroidetes|c__Bacteroidia|o__Bacteroidales|f__Bacteroidaceae|g__Bacteroides|s__Bacteroides_dorei|t__SGB1815	2|976|200643|171549|815|816|357276	0.838147	0.55	0.136015	0.05	0.00100492
SGB8027_group	kSGB	k__Bacteria|p__Firmicutes|c__Bacilli|o__Lactobacillales|f__Streptococcaceae|g__Streptococcus|s__Streptococcus_anginosus|t__SGB8027;k__Bacteria|p__Firmicutes|c__Bacilli|o__Lactobacillales|f__Streptococcaceae|g__Streptococcus|s__Streptococcus_anginosus|t__SGB8028	2|1239|91061|186826|1300|1301|1328	NA	NA	NA	0.03	0.00105006
SGB4922	uSGB	k__Bacteria|p__Firmicutes|c__Clostridia|o__Clostridiales|f__Lachnospiraceae|g__GGB3633|s__GGB3633_SGB4922|t__SGB4922	2|1239|186801|186802|186803	NA	NA	NA	0.03	0.0010682
SGB14923	uSGB	k__Bacteria|p__Firmicutes|c__CFGB3035|o__OFGB3035|f__FGB3035|g__GGB9524|s__GGB9524_SGB14923|t__SGB14923	2|1239|186801|186802	NA	NA	NA	0.03	0.00108271
SGB14193	uSGB	k__Bacteria|p__Firmicutes|c__CFGB2926|o__OFGB2926|f__FGB2926|g__GGB9249|s__GGB9249_SGB14193|t__SGB14193	2|1239|186801|186802	NA	NA	NA	0.03	0.00109152
SGB9272_group	kSGB	k__Bacteria|p__Proteobacteria|c__Betaproteobacteria|o__Burkholderiales|f__Sutterellaceae|g__Mesosutterella|s__Mesosutterella_multiformis|t__SGB9272;k__Bacteria|p__Proteobacteria|c__Betaproteobacteria|o__Burkholderiales|f__Sutterellaceae|g__Dakarella|s__Dakarella_massiliensis|t__SGB9271	2|1224|28216|80840|995019|2494213|2259133	NA	NA	NA	0.03	0.0011009
SGB9209	uSGB	k__Bacteria|p__Lentisphaerae|c__CFGB2378|o__OFGB2378|f__FGB2378|g__GGB6520|s__GGB6520_SGB9209|t__SGB9209	2|256845|1313211|278082	NA	NA	NA	0.03	0.00111069
SGB1814	kSGB	k__Bacteria|p__Bacteroidetes|c__Bacteroidia|o__Bacteroidales|f__Bacteroidaceae|g__Bacteroides|s__Bacteroides_vulgatus|t__SGB1814	2|976|200643|171549|815|816|821	0.828656	0.33	0.0247009	0.0247009	0.001135
SGB14999	uSGB	k__Bacteria|p__Firmicutes|c__CFGB3053|o__OFGB3053|f__FGB3053|g__GGB9581|s__GGB9581_SGB14999|t__SGB14999	2|1239|186801|186802	NA	NA	NA	0.03	0.00113524
SGB1945	kSGB	k__Bacteria|p__Bacteroidetes|c__Bacteroidia|o__Bacteroidales|f__Tannerellaceae|g__Parabacteroides|s__Parabacteroides_massiliensis|t__SGB1945	2|976|200643|171549|2005525|375288|1750560	NA	NA	NA	0.03	0.00120262
SGB4988	kSGB	k__Bacteria|p__Firmicutes|c__Clostridia|o__Clostridiales|f__Lachnospiraceae|g__Eisenbergiella|s__Eisenbergiella_tayi|t__SGB4988	2|1239|186801|186802|186803|1432051|1432052	NA	NA	NA	0.03	0.00120904
SGB9278	uSGB	k__Bacteria|p__Proteobacteria|c__Betaproteobacteria|o__Burkholderiales|f__Sutterellaceae|g__GGB6567|s__GGB6567_SGB9278|t__SGB9278	2|1224|28216|80840|995019	NA	NA	NA	0.03	0.00121972
SGB10068	kSGB	k__Bacteria|p__Proteobacteria|c__Gammaproteobacteria|o__Enterobacterales|f__Enterobacteriaceae|g__Escherichia|s__Escherichia_coli|t__SGB10068	2|1224|1236|91347|543|561|562	0.674501	0.29	0.13266	0.05	0.00123439
SGB6140	kSGB	k__Bacteria|p__Firmicutes|c__Clostridia|o__Clostridiales|f__Peptostreptococcaceae|g__Intestinibacter|s__Intestinibacter_bartlettii|t__SGB6140	2|1239|186801|186802|186804|1505657|261299	NA	NA	NA	0.03	0.00125433
SGB3668	uSGB	k__Bacteria|p__Proteobacteria|c__CFGB1058|o__OFGB1058|f__FGB1058|g__GGB2726|s__GGB2726_SGB3668|t__SGB3668	2|1224|1236|135624	NA	NA	NA	0.03	0.00127421
SGB1857	kSGB	k__Bacteria|p__Bacteroidetes|c__Bacteroidia|o__Bacteroidales|f__Bacteroidaceae|g__Bacteroides|s__Bacteroides_salyersiae|t__SGB1857	2|976|200643|171549|815|816|291644	NA	NA	NA	0.03	0.00131052
SGB1812	kSGB	k__Bacteria|p__Bacteroidetes|c__Bacteroidia|o__Bacteroidales|f__Bacteroidaceae|g__Bacteroides|s__Bacteroides_massiliensis|t__SGB1812	2|976|200643|171549|815|816|204516	0.952216	0.29	0.0617849	0.05	0.00131379
SGB17234	kSGB	k__Bacteria|p__Actinobacteria|c__Actinobacteria|o__Bifidobacteriales|f__Bifidobacteriaceae|g__Bifidobacterium|s__Bifidobacterium_dentium|t__SGB17234	2|201174|1760|85004|31953|1678|1689	NA	NA	NA	0.03	0.00131633
SGB15460	uSGB	k__Bacteria|p__Proteobacteria|c__Deltaproteobacteria|o__Desulfovibrionales|f__Desulfovibrionaceae|g__GGB9819|s__GGB9819_SGB15460|t__SGB15460	2|1224|28221|213115|194924	NA	NA	NA	0.03	0.00135671
SGB15271	kSGB	k__Bacteria|p__Firmicutes|c__Clostridia|o__Clostridiales|f__Ruminococcaceae|g__Ruthenibacterium|s__Ruthenibacterium_lactatiformans|t__SGB15271	2|1239|186801|186802|541000|1905344|1550024	NA	NA	NA	0.03	0.00136895
SGB14027	kSGB	k__Bacteria|p__Firmicutes|c__Clostridia|o__Candidatus_Borkfalkiales|f__Candidatus_Borkfalkiaceae|g__Candidatus_Borkfalkia|s__Candidatus_Borkfalkia_ceftriaxoniphila|t__SGB14027	2|1239|186801|2508939|2508947|2508948|2508949	NA	NA	NA	0.03	0.00136977
SGB3574	uSGB	k__Bacteria|p__Firmicutes|c__CFGB1011|o__OFGB1011|f__FGB1011|g__GGB2653|s__GGB2653_SGB3574|t__SGB3574	2|1239|186801|186802	NA	NA	NA	0.03	0.00139771
SGB4742	kSGB	k__Bacteria|p__Firmicutes|c__Clostridia|o__Clostridiales|f__Clostridiaceae|g__Hungatella|s__Hungatella_hathewayi|t__SGB4742	2|1239|186801|186802|31979|1649459|154046	NA	NA	NA	0.03	0.00141833
SGB15124	uSGB	k__Bacteria|p__Firmicutes|c__Clostridia|o__Clostridiales|f__Ruminococcaceae|g__GGB9647|s__GGB9647_SGB15124|t__SGB15124	2|1239|186801|186802|541000	NA	NA	NA	0.03	0.00142475
SGB4328	uSGB	k__Bacteria|p__Firmicutes|c__Clostridia|o__Clostridiales|f__Eubacteriaceae|g__GGB3278|s__GGB3278_SGB4328|t__SGB4328	2|1239|186801|186802|186806	NA	NA	NA	0.03	0.00147469
SGB15108	uSGB	k__Bacteria|p__Firmicutes|c__Clostridia|o__Clostridiales|f__Ruminococcaceae|g__GGB9636|s__GGB9636_SGB15108|t__SGB15108	2|1239|186801|186802|541000	NA	NA	NA	0.03	0.00152463
SGB7144	kSGB	k__Bacteria|p__Firmicutes|c__Bacilli|o__Lactobacillales|f__Lactobacillaceae|g__Lactobacillus|s__Lactobacillus_rhamnosus|t__SGB7144	2|1239|91061|186826|33958|1578|47715	NA	NA	NA	0.03	0.00155193
SGB14853	kSGB	k__Bacteria|p__Firmicutes|c__Clostridia|o__Clostridiales|f__Ruminococcaceae|g__Ruminococcaceae_unclassified|s__Clostridium_leptum|t__SGB14853	2|1239|186801|186802|541000||1535	NA	NA	NA	0.03	0.00155934
SGB13982	uSGB	k__Bacteria|p__Firmicutes|c__CFGB2834|o__OFGB2834|f__FGB2834|g__GGB9063|s__GGB9063_SGB13982|t__SGB13982	2|1239|186801|2508939	NA	NA	NA	0.03	0.00157433
SGB1877	kSGB	k__Bacteria|p__Bacteroidetes|c__Bacteroidia|o__Bacteroidales|f__Bacteroidaceae|g__Bacteroides|s__Bacteroides_caccae|t__SGB1877	2|976|200643|171549|815|816|47678	0.868625	0.48	0.0653631	0.05	0.00163449
SGB13983	uSGB	k__Bacteria|p__Firmicutes|c__CFGB2834|o__OFGB2834|f__FGB2834|g__GGB9064|s__GGB9064_SGB13983|t__SGB13983	2|1239|186801|2508939	NA	NA	NA	0.03	0.00163689
SGB15451	uSGB	k__Bacteria|p__Proteobacteria|c__Deltaproteobacteria|o__Desulfovibrionales|f__Desulfovibrionaceae|g__Bilophila|s__Bilophila_SGB15451|t__SGB15451	2|1224|28221|213115|194924|35832	NA	NA	NA	0.03	0.00164258
SGB15452	kSGB	k__Bacteria|p__Proteobacteria|c__Deltaproteobacteria|o__Desulfovibrionales|f__Desulfovibrionaceae|g__Bilophila|s__Bilophila_wadsworthia|t__SGB15452	2|1224|28221|213115|194924|35832|35833	0.870644	0.39	0.0195724	0.0195724	0.0016621
SGB4184	uSGB	k__Bacteria|p__Firmicutes|c__CFGB1323|o__OFGB1323|f__FGB1323|g__GGB3170|s__GGB3170_SGB4184|t__SGB4184	2|1239|186801|186802	0.796272	0.11	0.212627	0.05	0.00166443
SGB4834	kSGB	k__Bacteria|p__Firmicutes|c__Clostridia|o__Clostridiales|f__Ruminococcaceae|g__Ruminococcus|s__Ruminococcus_sp_AF13_28|t__SGB4834	2|1239|186801|186802|541000|1263|2292377	NA	NA	NA	0.03	0.00173218
SGB1855	kSGB	k__Bacteria|p__Bacteroidetes|c__Bacteroidia|o__Bacteroidales|f__Bacteroidaceae|g__Bacteroides|s__Bacteroides_fragilis|t__SGB1855	2|976|200643|171549|815|816|817	0.950696	0.32	0.0217391	0.0217391	0.00177091
SGB6571	uSGB	k__Bacteria|p__Bacteroidetes|c__CFGB1787|o__OFGB1787|f__FGB1787|g__GGB4745|s__GGB4745_SGB6571|t__SGB6571	2|976|200643|171549	NA	NA	NA	0.03	0.00181224
SGB14899	uSGB	k__Bacteria|p__Firmicutes|c__CFGB3023|o__OFGB3023|f__FGB3023|g__GGB9502|s__GGB9502_SGB14899|t__SGB14899	2|1239|186801|186802	NA	NA	NA	0.03	0.00182581
SGB4816	kSGB	k__Bacteria|p__Firmicutes|c__Clostridia|o__Clostridiales|f__Ruminococcaceae|g__Ruminococcus|s__Ruminococcus_sp_AF31_8BH|t__SGB4816	2|1239|186801|186802|541000|1263|2293174	NA	NA	NA	0.03	0.00189271
SGB9228	kSGB	k__Bacteria|p__Verrucomicrobia|c__Verrucomicrobiae|o__Verrucomicrobiales|f__Akkermansiaceae|g__Akkermansia|s__Akkermansia_muciniphila|t__SGB9228	2|74201|203494|48461|1647988|239934|239935	NA	NA	NA	0.03	0.00189761
SGB4046	kSGB	k__Bacteria|p__Firmicutes|c__Erysipelotrichia|o__Erysipelotrichales|f__Erysipelotrichaceae|g__Holdemania|s__Holdemania_filiformis|t__SGB4046	2|1239|526524|526525|128827|61170|61171	NA	NA	NA	0.03	0.00191267
SGB6420	uSGB	k__Bacteria|p__Firmicutes|c__CFGB1776|o__OFGB1776|f__FGB1776|g__GGB4641|s__GGB4641_SGB6420|t__SGB6420	2|1239|91061|1385	NA	NA	NA	0.03	0.00193362
SGB5118	kSGB	k__Bacteria|p__Firmicutes|c__Clostridia|o__Clostridiales|f__Lachnospiraceae|g__Coprococcus|s__Coprococcus_eutactus|t__SGB5118	2|1239|186801|186802|186803|33042|33043	NA	NA	NA	0.03	0.00193922
SGB14263	uSGB	k__Bacteria|p__Firmicutes|c__CFGB2960|o__OFGB2960|f__FGB2960|g__GGB9302|s__GGB9302_SGB14263|t__SGB14263	2|1239|186801|186802	NA	NA	NA	0.03	0.00194097
SGB1957	uSGB	k__Bacteria|p__Bacteroidetes|c__CFGB602|o__OFGB602|f__FGB602|g__GGB1420|s__GGB1420_SGB1957|t__SGB1957	2|976|200643|171549	NA	NA	NA	0.03	0.00195254
SGB2325	kSGB	k__Bacteria|p__Bacteroidetes|c__Bacteroidia|o__Bacteroidales|f__Rikenellaceae|g__Alistipes|s__Alistipes_indistinctus|t__SGB2325	2|976|200643|171549|171550|239759|626932	NA	NA	NA	0.03	0.0020086
SGB10130	kSGB	k__Bacteria|p__Proteobacteria|c__Gammaproteobacteria|o__Enterobacterales|f__Enterobacteriaceae|g__Enterobacter|s__Enterobacter_hormaechei|t__SGB10130	2|1224|1236|91347|543|547|158836	NA	NA	NA	0.03	0.00201431
SGB15078	kSGB	k__Bacteria|p__Firmicutes|c__Clostridia|o__Clostridiales|f__Oscillospiraceae|g__Oscillibacter|s__Oscillibacter_sp_KLE_1728|t__SGB15078	2|1239|186801|186802|216572|459786|1226322	0.429926	0.74	0.16	0.05	0.00206027
SGB5072	uSGB	k__Bacteria|p__Firmicutes|c__Clostridia|o__Clostridiales|f__Eubacteriaceae|g__GGB3738|s__GGB3738_SGB5072|t__SGB5072	2|1239|186801|186802|186806	NA	NA	NA	0.03	0.00206046
SGB13981	uSGB	k__Bacteria|p__Firmicutes|c__CFGB2834|o__OFGB2834|f__FGB2834|g__GGB9062|s__GGB9062_SGB13981|t__SGB13981	2|1239|186801|2508939	NA	NA	NA	0.03	0.00206224
SGB4844	kSGB	k__Bacteria|p__Firmicutes|c__Clostridia|o__Clostridiales|f__Lachnospiraceae|g__Blautia|s__Blautia_wexlerae|t__SGB4844	2|1239|186801|186802|186803|572511|418240	0.704179	0.51	0.00956258	0.00956258	0.00206241
SGB4617	kSGB	k__Bacteria|p__Firmicutes|c__Clostridia|o__Clostridiales|f__Lachnospiraceae|g__Sellimonas|s__Sellimonas_intestinalis|t__SGB4617	2|1239|186801|186802|186803|1769710|1653434	NA	NA	NA	0.03	0.00207551
SGB7858	kSGB	k__Bacteria|p__Firmicutes|c__Bacilli|o__Bacillales|f__Staphylococcaceae|g__Staphylococcus|s__Staphylococcus_hominis|t__SGB7858	2|1239|91061|1385|90964|1279|1290	NA	NA	NA	0.03	0.00208945
SGB4669	uSGB	k__Bacteria|p__Firmicutes|c__Clostridia|o__Clostridiales|f__Lachnospiraceae|g__Coprococcus|s__Coprococcus_SGB4669|t__SGB4669	2|1239|186801|186802|186803|33042	NA	NA	NA	0.03	0.00209874
SGB5803	kSGB	k__Bacteria|p__Firmicutes|c__Negativicutes|o__Veillonellales|f__Veillonellaceae|g__Dialister|s__Dialister_sp_Marseille_P5638|t__SGB5803	2|1239|909932|1843489|31977|39948|2161821	NA	NA	NA	0.03	0.00213838
SGB6601	uSGB	k__Bacteria|p__Firmicutes|c__CFGB1798|o__OFGB1798|f__FGB1798|g__GGB4768|s__GGB4768_SGB6601|t__SGB6601	2|1239|186801|186802	NA	NA	NA	0.03	0.00214917
SGB6970	uSGB	k__Bacteria|p__Firmicutes|c__CFGB1877|o__OFGB1877|f__FGB1877|g__GGB4978|s__GGB4978_SGB6970|t__SGB6970	2|1239|909932|909929	NA	NA	NA	0.03	0.00215518
SGB6602	uSGB	k__Bacteria|p__Firmicutes|c__CFGB1798|o__OFGB1798|f__FGB1798|g__GGB4769|s__GGB4769_SGB6602|t__SGB6602	2|1239|526524|526525	NA	NA	NA	0.03	0.0021676
SGB4648	uSGB	k__Bacteria|p__Firmicutes|c__Clostridia|o__Clostridiales|f__Clostridiaceae|g__GGB3480|s__GGB3480_SGB4648|t__SGB4648	2|1239|186801|186802|31979	NA	NA	NA	0.03	0.00218692
SGB15143	uSGB	k__Bacteria|p__Firmicutes|c__Clostridia|o__Clostridiales|f__Ruminococcaceae|g__GGB9659|s__GGB9659_SGB15143|t__SGB15143	2|1239|186801|186802|541000	NA	NA	NA	0.03	0.00218747
SGB4712	kSGB	k__Bacteria|p__Firmicutes|c__Clostridia|o__Clostridiales|f__Clostridiaceae|g__Clostridium|s__Clostridium_sp_AF27_2AA|t__SGB4712	2|1239|186801|186802|31979|1485|2292206	NA	NA	NA	0.03	0.00219088
SGB15126	kSGB	k__Bacteria|p__Firmicutes|c__Clostridia|o__Clostridiales|f__Clostridiales_unclassified|g__Intestinimonas|s__Intestinimonas_butyriciproducens|t__SGB15126	2|1239|186801|186802||1392389|1297617	NA	NA	NA	0.03	0.00219262
SGB5742	kSGB	k__Bacteria|p__Firmicutes|c__Negativicutes|o__Acidaminococcales|f__Acidaminococcaceae|g__Acidaminococcus|s__Acidaminococcus_massiliensis|t__SGB5742	2|1239|909932|1843488|909930|904|1852375	NA	NA	NA	0.03	0.00223225
SGB4274	uSGB	k__Bacteria|p__Firmicutes|c__Clostridia|o__Clostridiales|f__Ruminococcaceae|g__GGB3236|s__GGB3236_SGB4274|t__SGB4274	2|1239|186801|186802|541000	NA	NA	NA	0.03	0.00223483
SGB1790	kSGB	k__Bacteria|p__Bacteroidetes|c__Bacteroidia|o__Bacteroidales|f__Odoribacteraceae|g__Odoribacter|s__Odoribacter_splanchnicus|t__SGB1790	2|976|200643|171549|1853231|283168|28118	0.635123	0.51	0.0575824	0.05	0.0022386
SGB5792	kSGB	k__Bacteria|p__Firmicutes|c__Negativicutes|o__Acidaminococcales|f__Acidaminococcaceae|g__Phascolarctobacterium|s__Phascolarctobacterium_faecium|t__SGB5792	2|1239|909932|1843488|909930|33024|33025	0.910184	0.32	0.0421836	0.0421836	0.00226529
SGB5858	kSGB	k__Bacteria|p__Firmicutes|c__Negativicutes|o__Veillonellales|f__Veillonellaceae|g__Megasphaera|s__Megasphaera_sp_BL7|t__SGB5858	2|1239|909932|1843489|31977|906|1273103	NA	NA	NA	0.03	0.00226892
SGB12676	kSGB	k__Bacteria|p__Proteobacteria|c__Betaproteobacteria|o__Burkholderiales|f__Comamonadaceae|g__Comamonas|s__Comamonas_kerstersii|t__SGB12676	2|1224|28216|80840|80864|283|225992	NA	NA	NA	0.03	0.00230186
SGB6178	kSGB	k__Bacteria|p__Firmicutes|c__Clostridia|o__Clostridiales|f__Clostridiaceae|g__Clostridium|s__Clostridium_disporicum|t__SGB6178	2|1239|186801|186802|31979|1485|84024	NA	NA	NA	0.03	0.00230468
SGB4581	kSGB	k__Bacteria|p__Firmicutes|c__Clostridia|o__Clostridiales|f__Lachnospiraceae|g__Dorea|s__Dorea_longicatena|t__SGB4581	2|1239|186801|186802|186803|189330|88431	0.812822	0.62	0.0361591	0.0361591	0.00231167
SGB9286	kSGB	k__Bacteria|p__Proteobacteria|c__Betaproteobacteria|o__Burkholderiales|f__Sutterellaceae|g__Sutterella|s__Sutterella_wadsworthensis|t__SGB9286	2|1224|28216|80840|995019|40544|40545	0.913271	0.37	0.00992063	0.00992063	0.0023163
SGB4914	kSGB	k__Bacteria|p__Firmicutes|c__Clostridia|o__Clostridiales|f__Clostridiaceae|g__Clostridium|s__Clostridium_sp_AF34_10BH|t__SGB4914	2|1239|186801|186802|31979|1485|2293019	0.808484	0.42	0.00647477	0.00647477	0.0024019
SGB4749	kSGB	k__Bacteria|p__Firmicutes|c__Clostridia|o__Clostridiales|f__Clostridiaceae|g__Clostridium|s__Clostridium_sp_AM22_11AC|t__SGB4749	2|1239|186801|186802|31979|1485|2293024	0.586015	0.64	0.0638889	0.05	0.00242983
SGB6308	uSGB	k__Bacteria|p__Firmicutes|c__CFGB1765|o__OFGB1765|f__FGB1765|g__GGB4567|s__GGB4567_SGB6308|t__SGB6308	2|1239|186801|186802	NA	NA	NA	0.03	0.00243174
SGB1846	kSGB	k__Bacteria|p__Bacteroidetes|c__Bacteroidia|o__Bacteroidales|f__Bacteroidaceae|g__Bacteroides|s__Bacteroides_intestinalis|t__SGB1846	2|976|200643|171549|815|816|329854	0.892434	0.1	0.015729	0.015729	0.00243835
SGB15154	kSGB	k__Bacteria|p__Firmicutes|c__Clostridia|o__Clostridiales|f__Clostridiaceae|g__Clostridium|s__Clostridium_phoceensis|t__SGB15154	2|1239|186801|186802|31979|1485|1650661	0.707877	0.87	0.148634	0.05	0.00244276
SGB4637	uSGB	k__Bacteria|p__Firmicutes|c__CFGB1419|o__OFGB1419|f__FGB1419|g__GGB3474|s__GGB3474_SGB4637|t__SGB4637	2|1239|186801|186802	NA	NA	NA	0.03	0.00244345
SGB9299	uSGB	k__Bacteria|p__Proteobacteria|c__Betaproteobacteria|o__Burkholderiales|f__Sutterellaceae|g__GGB6578|s__GGB6578_SGB9299|t__SGB9299	2|1224|28216|80840|995019	NA	NA	NA	0.03	0.00254421
SGB1836_group	kSGB	k__Bacteria|p__Bacteroidetes|c__Bacteroidia|o__Bacteroidales|f__Bacteroidaceae|g__Bacteroides|s__Bacteroides_uniformis|t__SGB1836;k__Bacteria|p__Bacteroidetes|c__Bacteroidia|o__Bacteroidales|f__Bacteroidaceae|g__Bacteroides|s__Bacteroides_rodentium|t__SGB27789	2|976|200643|171549|815|816|820	0.894768	0.28	0.0187944	0.0187944	0.00256018
SGB2328	kSGB	k__Bacteria|p__Bacteroidetes|c__Bacteroidia|o__Bacteroidales|f__Rikenellaceae|g__Alistipes|s__Alistipes_ihumii|t__SGB2328	2|976|200643|171549|171550|239759|1470347	NA	NA	NA	0.03	0.00256456
SGB4659	kSGB	k__Bacteria|p__Firmicutes|c__Clostridia|o__Clostridiales|f__Clostridiaceae|g__Clostridium|s__Clostridium_sp_AF34_13|t__SGB4659	2|1239|186801|186802|186803||1703332	NA	NA	NA	0.03	0.00258096
SGB4532	kSGB	k__Bacteria|p__Firmicutes|c__Clostridia|o__Clostridiales|f__Lachnospiraceae|g__Anaerobutyricum|s__Anaerobutyricum_hallii|t__SGB4532	2|1239|186801|186802|186803|2569097|39488	0.819223	0.53	0.0221445	0.0221445	0.00261427
SGB4753	kSGB	k__Bacteria|p__Firmicutes|c__Clostridia|o__Clostridiales|f__Clostridiaceae|g__Clostridium|s__Clostridium_sp_AT4|t__SGB4753	2|1239|186801|186802|31979|1485|1720194	NA	NA	NA	0.03	0.00264755
SGB15342	kSGB	k__Bacteria|p__Firmicutes|c__Clostridia|o__Clostridiales|f__Ruminococcaceae|g__Faecalibacterium|s__Faecalibacterium_prausnitzii|t__SGB15342	2|1239|186801|186802|541000|216851|853	0.656387	0.49	0.0315507	0.0315507	0.00266315
SGB4327	uSGB	k__Bacteria|p__Firmicutes|c__Clostridia|o__Clostridiales|f__Eubacteriaceae|g__GGB3277|s__GGB3277_SGB4327|t__SGB4327	2|1239|186801|186802|186806	0.965668	0.07	0.1	0.05	0.00267239
SGB5910_group	uSGB	k__Bacteria|p__Firmicutes|c__Negativicutes|o__Selenomonadales|f__Selenomonadaceae|g__Selenomonas|s__Selenomonas_SGB5910|t__SGB5910;k__Bacteria|p__Firmicutes|c__Negativicutes|o__Selenomonadales|f__Selenomonadaceae|g__Selenomonas|s__Selenomonas_bovis|t__SGB5911	2|1239|909932|909929|1843491|970	NA	NA	NA	0.03	0.00268731
SGB4811	kSGB	k__Bacteria|p__Firmicutes|c__Clostridia|o__Clostridiales|f__Lachnospiraceae|g__Blautia|s__Blautia_obeum|t__SGB4811	2|1239|186801|186802|186803|572511|40520	0.654374	0.48	0.00659341	0.00659341	0.00274477
SGB17244	kSGB	k__Bacteria|p__Actinobacteria|c__Actinobacteria|o__Bifidobacteriales|f__Bifidobacteriaceae|g__Bifidobacterium|s__Bifidobacterium_adolescentis|t__SGB17244	2|201174|1760|85004|31953|1678|1680	0.804992	0.72	0.0415058	0.0415058	0.0027454
SGB4874	kSGB	k__Bacteria|p__Firmicutes|c__Clostridia|o__Clostridiales|f__Lachnospiraceae|g__Fusicatenibacter|s__Fusicatenibacter_saccharivorans|t__SGB4874	2|1239|186801|186802|186803|1407607|1150298	0.83369	0.51	0.00952362	0.00952362	0.00280953
SGB17248	kSGB	k__Bacteria|p__Actinobacteria|c__Actinobacteria|o__Bifidobacteriales|f__Bifidobacteriaceae|g__Bifidobacterium|s__Bifidobacterium_longum|t__SGB17248	2|201174|1760|85004|31953|1678|216816	0.693989	0.5	0.0156833	0.0156833	0.00281865
SGB1891	kSGB	k__Bacteria|p__Bacteroidetes|c__Bacteroidia|o__Bacteroidales|f__Bacteroidaceae|g__Bacteroides|s__Bacteroides_coprocola|t__SGB1891	2|976|200643|171549|815|816|310298	NA	NA	NA	0.03	0.00285773
SGB1862	kSGB	k__Bacteria|p__Bacteroidetes|c__Bacteroidia|o__Bacteroidales|f__Bacteroidaceae|g__Bacteroides|s__Bacteroides_finegoldii|t__SGB1862	2|976|200643|171549|815|816|338188	0.779358	0.44	0.0998464	0.05	0.00286926
SGB10115_group	kSGB	k__Bacteria|p__Proteobacteria|c__Gammaproteobacteria|o__Enterobacterales|f__Enterobacteriaceae|g__Klebsiella|s__Klebsiella_pneumoniae|t__SGB10115;k__Bacteria|p__Proteobacteria|c__Gammaproteobacteria|o__Enterobacterales|f__Enterobacteriaceae|g__Raoultella|s__Raoultella_ornithinolytica|t__SGB10125	2|1224|1236|91347|543|570|573	NA	NA	NA	0.03	0.0029152
SGB4588_group	kSGB	k__Bacteria|p__Firmicutes|c__Clostridia|o__Clostridiales|f__Lachnospiraceae|g__Tyzzerella|s__Tyzzerella_nexilis|t__SGB4588;k__Bacteria|p__Firmicutes|c__Clostridia|o__Clostridiales|f__Lachnospiraceae|g__Tyzzerella|s__Tyzzerella_SGB4587|t__SGB4587	2|1239|186801|186802|186803|1506577|29361	NA	NA	NA	0.03	0.00292146
SGB14114	uSGB	k__Bacteria|p__Firmicutes|c__CFGB2875|o__OFGB2875|f__FGB2875|g__GGB9176|s__GGB9176_SGB14114|t__SGB14114	2|1239|91061|1385	0.894088	0.13	0.00410116	0.00410116	0.00293717
SGB17237	kSGB	k__Bacteria|p__Actinobacteria|c__Actinobacteria|o__Bifidobacteriales|f__Bifidobacteriaceae|g__Bifidobacterium|s__Bifidobacterium_pseudocatenulatum|t__SGB17237	2|201174|1760|85004|31953|1678|28026	NA	NA	NA	0.03	0.00296883
SGB5060	uSGB	k__Bacteria|p__Firmicutes|c__CFGB1473|o__OFGB1473|f__FGB1473|g__GGB3730|s__GGB3730_SGB5060|t__SGB5060	2|1239|186801|186802	NA	NA	NA	0.03	0.0029971
SGB4810	kSGB	k__Bacteria|p__Firmicutes|c__Clostridia|o__Clostridiales|f__Lachnospiraceae|g__Blautia|s__Blautia_sp_AF19_10LB|t__SGB4810	2|1239|186801|186802|186803|572511|2292961	NA	NA	NA	0.03	0.00301804
SGB9262	kSGB	k__Bacteria|p__Proteobacteria|c__Betaproteobacteria|o__Burkholderiales|f__Sutterellaceae|g__Parasutterella|s__Parasutterella_excrementihominis|t__SGB9262	2|1224|28216|80840|||469610	0.788051	0.49	0.0684211	0.05	0.00302576
SGB14317	uSGB	k__Bacteria|p__Firmicutes|c__CFGB2984|o__OFGB2984|f__FGB2984|g__GGB9350|s__GGB9350_SGB14317|t__SGB14317	2|1239|186801|186802	NA	NA	NA	0.03	0.0030705
SGB1797	kSGB	k__Bacteria|p__Bacteroidetes|c__Bacteroidia|o__Bacteroidales|f__Prevotellaceae|g__Paraprevotella|s__Paraprevotella_xylaniphila|t__SGB1797	2|976|200643|171549|171552|577309|454155	NA	NA	NA	0.03	0.00308967
SGB4584	kSGB	k__Bacteria|p__Firmicutes|c__Clostridia|o__Clostridiales|f__Lachnospiraceae|g__Blautia|s__Ruminococcus_gnavus|t__SGB4584	2|1239|186801|186802|186803|572511|33038	NA	NA	NA	0.03	0.00313494
SGB5075	kSGB	k__Bacteria|p__Firmicutes|c__Clostridia|o__Clostridiales|f__Lachnospiraceae|g__Lachnospira|s__Lachnospira_pectinoschiza|t__SGB5075	2|1239|186801|186802|186803|28050|28052	0.868506	0.44	0.00201149	0.00201149	0.00317502
SGB14809	kSGB	k__Bacteria|p__Actinobacteria|c__Coriobacteriia|o__Eggerthellales|f__Eggerthellaceae|g__Eggerthella|s__Eggerthella_lenta|t__SGB14809	2|201174|84998|1643822|1643826|84111|84112	NA	NA	NA	0.03	0.00318387
SGB1303	uSGB	k__Bacteria|p__Bacteroidetes|c__CFGB484|o__OFGB484|f__FGB484|g__GGB1010|s__GGB1010_SGB1303|t__SGB1303	2|976|200643|171549	NA	NA	NA	0.03	0.00318904
SGB15090	uSGB	k__Bacteria|p__Firmicutes|c__Clostridia|o__Clostridiales|f__Ruminococcaceae|g__GGB9633|s__GGB9633_SGB15090|t__SGB15090	2|1239|186801|186802|541000	0.946179	0.17	0.0301428	0.0301428	0.00321343
SGB4583	kSGB	k__Bacteria|p__Firmicutes|c__Clostridia|o__Clostridiales|f__Lachnospiraceae|g__Faecalimonas|s__Faecalimonas_umbilicata|t__SGB4583	2|1239|186801|186802|186803|2005355|1912855	NA	NA	NA	0.03	0.00321393
SGB2230	uSGB	k__Bacteria|p__Bacteroidetes|c__CFGB649|o__OFGB649|f__FGB649|g__GGB1627|s__GGB1627_SGB2230|t__SGB2230	2|976|200643|171549	NA	NA	NA	0.03	0.00321527
SGB8590	uSGB	k__Bacteria|p__Firmicutes|c__CFGB2102|o__OFGB2102|f__FGB2102|g__GGB5973|s__GGB5973_SGB8590|t__SGB8590	2|1239|91061|186826	NA	NA	NA	0.03	0.00325269
SGB15159	kSGB	k__Bacteria|p__Firmicutes|c__Clostridia|o__Clostridiales|f__Clostridiales_unclassified|g__Clostridiales_unclassified|s__Clostridiales_bacterium_CCNA10|t__SGB15159	2|1239|186801|186802|||2109688	0.747664	0.2	0.0828283	0.05	0.00328934
SGB6754	kSGB	k__Bacteria|p__Firmicutes|c__Erysipelotrichia|o__Erysipelotrichales|f__Erysipelotrichaceae|g__Faecalibacillus|s__Faecalibacillus_intestinalis|t__SGB6754	2||||||1504823	0.924817	0.37	0.0303797	0.0303797	0.00335317
SGB1664	uSGB	k__Bacteria|p__Bacteroidetes|c__Bacteroidia|o__Bacteroidales|f__Prevotellaceae|g__GGB1244|s__GGB1244_SGB1664|t__SGB1664	2|976|200643|171549|171552	NA	NA	NA	0.03	0.00337646
SGB7980_group	kSGB	k__Bacteria|p__Firmicutes|c__Bacilli|o__Lactobacillales|f__Streptococcaceae|g__Lactococcus|s__Lactococcus_garvieae|t__SGB7980;k__Bacteria|p__Firmicutes|c__Bacilli|o__Lactobacillales|f__Streptococcaceae|g__Lactococcus|s__Lactococcus_garvieae|t__SGB7979	2|1239|91061|186826|1300|1357|1363	NA	NA	NA	0.03	0.00338081
SGB9273	kSGB	k__Bacteria|p__Proteobacteria|c__Betaproteobacteria|o__Burkholderiales|f__Sutterellaceae|g__Duodenibacillus|s__Duodenibacillus_massiliensis|t__SGB9273	2|1224|28216|80840|995019|1980697|1852381	NA	NA	NA	0.03	0.00339132
SGB13999	uSGB	k__Bacteria|p__Firmicutes|c__CFGB2837|o__OFGB2837|f__FGB2837|g__GGB9076|s__GGB9076_SGB13999|t__SGB13999	2|1239|91061|186826	NA	NA	NA	0.03	0.00339162
SGB5065	kSGB	k__Bacteria|p__Firmicutes|c__Clostridia|o__Clostridiales|f__Lachnospiraceae|g__Butyrivibrio|s__Butyrivibrio_crossotus|t__SGB5065	2|1239|186801|186802|186803|830|45851	0.946429	0.06	0.0012987	0.0012987	0.00339212
SGB15127	kSGB	k__Bacteria|p__Firmicutes|c__Clostridia|o__Clostridiales|f__Clostridiales_unclassified|g__Intestinimonas|s__Intestinimonas_massiliensis|t__SGB15127	2|1239|186801|186802||1392389|1673721	NA	NA	NA	0.03	0.00340122
SGB4714	kSGB	k__Bacteria|p__Firmicutes|c__Clostridia|o__Clostridiales|f__Clostridiaceae|g__Clostridium|s__Clostridium_sp_AF20_17LB|t__SGB4714	2|1239|186801|186802|31979|1485|2292009	NA	NA	NA	0.03	0.00340672
SGB5042	kSGB	k__Bacteria|p__Firmicutes|c__Clostridia|o__Clostridiales|f__Eubacteriaceae|g__Eubacterium|s__Eubacterium_sp_AF15_50|t__SGB5042	2|1239|186801|186802|186806|1730|2293104	NA	NA	NA	0.03	0.0034233
SGB8619	uSGB	k__Bacteria|p__Candidatus_Melainabacteria|c__Candidatus_Melainabacteria_unclassified|o__Candidatus_Gastranaerophilales|f__Candidatus_Gastranaerophilales_unclassified|g__GGB5996|s__GGB5996_SGB8619|t__SGB8619	2|1798710||1906119|	NA	NA	NA	0.03	0.00344122
SGB4832	kSGB	k__Bacteria|p__Firmicutes|c__Clostridia|o__Clostridiales|f__Ruminococcaceae|g__Ruminococcus|s__Ruminococcus_sp_AF21_42|t__SGB4832	2|1239|186801|186802|541000|1263|2292251	NA	NA	NA	0.03	0.00345839
SGB9203	kSGB	k__Bacteria|p__Lentisphaerae|c__Lentisphaeria|o__Victivallales|f__Victivallales_unclassified|g__Victivallales_unclassified|s__Victivallales_bacterium_CCUG_44730|t__SGB9203	2|256845|1313211|278082|||2094242	NA	NA	NA	0.03	0.00346974
SGB4721	uSGB	k__Bacteria|p__Firmicutes|c__Clostridia|o__Clostridiales|f__Clostridiaceae|g__GGB3533|s__GGB3533_SGB4721|t__SGB4721	2|1239|186801|186802|31979	NA	NA	NA	0.03	0.00347017
SGB6579	uSGB	k__Bacteria|p__Firmicutes|c__CFGB1787|o__OFGB1787|f__FGB1787|g__GGB4750|s__GGB4750_SGB6579|t__SGB6579	2|1239|91061|1385	NA	NA	NA	0.03	0.00347206
SGB4643	uSGB	k__Bacteria|p__Firmicutes|c__Clostridia|o__Clostridiales|f__Clostridiaceae|g__GGB3478|s__GGB3478_SGB4643|t__SGB4643	2|1239|186801|186802|31979	NA	NA	NA	0.03	0.00347422
SGB4987	kSGB	k__Bacteria|p__Firmicutes|c__Clostridia|o__Clostridiales|f__Lachnospiraceae|g__Eisenbergiella|s__Eisenbergiella_massiliensis|t__SGB4987	2|1239|186801|186802|186803|1432051|1720294	NA	NA	NA	0.03	0.00347456
SGB4395	uSGB	k__Bacteria|p__Firmicutes|c__CFGB1359|o__OFGB1359|f__FGB1359|g__GGB3321|s__GGB3321_SGB4395|t__SGB4395	2|1239|186801|186802	NA	NA	NA	0.03	0.00356195
SGB4540	kSGB	k__Bacteria|p__Firmicutes|c__Clostridia|o__Clostridiales|f__Lachnospiraceae|g__Anaerostipes|s__Anaerostipes_hadrus|t__SGB4540	2|1239|186801|186802|186803|207244|649756	0.760449	0.5	0.00434328	0.00434328	0.00356614
SGB4709	kSGB	k__Bacteria|p__Firmicutes|c__Clostridia|o__Clostridiales|f__Clostridiaceae|g__Clostridium|s__Clostridium_sp_AM42_4|t__SGB4709	2|1239|186801|186802|31979|1485|2292305	NA	NA	NA	0.03	0.00356737
SGB1832	kSGB	k__Bacteria|p__Bacteroidetes|c__Bacteroidia|o__Bacteroidales|f__Bacteroidaceae|g__Bacteroides|s__Bacteroides_clarus|t__SGB1832	2|976|200643|171549|815|816|626929	NA	NA	NA	0.03	0.00356834
SGB6329	uSGB	k__Bacteria|p__Firmicutes|c__CFGB1765|o__OFGB1765|f__FGB1765|g__GGB4579|s__GGB4579_SGB6329|t__SGB6329	2|1239|186801|186802	NA	NA	NA	0.03	0.00358031
SGB5111	kSGB	k__Bacteria|p__Firmicutes|c__Clostridia|o__Clostridiales|f__Clostridiaceae|g__Clostridium|s__Clostridium_sp_AF15_49|t__SGB5111	2|1239|186801|186802|31979|1485|2292999	0.8768	0.44	0.00800667	0.00800667	0.00358798
SGB15132	kSGB	k__Bacteria|p__Firmicutes|c__Clostridia|o__Clostridiales|f__Ruminococcaceae|g__Flavonifractor|s__Flavonifractor_plautii|t__SGB15132	2|1239|186801|186802|541000|946234|292800	0.659134	0.53	0.0576441	0.05	0.00360818
SGB4951	kSGB	k__Bacteria|p__Firmicutes|c__Clostridia|o__Clostridiales|f__Lachnospiraceae|g__Roseburia|s__Roseburia_intestinalis|t__SGB4951	2|1239|186801|186802|186803|841|166486	0.832369	0.43	0.00410027	0.00410027	0.00361882
SGB4960	kSGB	k__Bacteria|p__Firmicutes|c__Clostridia|o__Clostridiales|f__Eubacteriaceae|g__Eubacterium|s__Eubacterium_ramulus|t__SGB4960	2|1239|186801|186802|186806|1730|39490	NA	NA	NA	0.03	0.00364616
SGB6750	kSGB	k__Bacteria|p__Firmicutes|c__Erysipelotrichia|o__Erysipelotrichales|f__Erysipelotrichaceae|g__Faecalibacillus|s__Faecalibacillus_faecis|t__SGB6750	2|1239|526524|526525|128827|100883|450746	NA	NA	NA	0.03	0.00365018
SGB14954	uSGB	k__Bacteria|p__Firmicutes|c__CFGB3042|o__OFGB3042|f__FGB3042|g__GGB9547|s__GGB9547_SGB14954|t__SGB14954	2|1239|186801|186802	NA	NA	NA	0.03	0.00367226
SGB4557	kSGB	k__Bacteria|p__Firmicutes|c__Clostridia|o__Clostridiales|f__Ruminococcaceae|g__Ruminococcus|s__Ruminococcus_lactaris|t__SGB4557	2|1239|186801|186802|541000|1263|46228	0.758665	0.41	0.0158886	0.0158886	0.00370811
SGB14311	uSGB	k__Bacteria|p__Firmicutes|c__CFGB2984|o__OFGB2984|f__FGB2984|g__GGB9345|s__GGB9345_SGB14311|t__SGB14311	2|1239|186801|186802	0.801	0.45	0.0236949	0.0236949	0.00371378
SGB4198	kSGB	k__Bacteria|p__Firmicutes|c__Clostridia|o__Clostridiales|f__Ruminococcaceae|g__Ruminococcaceae_unclassified|s__Eubacterium_siraeum|t__SGB4198	2|1239|186801|186802|541000||39492	0.893177	0.03	0.0293157	0.0293157	0.00374958
SGB14250	uSGB	k__Bacteria|p__Firmicutes|c__CFGB2951|o__OFGB2951|f__FGB2951|g__GGB9293|s__GGB9293_SGB14250|t__SGB14250	2|1239|186801|186802	NA	NA	NA	0.03	0.00377791
SGB4871	uSGB	k__Bacteria|p__Firmicutes|c__Clostridia|o__Clostridiales|f__Lachnospiraceae|g__GGB3607|s__GGB3607_SGB4871|t__SGB4871	2|1239|186801|186802|186803	0.867532	0.56	0.0300752	0.0300752	0.00379303
SGB6305	uSGB	k__Bacteria|p__Firmicutes|c__CFGB1765|o__OFGB1765|f__FGB1765|g__GGB4566|s__GGB4566_SGB6305|t__SGB6305	2|1239|186801|186802	NA	NA	NA	0.03	0.00380557
SGB4638	uSGB	k__Bacteria|p__Firmicutes|c__CFGB1419|o__OFGB1419|f__FGB1419|g__GGB3475|s__GGB3475_SGB4638|t__SGB4638	2|1239|186801|186802	NA	NA	NA	0.03	0.00381981
SGB4910	kSGB	k__Bacteria|p__Firmicutes|c__Firmicutes_unclassified|o__Firmicutes_unclassified|f__Firmicutes_unclassified|g__Firmicutes_unclassified|s__Firmicutes_bacterium_AF22_6AC|t__SGB4910	2|1239|||||2292897	0.740825	0.46	0.0323603	0.0323603	0.00382569
SGB6817	kSGB	k__Bacteria|p__Chlamydiae|c__Chlamydiia|o__Chlamydiales|f__Chlamydiaceae|g__Chlamydia|s__Chlamydia_trachomatis|t__SGB6817	2|204428|204429|51291|809|810|813	NA	NA	NA	0.03	0.00386993
SGB15081	uSGB	k__Bacteria|p__Firmicutes|c__Clostridia|o__Clostridiales|f__Ruminococcaceae|g__GGB9627|s__GGB9627_SGB15081|t__SGB15081	2|1239|186801|186802|541000	NA	NA	NA	0.03	0.0039033
SGB3934	kSGB	k__Bacteria|p__Firmicutes|c__Clostridia|o__Clostridiales|f__Clostridiales_Family_XIII_Incertae_Sedis|g__Clostridiales_Family_XIII_Incertae_Sedis_unclassified|s__Eubacterium_sulci|t__SGB3934	2|1239|186801|186802|543314||143393	NA	NA	NA	0.03	0.00395052
SGB1404	uSGB	k__Bacteria|p__Bacteroidetes|c__CFGB529|o__OFGB529|f__FGB529|g__GGB1093|s__GGB1093_SGB1404|t__SGB1404	2|976|200643|171549	NA	NA	NA	0.03	0.00399593
SGB4780	uSGB	k__Bacteria|p__Firmicutes|c__Clostridia|o__Clostridiales|f__Lachnospiraceae|g__Blautia|s__Blautia_SGB4780|t__SGB4780	2|1239|186801|186802|186803|572511	NA	NA	NA	0.03	0.0040075
SGB1963	kSGB	k__Bacteria|p__Bacteroidetes|c__Bacteroidia|o__Bacteroidales|f__Barnesiellaceae|g__Coprobacter|s__Coprobacter_fastidiosus|t__SGB1963	2|976|200643|171549|2005525|195950|665949	NA	NA	NA	0.03	0.00400761
SGB2318	kSGB	k__Bacteria|p__Bacteroidetes|c__Bacteroidia|o__Bacteroidales|f__Rikenellaceae|g__Alistipes|s__Alistipes_putredinis|t__SGB2318	2|976|200643|171549|171550|239759|28117	0.927708	0.18	0.0401914	0.0401914	0.00400816
SGB15254	kSGB	k__Bacteria|p__Firmicutes|c__Clostridia|o__Clostridiales|f__Oscillospiraceae|g__Oscillibacter|s__Oscillibacter_sp_ER4|t__SGB15254	2|1239|186801|186802|216572|459786|1519439	0.808256	0.4	0.0397406	0.0397406	0.00401187
SGB1798	kSGB	k__Bacteria|p__Bacteroidetes|c__Bacteroidia|o__Bacteroidales|f__Prevotellaceae|g__Paraprevotella|s__Paraprevotella_clara|t__SGB1798	2|976|200643|171549|171552|577309|454154	0.927594	0.11	0.0185965	0.0185965	0.00401375
SGB5076	uSGB	k__Bacteria|p__Firmicutes|c__Clostridia|o__Clostridiales|f__Lachnospiraceae|g__Lachnospira|s__Lachnospira_SGB5076|t__SGB5076	2|1239|186801|186802|186803|28050	NA	NA	NA	0.03	0.00402449
SGB23226	kSGB	k__Bacteria|p__Proteobacteria|c__Gammaproteobacteria|o__Enterobacterales|f__Enterobacteriaceae|g__Citrobacter|s__Citrobacter_freundii|t__SGB23226	2|1224|1236|91347|543|544|546	NA	NA	NA	0.03	0.00402669
SGB2290	kSGB	k__Bacteria|p__Bacteroidetes|c__Bacteroidia|o__Bacteroidales|f__Rikenellaceae|g__Alistipes|s__Alistipes_obesi|t__SGB2290	2|976|200643|171549|171550|239759|1118061	0.922428	0.41	0.0578431	0.05	0.00402956
SGB6191	kSGB	k__Bacteria|p__Firmicutes|c__Clostridia|o__Clostridiales|f__Clostridiaceae|g__Clostridium|s__Clostridium_perfringens|t__SGB6191	2|1239|186801|186802|31979|1485|1502	NA	NA	NA	0.03	0.00403425
SGB1644	kSGB	k__Bacteria|p__Bacteroidetes|c__Bacteroidia|o__Bacteroidales|f__Prevotellaceae|g__Prevotella|s__Prevotella_copri|t__SGB1644	2|976|200643|171549|171552|838|165179	0.98	0.22	0.0212245	0.0212245	0.00403459
SGB4782	uSGB	k__Bacteria|p__Firmicutes|c__CFGB1446|o__OFGB1446|f__FGB1446|g__GGB3574|s__GGB3574_SGB4782|t__SGB4782	2|1239|186801|186802	NA	NA	NA	0.03	0.00403701
SGB14398	uSGB	k__Bacteria|p__Actinobacteria|c__Coriobacteriia|o__Coriobacteriales|f__Coriobacteriaceae|g__GGB9394|s__GGB9394_SGB14398|t__SGB14398	2|201174|84998|84999|84107	NA	NA	NA	0.03	0.00403752
SGB1844_group	kSGB	k__Bacteria|p__Bacteroidetes|c__Bacteroidia|o__Bacteroidales|f__Bacteroidaceae|g__Bacteroides|s__Bacteroides_cellulosilyticus|t__SGB1844;k__Bacteria|p__Bacteroidetes|c__Bacteroidia|o__Bacteroidales|f__Bacteroidaceae|g__Bacteroides|s__Bacteroides_timonensis|t__SGB1842	2|976|200643|171549|815|816|246787	0.903079	0.35	0.0481004	0.0481004	0.00405105
SGB4938_group	kSGB	k__Bacteria|p__Firmicutes|c__Clostridia|o__Clostridiales|f__Lachnospiraceae|g__Roseburia|s__Roseburia_sp_AF02_12|t__SGB4938;k__Bacteria|p__Firmicutes|c__CFGB1419|o__OFGB1419|f__FGB1419|g__GGB25074|s__GGB25074_SGB36997|t__SGB36997	2|1239|186801|186802|186803|841|2293137	0.929825	0.17	0.00263934	0.00263934	0.00408586
SGB5117	kSGB	k__Bacteria|p__Firmicutes|c__Clostridia|o__Clostridiales|f__Lachnospiraceae|g__Coprococcus|s__Coprococcus_eutactus|t__SGB5117	2|1239|186801|186802|186803|33042|33043	0.937612	0.55	0.0126359	0.0126359	0.00409658
SGB7061	kSGB	k__Bacteria|p__Firmicutes|c__Bacilli|o__Lactobacillales|f__Lactobacillaceae|g__Lactobacillus|s__Lactobacillus_ruminis|t__SGB7061	2|1239|91061|186826|33958|1578|1623	NA	NA	NA	0.03	0.00415275
SGB4421	uSGB	k__Bacteria|p__Firmicutes|c__Clostridia|o__Clostridiales|f__Ruminococcaceae|g__Ruminococcus|s__Ruminococcus_SGB4421|t__SGB4421	2|1239|186801|186802|541000|1263	0.913254	0.17	0.107451	0.05	0.00416126
SGB4280	kSGB	k__Bacteria|p__Firmicutes|c__Clostridia|o__Clostridiales|f__Clostridiaceae|g__Clostridium|s__Clostridium_sp_AM09_51|t__SGB4280	2|1239|186801|186802|31979|1485|2293022	NA	NA	NA	0.03	0.00419496
SGB5904	kSGB	k__Bacteria|p__Firmicutes|c__Negativicutes|o__Selenomonadales|f__Selenomonadaceae|g__Mitsuokella|s__Mitsuokella_jalaludinii|t__SGB5904	2|1239|909932|909929|1843491|52225|187979	NA	NA	NA	0.03	0.00420922
SGB4788	kSGB	k__Bacteria|p__Firmicutes|c__Firmicutes_unclassified|o__Firmicutes_unclassified|f__Firmicutes_unclassified|g__Firmicutes_unclassified|s__Firmicutes_bacterium_AM10_47|t__SGB4788	2|1239|||||2292890	NA	NA	NA	0.03	0.00421315
SGB1701	uSGB	k__Bacteria|p__Bacteroidetes|c__Bacteroidia|o__Bacteroidales|f__Prevotellaceae|g__GGB1267|s__GGB1267_SGB1701|t__SGB1701	2|976|200643|171549|171552	NA	NA	NA	0.03	0.00425894
SGB17168	uSGB	k__Bacteria|p__Actinobacteria|c__Actinobacteria|o__Actinomycetales|f__Actinomycetaceae|g__Actinomyces|s__Actinomyces_SGB17168|t__SGB17168	2|201174|1760|2037|2049|1654	NA	NA	NA	0.03	0.00426992
SGB4577	kSGB	k__Bacteria|p__Firmicutes|c__Clostridia|o__Clostridiales|f__Lachnospiraceae|g__Coprococcus|s__Coprococcus_comes|t__SGB4577	2|1239|186801|186802|186803|33042|410072	0.758453	0.52	0.0491634	0.0491634	0.00429011
SGB13997	uSGB	k__Bacteria|p__Proteobacteria|c__CFGB2837|o__OFGB2837|f__FGB2837|g__GGB9075|s__GGB9075_SGB13997|t__SGB13997	2|1224|1236|91347	NA	NA	NA	0.03	0.00431681
SGB4868	kSGB	k__Bacteria|p__Firmicutes|c__Clostridia|o__Clostridiales|f__Lachnospiraceae|g__Blautia|s__Blautia_sp_AF19_34|t__SGB4868	2|1239|186801|186802|186803|572511|2109334	0.905831	0.4	0.033633	0.033633	0.00431947
SGB14243	uSGB	k__Bacteria|p__Firmicutes|c__CFGB2947|o__OFGB2947|f__FGB2947|g__GGB9288|s__GGB9288_SGB14243|t__SGB14243	2|1239|186801|186802	NA	NA	NA	0.03	0.00432754
SGB3989	uSGB	k__Bacteria|p__Firmicutes|c__CFGB1226|o__OFGB1226|f__FGB1226|g__GGB2998|s__GGB2998_SGB3989|t__SGB3989	2|1239|186801|186802	NA	NA	NA	0.03	0.00433513
SGB4705	kSGB	k__Bacteria|p__Firmicutes|c__Clostridia|o__Clostridiales|f__Clostridiaceae|g__Clostridium|s__Clostridium_sp_AF02_29|t__SGB4705	2|1239|186801|186802|186803|1506553|2126740	0.815324	0.56	0.0887915	0.05	0.00433604
SGB14974	kSGB	k__Bacteria|p__Firmicutes|c__Clostridia|o__Clostridiales|f__Ruminococcaceae|g__Ruminococcaceae_unclassified|s__Ruminococcaceae_bacterium_AM07_15|t__SGB14974	2|1239|186801|186802|541000||2291991	NA	NA	NA	0.03	0.00433809
SGB3677	uSGB	k__Bacteria|p__Proteobacteria|c__CFGB1062|o__OFGB1062|f__FGB1062|g__GGB2734|s__GGB2734_SGB3677|t__SGB3677	2|1224|1236|135624	NA	NA	NA	0.03	0.00435019
SGB5843	kSGB	k__Bacteria|p__Firmicutes|c__Negativicutes|o__Veillonellales|f__Veillonellaceae|g__Allisonella|s__Allisonella_histaminiformans|t__SGB5843	2|1239|909932|1843489|31977|209879|209880	NA	NA	NA	0.03	0.0043527
SGB5051	kSGB	k__Bacteria|p__Firmicutes|c__Clostridia|o__Clostridiales|f__Eubacteriaceae|g__Eubacterium|s__Eubacterium_sp_AF34_35BH|t__SGB5051	2|1239|186801|186802|186806|1730|2293108	NA	NA	NA	0.03	0.00436251
SGB9333	uSGB	k__Bacteria|p__Proteobacteria|c__CFGB2403|o__OFGB2403|f__FGB2403|g__GGB6601|s__GGB6601_SGB9333|t__SGB9333	2|1224|28216|206351	NA	NA	NA	0.03	0.00437839
[truncated: 399 more rows]

## Sheet: Table S5
SGB	Classification	Taxonomy	NCBI taxID	used_nGD_score_percentile
[truncated: 252 more rows]

## Sheet: Table S6
SGB	N_food_MAGs	Microbiome	N_excluded_strains	Excluded_sample_IDs
SGB7088	4	gut	0	NA
[truncated: 9 more rows]

## Sheet: Table S7
Group1	Group2	Z	P	Padj
[truncated: 21 more rows]

## Sheet: Table S8
Metric	test	Chi2	P
[truncated: 17 more rows]

## Sheet: Table S9
SGB	SGB_mother-infant_transmissibility	SGB_household_transmissibility	SGB_intradataset_transmissibility
[truncated: 589 more rows]

[truncated: 26 more sheets: Table S10, Table S11, Table S12, Table S13, Table S14, Table S15, Table S16, Table S17, Table S18, Table S19, Table S20, Table S21, Table S22, Table S23, Table S24, Table S25, Table S26, Table S27, Table S28, Table S29 …]
